# Supplementary material for: Hsp70-Hsp40 Chaperone Complex Functions in Controlling Polarized Growth by Repressing Hsf1-Driven Heat Stress-Associated Transcription
Source: PLoS Genet. 2013 Oct 17;9(10):e1003886. doi: 10.1371/journal.pgen.1003886 (PMC3798271; doi:10.1371/journal.pgen.1003886)
Supplement: Table S4 — RNAseq results and analyses of differential gene expression in mas5Δ, ssa2Δ, heat-stressed wild type cells and cells overexpressing Hsf1. (XLSX) [file pgen.1003886.s012.xlsx]

## Sheet: 1. Contents
Vjestica et al., 2013 Table S3
	*all gene expression data is presented as log2(fold change) under indicated conditions compared to unstressed wild-type cells
Contents
Sheet 1	Summary
Sheet 2	Rnaseq vs Chen, 2003 GRAPH	corresponds to Fig. S6A
Sheet 3	mas5D and ssa2D vs heat GRAPH	corresponds to Fig. 6A
Sheet 4	mas5D, ssa2D, stress HEATMAP	corresponds to Fig. 6B
Sheet 5	CESR gene clusters HEATMAP	corresponds to Fig. 6D
Sheet 6	mas5D vs stress GRAPH	corresponds to Fig. S6C
Sheet 7	ssa2D vs stress GRAPH	corresponds to Fig. S6C
Sheet 8	StressSpecific GRAPH	corresponds to Fig. 6C
Sheet 9	StressSpecific LIST	corresponds to Fig. S6E
Sheet 10	HS_mas5_ssa2_nm1-hsf1 LIST	corresponds to Fig. 6A, 6E
Sheet 11	Heat_RNAseq	RNAseq analysis output (Galaxy, cuffdiff module)
Sheet 12	mas5D_RNAseq	RNAseq analysis output (Galaxy, cuffdiff module)
Sheet 13	ssa2D_RNAseq	RNAseq analysis output (Galaxy, cuffdiff module)
Sheet 14	nmt1-hsf1_RNAseq	RNAseq analysis output (Galaxy, cuffdiff module)

## Sheet: 2. RNAseq vs Chen, 2003
Genes with expression change greater than 1.5fold in both experimental procedures. Dataset used in FigureSx
Systematic name	Heat_RNAseq	Heat_Chen, 2003
SPAC1002.01	-0.77237	-0.770621
SPAC1002.07C	1.80404	1.01842
SPAC1002.09C	0.650172	0.852095
SPAC1002.13C	-1.34908	-1.48732
SPAC1002.17C	-2.05333	-1.25364
SPAC1006.01	1.44493	1.14876
SPAC1006.07	-1.12522	-0.693481
SPAC1006.08	-1.48988	-0.88071
SPAC1039.01	-1.85353	-0.882677
SPAC1039.02	-3.18778	-2.12633
SPAC105.03C	-0.609646	-0.754869
SPAC1071.08	-0.911027	-0.735992
SPAC1071.10C	-0.817366	-0.640782
SPAC1093.02	1.23079	1.47208
SPAC1093.05	-1.16502	-0.679238
SPAC10F6.01C	-0.595444	-1.19042
SPAC10F6.03C	-1.53007	-1.15045
SPAC10F6.05C	1.97403	1.8527
SPAC10F6.06	2.36067	2.12023
SPAC10F6.10	-1.97963	-0.811675
SPAC10F6.12C	-1.39493	-1.64889
SPAC10F6.13C	1.11202	0.759914
SPAC10F6.16	0.961992	0.991496
SPAC110.01	-2.18168	-1.95954
SPAC110.04C	1.42341	1.85083
SPAC1142.01	0.630403	1.10392
SPAC1142.04	-1.90579	-1.63931
SPAC1142.05	-1.10822	-1.42117
SPAC1142.09	0.877511	1.39457
SPAC11D3.08C	0.736424	0.979349
SPAC11D3.09	3.09898	1.54017
SPAC11D3.13	3.04801	3.11196
SPAC11D3.16C	0.811385	0.878878
SPAC11D3.17	0.86953	0.890532
SPAC11E3.02C	0.631826	0.794828
SPAC11E3.05	0.747615	0.598146
SPAC11E3.09	0.642069	0.79469
SPAC11E3.13C	-2.99597	-1.23348
SPAC11E3.14	1.21493	2.14912
SPAC11H11.01	2.17033	1.75793
SPAC11H11.03C	-0.587637	-0.792532
SPAC12B10.01C	0.733821	0.705584
SPAC12B10.13	1.11561	1.45334
SPAC12G12.02	-1.61676	-0.685106
SPAC12G12.04	1.60418	1.68081
SPAC12G12.06C	-1.76253	-1.24742
SPAC12G12.12	1.45433	1.39559
SPAC139.02C	0.879152	1.16425
SPAC139.05	2.28167	4.33661
SPAC1399.01C	1.05435	0.639005
SPAC1399.03	-1.32819	-0.767744
SPAC13A11.02C	-1.24991	-0.954305
SPAC13C5.01C	0.748626	0.824731
SPAC13C5.06C	0.873787	0.983802
SPAC13D6.01	2.20615	1.07507
SPAC13D6.02C	-2.15132	-1.90863
SPAC13D6.05	0.629293	0.810739
SPAC13F5.03C	2.54915	3.50628
SPAC13F5.05	1.5624	1.77168
SPAC13F5.06C	0.591813	1.32978
SPAC13F5.07C	2.11032	0.889092
SPAC13G6.06C	-1.28431	-1.54827
SPAC13G6.07C	-0.789383	-0.704653
SPAC13G6.10C	-1.57526	-1.7869
SPAC13G6.15C	0.856455	0.667683
SPAC13G7.01C	-1.29588	-1.43462
SPAC13G7.02C	6.5343	1.53557
SPAC13G7.03	0.62861	1.3514
SPAC13G7.04C	-1.45668	-0.651632
SPAC13G7.05	1.11724	0.735215
SPAC13G7.06	0.77733	0.62535
SPAC13G7.08C	-1.31165	-0.855771
SPAC13G7.10	0.593338	0.836991
SPAC13G7.13C	-1.08675	-2.00935
SPAC140.02	-2.13845	-1.79598
SPAC140.04	0.824473	0.732873
SPAC144.10C	0.808039	1.07402
SPAC144.11	-0.688791	-0.994672
SPAC144.14	-1.06621	-0.703408
SPAC1486.01	1.57992	1.51761
SPAC1486.09	-1.65118	-1.20546
SPAC14C4.06C	0.689494	0.872261
SPAC14C4.07	1.00889	1.04797
SPAC14C4.11	-0.875876	-0.988977
SPAC14C4.12C	-0.715627	-1.11159
SPAC1527.03	-0.815291	-0.981594
SPAC1556.01C	0.996951	0.692641
SPAC1565.01	-1.11605	-1.33661
SPAC1565.08	1.58953	1.59622
SPAC15A10.01	1.49105	1.32555
SPAC15A10.03C	1.0514	0.812141
SPAC15A10.04C	1.58077	1.31766
SPAC15A10.08	0.802505	0.935995
SPAC15A10.13	-0.952157	-1.07567
SPAC15E1.02C	1.82924	1.95765
SPAC15E1.03	-0.681082	-0.746192
SPAC15E1.10	1.72269	1.22773
SPAC16.02C	-0.776584	-0.819878
SPAC16.03C	-0.7901	-0.634823
SPAC16.04	-0.778191	-0.896227
SPAC1610.04	1.01827	0.702622
SPAC1635.01	1.22701	1.03478
SPAC167.05	1.25042	1.37142
SPAC167.06C	10.7159	4.61332
SPAC167.07C	1.16518	1.78339
SPAC167.08	2.23384	2.21664
SPAC1687.01	-1.26465	-0.694076
SPAC1687.03C	-0.794102	-0.776701
SPAC1687.06C	-1.0456	-1.39382
SPAC1687.07	1.34712	1.36333
SPAC1687.10	-0.752758	-0.986602
SPAC1687.11	-1.46471	-1.21689
SPAC1687.14C	1.72632	2.25184
SPAC1687.19C	-0.981336	-0.60429
SPAC1687.22C	0.779546	1.08687
SPAC16A10.01	1.36028	1.77109
SPAC16C9.01C	1.41963	1.07638
SPAC16C9.02C	-0.964563	-0.976702
SPAC16C9.03	-1.76819	-1.22535
SPAC16C9.05	1.1808	1.09527
SPAC16C9.06C	-0.913161	-0.87238
SPAC16E8.02	1.02537	1.17694
SPAC16E8.03	0.886502	1.10817
SPAC16E8.16	0.754397	1.7523
SPAC1705.03C	-2.13546	-1.60674
SPAC1751.01C	0.791907	0.591392
SPAC1751.03	-0.701345	-0.650771
SPAC1751.04	-1.97182	-0.783328
SPAC1782.05	1.06394	0.597279
SPAC1782.10C	-1.42293	-1.20691
SPAC1782.11	-1.1295	-0.800299
SPAC1783.07C	0.783022	1.01024
SPAC1786.01C	1.17839	1.54085
SPAC1786.02	-2.13176	-2.0945
SPAC17A2.05	0.888082	0.749581
SPAC17A5.02C	-0.599413	-0.739095
SPAC17A5.09C	1.18497	1.34912
SPAC17A5.10	1.87285	2.00177
SPAC17A5.13	-0.999635	-0.823116
SPAC17C9.03	-1.01992	-0.966263
SPAC17C9.11C	1.30788	1.0594
SPAC17C9.12	1.05244	0.643394
SPAC17D4.04	-0.834156	-1.11589
SPAC17G6.03	0.835091	0.850711
SPAC17G6.12	1.29265	0.974037
SPAC17G6.13	4.28699	4.0465
SPAC17G6.15C	-0.915336	-0.741662
SPAC17G8.06C	-0.724619	-0.670142
SPAC17G8.08C	-0.94053	-1.07081
SPAC17H9.04C	-2.07923	-1.57452
SPAC17H9.05	-0.854576	-0.987718
SPAC17H9.06C	2.1899	0.701593
SPAC17H9.10C	-0.585462	-0.675627
SPAC17H9.12C	-0.974359	-0.821228
SPAC17H9.19C	-1.07208	-0.983903
SPAC1805.05	-0.933749	-0.807806
SPAC1805.17	0.616312	0.938643
SPAC1834.01	-1.13693	-1.15252
SPAC1834.09	1.45632	1.45371
SPAC1834.10C	-0.650246	-0.677587
SPAC1834.11C	1.1668	0.994562
SPAC186.04c	1.35876	-0.725446
SPAC18B11.06	-1.78173	-1.26398
SPAC18B11.07C	0.864683	0.674741
SPAC18G6.07C	-1.10832	-0.791583
SPAC18G6.09C	0.815059	1.09135
SPAC18G6.11C	-1.13	-0.980597
SPAC18G6.14C	-0.703864	-0.893933
SPAC1952.02	-1.24676	-0.965432
SPAC1952.13	0.829542	1.32302
SPAC1952.15C	4.05077	0.71846
SPAC1952.17C	1.97972	1.88627
SPAC19A8.05C	0.957907	0.803425
SPAC19A8.07C	-1.93468	-1.44853
SPAC19B12.01	-2.06055	-1.78118
SPAC19B12.02C	-3.07003	-2.63004
SPAC19B12.03	-0.883369	-0.787804
SPAC19B12.06C	-0.68523	-0.941919
SPAC19B12.08	1.24016	1.43334
SPAC19B12.11C	-2.06271	-1.21764
SPAC19D5.01	3.13175	4.43205
SPAC19D5.05C	-1.42077	-0.922907
SPAC19E9.03	1.56415	2.50135
SPAC19G12.05	-1.10147	-1.10572
SPAC19G12.09	3.09115	2.66431
SPAC19G12.14	0.967894	1.03329
SPAC19G12.15C	1.97814	1.86446
SPAC1A6.02	-0.838353	-0.809524
SPAC1A6.07	0.834773	1.06139
SPAC1A6.11	0.732046	0.718912
SPAC1B2.03C	-1.34586	-2.01745
SPAC1B3.02C	-1.54427	-0.907157
SPAC1B3.03C	2.92263	2.72594
SPAC1B3.04C	-2.01634	-0.94789
SPAC1B3.08	0.773519	0.849587
SPAC1B3.11C	0.83529	1.40587
SPAC1B3.12C	-0.823309	-0.677414
SPAC1B3.13	-1.37206	-1.2542
SPAC1B3.20	1.03187	1.11583
SPAC1B9.03C	-1.61237	-1.33887
SPAC1D4.02C	0.95476	1.1766
SPAC1D4.03C	1.05844	0.84287
SPAC1F12.02C	-0.804775	-0.696365
SPAC1F12.06C	0.907571	0.634984
SPAC1F12.10C	0.795756	1.07723
SPAC1F3.02C	1.04881	0.916358
SPAC1F3.09	0.982372	1.1275
SPAC1F3.10C	0.892528	0.90589
SPAC1F5.08C	0.593588	0.768341
SPAC1F5.10	-0.660023	-0.638277
SPAC1F5.11C	0.86456	0.924716
SPAC1F7.02C	-1.69172	-1.25138
SPAC1F7.05	-2.10375	-2.0017
SPAC1F7.07C	-2.79627	-2.07908
SPAC1F7.13C	-0.925285	-0.814286
SPAC1F8.01	2.31758	1.76884
SPAC1F8.03C	-2.11051	-3.25264
SPAC1F8.06	-0.89617	-0.71807
SPAC1F8.07C	-0.669892	-1.09157
SPAC20G4.02C	1.78714	2.0677
SPAC20G4.03C	1.43938	1.53066
SPAC20G8.04C	1.23102	1.51841
SPAC20G8.05C	-1.80295	-1.33403
SPAC20G8.09C	-1.29921	-1.29149
SPAC20H4.01	-0.886221	-0.71448
SPAC20H4.02	0.639476	0.738837
SPAC21E11.03C	2.32179	2.55418
SPAC21E11.04	2.84042	1.96245
SPAC222.06	-1.78585	-1.31024
SPAC222.07C	1.70743	1.42663
SPAC222.09	-0.796449	-0.893719
SPAC222.11	-0.744256	-1.17205
SPAC227.02C	-1.74727	-1.15833
SPAC227.03C	2.22155	1.43167
SPAC227.05	-0.628391	-0.672715
SPAC227.08C	0.729333	0.704119
SPAC22A12.05	-1.65093	-1.52367
SPAC22A12.14C	1.75758	1.94787
SPAC22A12.15C	1.54319	1.52935
SPAC22A12.17C	1.8981	2.22822
SPAC22E12.01	-1.11818	-0.885513
SPAC22E12.03C	2.02241	2.21243
SPAC22E12.10C	-0.756408	-0.984631
SPAC22E12.13C	-2.09768	-1.29057
SPAC22E12.18	-0.929424	-0.76191
SPAC22F3.09C	1.28861	1.04091
SPAC22F3.12C	-1.08708	-0.641041
SPAC22F8.04	-0.858627	-0.644645
SPAC22F8.05	4.86381	4.59373
SPAC22G7.05	-1.27062	-0.910787
SPAC22G7.08	0.833264	0.72438
SPAC22G7.11C	2.58598	1.23277
SPAC22H10.05C	0.646225	0.730644
SPAC22H10.12C	1.62982	1.25853
SPAC22H10.13	2.81884	4.53411
SPAC22H12.01C	5.19366	3.60205
SPAC22H12.03	0.989862	0.686855
SPAC23A1.03	-2.38606	-1.4443
SPAC23A1.09	0.611655	0.676611
SPAC23A1.14C	0.848228	0.703216
SPAC23C11.06C	2.43698	2.39266
SPAC23C11.13C	-0.942757	-0.738469
SPAC23C11.16	-1.17884	-0.824699
SPAC23C4.05C	1.43984	1.32188
SPAC23C4.15	-1.02975	-0.803519
SPAC23C4.17	-1.23367	-1.00889
SPAC23D3.11	1.4598	0.889855
SPAC23E2.02	0.932539	0.717241
SPAC23G3.02C	1.25408	1.04004
SPAC23G3.03	1.33217	0.723323
SPAC23G3.06	-0.949923	-0.605903
SPAC23G3.11	0.878182	0.725335
SPAC23H3.05C	-0.845766	-0.975836
SPAC23H3.09C	-0.908996	-0.699794
SPAC23H3.11C	0.688748	1.29766
SPAC23H3.15C	6.04805	5.77163
SPAC23H4.06	-2.53604	-3.58988
SPAC23H4.15	-1.54224	-1.45405
SPAC23H4.17C	0.629211	0.810538
SPAC24B11.05	1.42896	1.49975
SPAC24B11.07C	-0.804558	-0.879064
SPAC24B11.13	-1.10572	-1.14971
SPAC24C9.06C	0.994578	0.894511
SPAC24C9.10C	0.765377	0.662124
SPAC24C9.12C	-1.04006	-0.949157
SPAC24C9.14	2.24765	2.42635
SPAC24C9.15C	-0.688252	1.13794
SPAC24H6.05	-0.8563	-0.886406
SPAC24H6.06	0.618908	1.04682
SPAC24H6.07	-0.724794	-0.705465
SPAC24H6.08	0.61909	0.784387
SPAC25A8.02	1.20712	1.48919
SPAC25B8.05	-2.23651	-0.756319
SPAC25B8.08	0.904629	0.95596
SPAC25B8.17	-0.746148	-0.757757
SPAC25B8.18	1.00715	0.731036
SPAC25G10.05C	-0.831868	-0.822758
SPAC25G10.06	-0.586568	-0.78697
SPAC25H1.02	1.48266	1.09673
SPAC25H1.03	1.35038	2.3026
SPAC25H1.05	-1.03611	-0.895878
SPAC26A3.03C	-1.08345	-0.661501
SPAC26A3.04	-0.659523	-0.698248
SPAC26A3.06	-0.863618	-0.65491
SPAC26A3.16	1.27053	0.881289
SPAC26F1.02	1.15126	1.03238
SPAC26F1.04C	3.99594	3.42573
SPAC26F1.07	4.1222	3.01262
SPAC26F1.11	3.04153	1.36925
SPAC26F1.14C	1.85041	1.27528
SPAC26H5.04	0.995472	1.25267
SPAC26H5.08C	0.89668	1.01843
SPAC26H5.09C	0.989832	0.620202
SPAC27D7.03C	-3.21085	-1.42424
SPAC27D7.06	-0.587088	-0.666095
SPAC27D7.09C	5.6946	4.43553
SPAC27D7.11C	2.95197	3.31068
SPAC27D7.12C	-1.83628	-1.07449
SPAC27E2.04C	1.28046	1.0446
SPAC27E2.06C	0.930281	0.586486
SPAC27F1.06C	-1.66423	-0.691464
SPAC27F1.08	0.94433	0.820877
SPAC29A4.06C	0.943448	0.698823
SPAC29A4.17C	2.16032	1.43412
SPAC29A4.20	-1.16711	-0.943583
SPAC29B12.03	0.656418	1.17122
SPAC29B12.08	-0.983534	-0.778791
SPAC29B12.11C	1.26338	1.44551
SPAC29E6.01	0.874818	0.797656
SPAC29E6.07	1.45592	1.21034
SPAC29E6.08	0.713843	1.68866
SPAC2C4.04C	1.54765	1.83066
SPAC2C4.05	1.10076	1.23879
SPAC2C4.06C	-0.952845	-0.686069
SPAC2C4.07C	1.68684	1.58383
SPAC2C4.09	0.739135	0.803901
SPAC2C4.11C	-1.90353	-1.14121
SPAC2C4.12C	-0.600652	-0.628932
SPAC2C4.15C	1.53148	1.44461
SPAC2C4.17C	1.49617	2.31029
SPAC2E12.03C	0.595265	1.00876
SPAC2E1P3.01	2.83305	3.12994
SPAC2E1P3.02C	2.44021	1.97
SPAC2E1P3.05C	-1.49316	-1.43364
SPAC2E1P5.03	-0.724946	-1.32256
SPAC2E1P5.05	-1.06825	-0.977412
SPAC2F3.03C	-2.19246	-1.25718
SPAC2F3.05C	4.90884	4.69768
SPAC2F3.09	-1.97551	-1.62622
SPAC2F3.16	0.590954	0.923735
SPAC2F7.05C	-1.22444	-0.899278
SPAC2F7.11	-1.44811	-1.40811
SPAC2F7.13C	-0.944481	-1.16151
SPAC2F7.17	-0.966912	0.646181
SPAC2G11.02	-1.1633	-0.925097
SPAC2G11.09	0.680288	0.801138
SPAC2G11.11C	-1.83598	-1.41166
SPAC2G11.13	1.06584	0.672941
SPAC30.02C	-0.688884	-0.799772
SPAC30C2.02	-2.27095	-2.21887
SPAC30C2.03	0.692145	0.96455
SPAC30C2.04	-0.699478	-0.75521
SPAC30C2.08	0.629609	0.826315
SPAC30D11.03	-1.52143	-1.29133
SPAC30D11.12	-0.632076	-0.585799
SPAC31A2.04C	0.829255	0.684217
SPAC31A2.07C	-1.577	-0.64067
SPAC31A2.12	0.71208	1.39474
SPAC31A2.13C	0.805765	0.587725
SPAC31G5.01	1.32374	1.36751
SPAC31G5.02	-1.19191	-0.894899
SPAC31G5.03	-0.763564	-1.00593
SPAC31G5.12C	0.779606	0.636311
SPAC31G5.13	1.29836	1.22153
SPAC31G5.15	1.08215	0.622363
SPAC31G5.17C	-0.906387	-0.86436
SPAC31G5.18C	0.919504	1.45854
SPAC31G5.21	1.16386	1.15434
SPAC323.01C	-1.27512	-0.896536
SPAC323.03C	0.881199	0.846626
SPAC323.04	1.76674	1.11508
SPAC323.06C	0.982315	0.6838
SPAC328.02	1.22282	0.796299
SPAC328.03	3.86834	2.63489
SPAC328.04	1.17328	1.30815
SPAC328.07C	0.842078	1.03094
SPAC32A11.01	1.01526	1.03135
SPAC32A11.02C	1.48892	1.68053
SPAC343.04C	1.12047	1.10039
SPAC343.06C	1.7772	1.78725
SPAC343.09	2.29563	2.00644
SPAC343.11C	0.662794	1.04055
SPAC343.12	6.3041	3.52149
SPAC343.17C	0.98227	0.690658
SPAC343.18	0.873304	1.34406
SPAC343.20	2.03587	1.76683
SPAC3A11.05C	1.44084	1.13323
SPAC3A11.06	2.44654	2.11225
SPAC3A11.08	1.11297	1.27218
SPAC3A11.10C	1.56887	1.57364
SPAC3A11.12C	1.00882	1.17397
SPAC3A12.06C	0.634859	1.34744
SPAC3A12.08	1.46965	0.920915
SPAC3A12.10	-0.623251	-0.687997
SPAC3A12.12	1.58256	0.889248
SPAC3A12.18	1.11127	0.930927
SPAC3C7.05C	2.43015	2.48498
SPAC3C7.08C	-1.72512	-1.55063
SPAC3C7.11C	1.39531	0.881598
SPAC3C7.13C	1.29695	2.20279
SPAC3F10.13	2.87293	1.76782
SPAC3F10.16C	-1.75055	-1.16114
SPAC3G6.07	6.42077	3.19569
SPAC3G9.03	-1.21034	-0.906169
SPAC3G9.10C	-0.889725	-0.947681
SPAC3H1.06C	-0.98153	-0.697371
SPAC3H1.07	-0.782276	-0.736809
SPAC3H1.11	-0.619568	-0.659062
SPAC3H5.05C	-1.42324	-0.762033
SPAC3H5.06C	-0.963925	-0.607199
SPAC3H5.07	-1.0679	-0.84635
SPAC3H5.10	-0.648186	-0.650612
SPAC3H8.04	1.71098	2.03884
SPAC3H8.09C	1.03223	1.89112
SPAC458.03	0.702646	0.631216
SPAC458.04C	2.32854	0.963729
SPAC458.06	0.943884	1.5456
SPAC4A8.04	1.82953	1.94642
SPAC4A8.06C	-0.636911	-0.612693
SPAC4A8.07C	-1.28296	-1.21961
SPAC4A8.08C	-0.769503	-0.978435
SPAC4A8.11C	-0.6386	-0.890492
SPAC4D7.02C	2.14237	2.14427
SPAC4D7.08C	-1.46781	-0.993192
SPAC4F10.06	-1.32963	-0.994327
SPAC4F10.07C	1.43887	2.03402
SPAC4F10.09C	-1.7691	-0.595936
SPAC4F10.14C	-0.761382	-1.0429
SPAC4F10.20	2.67988	1.81317
SPAC4F8.04	-1.64906	-0.994585
SPAC4F8.10C	0.937691	0.89488
SPAC4F8.15	-0.932442	-0.942182
SPAC4G8.02C	-0.730874	-0.904305
SPAC4G8.07C	-0.81931	-0.608034
SPAC4G8.10	1.71153	1.52776
SPAC4G9.08C	-0.917384	-0.708503
SPAC4G9.11C	1.11669	1.25349
SPAC4G9.13C	0.924122	0.888005
SPAC4G9.16C	-0.889794	-0.810802
SPAC4G9.19	1.66334	1.14526
SPAC4G9.20C	-1.60474	-0.855327
SPAC4H3.03C	3.67287	4.5696
SPAC4H3.04C	1.97031	1.44052
SPAC4H3.08	1.43475	3.83832
SPAC4H3.10C	-0.672871	-0.724969
SPAC513.02	4.1725	3.23328
SPAC513.03	-1.00847	-2.25484
SPAC513.07	1.94672	1.26847
SPAC521.03	2.22783	1.78056
SPAC521.04C	0.736696	0.809361
SPAC521.05	-0.857294	-0.605881
SPAC56F8.09	-1.36387	-1.029
SPAC56F8.10	-0.905354	-0.735007
SPAC56F8.11	0.948047	1.11696
SPAC56F8.13	-1.06862	-1.241
SPAC57A10.03	-0.990547	-1.12009
SPAC57A10.07	-0.952432	-1.04637
SPAC57A10.09C	1.47087	1.6095
SPAC57A10.10C	-1.53903	-1.20058
SPAC57A10.12C	-1.9688	-1.67983
SPAC57A7.05	1.7497	2.64856
SPAC57A7.06	-1.16443	-0.92314
SPAC57A7.08	1.12856	1.30422
SPAC57A7.12	-0.817865	-0.827628
SPAC589.07C	1.63414	1.42412
SPAC5D6.01	-0.718358	-0.711949
SPAC5D6.04	0.827056	1.25943
SPAC5D6.06C	-0.678418	-0.733423
SPAC5D6.07C	1.55011	1.71252
SPAC5D6.08C	-0.995181	-0.616746
SPAC5H10.02C	1.41747	1.36373
SPAC5H10.03	-1.8711	-1.99479
SPAC5H10.06C	-2.01789	-0.942945
SPAC5H10.11	2.55111	-0.833554
SPAC5H10.11	2.55111	0.587672
SPAC5H10.13C	-0.923559	-1.02033
SPAC607.02C	-1.09698	-0.788116
SPAC607.03C	-1.3255	-1.07763
SPAC607.08C	1.37642	1.43773
SPAC607.09C	1.69384	1.39318
SPAC630.07C	0.903791	0.778991
SPAC630.08C	-1.09368	-1.24655
SPAC630.10	-0.613936	-0.709446
SPAC637.03	4.48678	4.25848
SPAC637.07	-0.908641	-1.18094
SPAC637.09	-1.21722	-0.989865
SPAC637.13C	1.69049	1.59197
SPAC644.05C	-2.85375	-1.0401
SPAC644.09	0.748055	0.849943
SPAC644.15	-1.10486	-0.839157
SPAC664.06	-1.301	-1.26529
SPAC664.08C	-1.61213	-0.938362
SPAC664.11	1.1935	0.973905
SPAC664.13	-1.50876	1.38334
SPAC664.15	1.17132	1.72993
SPAC683.02C	-2.10771	-1.71691
SPAC688.03C	1.55	0.867102
SPAC688.04C	2.50801	2.62602
SPAC688.10	0.662148	0.982316
SPAC688.13	1.86037	1.83603
SPAC694.04C	-1.88316	-1.87475
SPAC6B12.02C	0.890646	0.602053
SPAC6B12.03C	3.25921	3.093
SPAC6B12.07C	0.733668	1.31281
SPAC6B12.15	-0.629615	-0.606046
SPAC6C3.02C	0.970228	1.10637
SPAC6C3.04	1.63354	1.36861
SPAC6C3.08	0.946288	0.805156
SPAC6F12.03C	1.0978	1.0649
SPAC6F12.11C	0.798231	0.633831
SPAC6F12.15C	1.24367	0.831002
SPAC6F12.16C	-1.34575	-0.966813
SPAC6F6.02C	1.46902	2.20955
SPAC6F6.03C	-1.44499	-1.00875
SPAC6F6.12	0.804705	1.24891
SPAC6G10.10C	0.860373	0.747529
SPAC6G10.12C	-5.14204	-2.34487
SPAC6G9.02C	-1.54942	-1.12059
SPAC6G9.09C	-1.05597	-0.986202
SPAC6G9.10C	-0.807542	-1.57407
SPAC6G9.14	0.622288	0.854965
SPAC6G9.16C	1.0022	1.09168
SPAC7D4.07C	1.4546	1.77881
SPAC806.03C	-1.48262	-0.801858
SPAC821.04C	0.759417	0.81011
SPAC821.08C	-3.39152	-1.14184
SPAC821.09	-2.8575	-1.82342
SPAC821.11	0.91638	0.871781
SPAC823.04	-1.4008	-0.84416
SPAC823.08C	-1.62389	-1.29477
SPAC823.11	-0.946967	-1.39943
SPAC824.07	1.10626	1.19498
SPAC824.08	-0.60647	-1.06014
SPAC869.02C	-1.42549	-0.871905
SPAC869.07C	1.07512	1.04427
SPAC869.08	1.31351	1.18915
SPAC890.05	-2.40739	-1.32599
SPAC890.07C	-1.06395	-0.943347
SPAC890.08	-0.698996	-0.767622
SPAC8C9.03	2.09478	2.63004
SPAC8C9.04	0.606343	0.656094
SPAC8C9.06C	0.714331	0.992837
SPAC8C9.10C	-0.995165	-0.608331
SPAC8C9.16C	1.28688	1.9729
SPAC8E11.10	-3.64307	-3.7189
SPAC8F11.04	-1.7261	-1.35428
SPAC8F11.09C	-0.63033	-0.692432
SPAC9.09	-0.822421	-1.43298
SPAC926.04C	1.98251	1.78124
SPAC926.08C	-1.63063	-1.63581
SPAC959.03C	-1.25153	-0.790422
SPAC959.07	-1.0036	-0.620224
SPAC959.08	-0.774031	-0.728897
SPAC977.11	-1.56013	-0.70126
SPAC977.12	-1.59126	-1.32058
SPAC977.13C	3.56272	1.79659
SPAC977.15	-0.957907	-0.935283
SPAC977.16C	-1.4113	-1.48475
SPAC977.17	-1.06488	-0.942279
SPAC9E9.04	2.18359	2.3233
SPAC9E9.09C	1.30922	1.8005
SPAC9E9.11	2.19002	1.40733
SPAC9E9.13	2.31183	2.28005
SPAC9E9.14	1.41327	1.38949
SPAC9G1.03C	-0.682793	-0.700638
SPAC9G1.12	-0.865856	-1.2104
SPACUNK12.02C	1.36511	1.74449
SPACUNK4.09	-0.650083	-0.874971
SPACUNK4.14	0.801887	0.651702
SPACUNK4.15	2.40119	2.5818
SPACUNK4.16C	3.27475	3.19055
SPACUNK4.17	5.58762	4.82776
SPACUNK4.19	4.30148	2.58386
SPAP14E8.02	-1.46617	-1.8009
SPAP14E8.05C	0.782284	0.668827
SPAP27G11.05C	0.797715	0.715235
SPAP27G11.12	0.74381	0.946836
SPAP32A8.02	0.843079	0.909531
SPAP7G5.05	-0.695238	-0.621544
SPAP8A3.04C	5.12412	3.64534
SPAP8A3.12C	1.02407	1.00113
SPAP8A3.13C	-1.13179	-0.629043
SPAPB17E12.10C	-1.20827	-0.631846
SPAPB1A10.02	0.954361	0.924925
SPAPB1A10.05	3.05434	2.99307
SPAPB1A10.08	1.51175	2.44492
SPAPB1A10.11C	-0.657547	-0.820069
SPAPB1A10.12C	-1.07192	-0.957328
SPAPB1A10.14	-2.42201	-1.94364
SPAPB1A11.03	0.713278	1.68109
SPAPB1E7.07	-0.88356	-0.698658
SPAPB24D3.04C	2.04069	1.62334
SPAPB24D3.10C	0.741075	1.31891
SPAPB2B4.02	0.608679	0.859663
SPAPB2B4.04C	0.996798	0.977518
SPAPB2B4.06	1.1747	0.66024
SPAPB8E5.03	-0.779705	-1.06082
SPAPB8E5.07C	-0.977456	-0.677472
SPAPJ691.02	1.59725	1.73742
SPAPJ698.02C	-0.614934	-0.615342
SPAPYUG7.04C	-0.645577	-0.587533
SPAPYUG7.05	-0.88333	-0.855484
SPBC106.03	0.87991	0.976785
SPBC106.10	2.63345	2.78416
SPBC106.11C	1.5241	1.78927
SPBC106.13	1.61895	1.19702
SPBC106.14C	-2.06712	-1.49297
SPBC106.16	0.647416	0.636506
SPBC106.17C	-0.838682	-0.904616
SPBC106.18	-0.667141	-0.658868
SPBC1105.01	-0.957158	-0.75476
SPBC1105.02C	1.15565	1.2452
SPBC1105.05	-3.48131	-2.14848
SPBC1105.13C	9.39113	4.23745
SPBC1105.14	3.64871	2.4526
SPBC115.01C	-0.793892	0.710032
SPBC119.03	2.26924	2.60024
SPBC119.04	-1.34969	2.07909
SPBC119.05C	0.728553	1.65313
SPBC119.07	1.01461	0.996656
SPBC119.09C	0.804251	1.54301
SPBC119.10	0.859918	1.11899
SPBC1198.02	-2.39707	-2.55178
SPBC1198.13C	0.848901	0.730162
SPBC1198.14C	0.722759	1.6608
SPBC11B10.07C	0.636796	1.05118
SPBC11C11.05	-1.59454	-0.607375
SPBC11C11.06C	4.81222	4.98347
SPBC11G11.01	0.926812	0.922784
SPBC11G11.03	-2.06952	-1.43616
SPBC11G11.05	-0.690218	-0.993278
SPBC1271.01C	1.47851	1.48071
SPBC1271.05C	1.12795	0.844615
SPBC1271.07C	1.28674	3.00737
SPBC1271.08C	4.21444	4.10151
SPBC1271.09	-0.978864	-1.1748
SPBC1271.10C	-0.800455	-1.37133
SPBC1289.02C	0.708549	0.882021
SPBC1289.06C	1.24765	1.86755
SPBC1289.07C	-1.25363	-0.96501
SPBC1289.14	2.32365	3.43916
SPBC1289.17	2.50094	2.38575
SPBC12C2.04	3.60855	3.40617
SPBC12C2.05C	0.762798	1.1958
SPBC12C2.08	0.621997	0.653587
SPBC12C2.12C	1.67775	1.52078
SPBC12D12.05C	-0.894648	-0.654604
SPBC12D12.07C	-1.18619	-0.701482
SPBC1306.02	-0.910061	-1.17268
SPBC1347.02	-2.57247	-2.41577
SPBC1347.09	-0.735415	-0.771742
SPBC1347.11	2.57561	3.2799
SPBC13A2.03	-0.978482	-0.971176
SPBC13A2.04C	-2.17756	-2.29173
SPBC13G1.04C	-1.20432	-1.22368
SPBC13G1.08C	-0.594503	-0.889864
SPBC13G1.09	-1.2794	-1.16138
SPBC146.01	0.856631	0.815207
SPBC146.02	0.825505	0.608175
SPBC146.07	0.758905	0.818564
SPBC146.11C	5.93421	-0.844303
SPBC14C8.02	-0.795707	-0.876069
SPBC14C8.07C	-1.47088	-1.35914
SPBC14C8.12	-1.61127	-1.31825
SPBC14C8.14C	-0.999097	-0.785639
SPBC14F5.03C	-1.08324	-1.06116
SPBC14F5.04C	1.39339	0.673443
SPBC14F5.05C	-1.84075	-1.71954
SPBC14F5.06	-1.03528	-1.11057
SPBC14F5.09C	-0.787384	-0.968266
SPBC14F5.10C	2.0442	2.06246
SPBC14F5.11C	0.932834	0.684136
SPBC14F5.13C	1.21268	0.697801
SPBC1539.02	1.32238	0.875293
SPBC1539.03C	1.06708	0.742002
SPBC1539.04	2.36536	2.24662
SPBC1539.10	-1.41519	-0.957804
SPBC15C4.04C	-0.857631	-0.695501
SPBC15C4.06C	0.620075	0.642595
SPBC15D4.01C	2.10666	1.13225
SPBC15D4.05	-0.91323	-0.612218
SPBC15D4.07C	2.03284	1.68673
SPBC1604.05	1.44601	1.03903
SPBC1604.06C	-1.29967	-1.27991
SPBC1604.09C	-1.55036	-0.802009
SPBC1604.21C	0.888393	0.770744
SPBC1677.03C	-0.788009	-1.03209
SPBC1683.03C	1.13901	0.984334
SPBC1683.04	2.15475	2.45687
SPBC1683.05	-1.45604	-0.920216
SPBC1683.09C	-2.63224	-1.29541
SPBC1683.12	0.689425	0.736761
SPBC1685.04	0.608115	0.585015
SPBC1685.05	0.828564	1.9109
SPBC1685.09	-0.878494	-0.766161
SPBC1685.12C	2.81711	2.20779
SPBC1685.13	2.33356	1.56903
SPBC1685.14C	1.27161	1.05097
SPBC16A3.02C	3.32361	3.10504
SPBC16A3.09C	1.24731	1.33567
SPBC16A3.15C	-1.01932	-1.13419
SPBC16A3.18	0.719501	0.946461
SPBC16C6.02C	0.944827	1.216
SPBC16C6.04	1.11655	1.18257
SPBC16C6.05	-0.722747	-0.778816
SPBC16C6.12C	-1.78494	-1.54452
SPBC16D10.01C	-1.23744	-1.37495
SPBC16D10.02	-1.69654	-1.14275
SPBC16D10.06	-1.67847	-1.86069
SPBC16D10.07C	-1.06091	-1.81249
SPBC16D10.08C	6.07062	5.72795
SPBC16E9.10C	-1.20267	-1.07934
SPBC16E9.13	1.10326	1.49962
SPBC16E9.14C	-0.719737	-0.74491
SPBC16E9.16C	6.1716	6.87452
SPBC16G5.10	-1.02387	-0.765768
SPBC16G5.17	-0.933982	-1.04204
SPBC16H5.07C	0.597257	1.33902
SPBC16H5.08C	-1.16273	-0.608551
SPBC16H5.11C	-0.759367	-0.729077
SPBC1703.03C	-0.811974	-0.725386
SPBC1703.05	-1.39859	-0.802525
SPBC1709.05	-1.00633	-0.922962
SPBC1709.06	-0.898993	-0.736689
SPBC1709.11C	0.842035	0.878247
SPBC1711.04	-1.19168	-1.08261
SPBC1711.05	-0.744697	-0.84019
SPBC1711.07	-1.81607	-1.48386
SPBC1711.08	2.89871	2.74543
SPBC1711.10C	1.08509	0.984097
SPBC1711.11	1.80173	2.12795
SPBC1711.12	3.01381	3.60896
SPBC1711.13	-0.825752	-0.857626
SPBC1734.01C	-1.30252	-1.25692
SPBC1734.08	1.15982	1.77488
SPBC1734.11	0.955486	1.52962
SPBC1734.16C	0.683551	0.724567
SPBC1773.05C	3.00069	3.27942
SPBC1773.06C	0.997466	0.755131
SPBC1773.17C	1.00222	1.06931
SPBC1778.02	1.47933	1.73111
SPBC17D1.05	-1.0789	-0.686685
SPBC17D1.06	-2.89444	-2.77054
SPBC17D11.01	1.15893	1.39499
SPBC17D11.02C	0.601021	0.864014
SPBC17D11.07C	0.832292	0.676719
SPBC17D11.08	2.02943	1.67255
SPBC17G9.10	-0.800773	-1.00743
SPBC1861.08C	0.767998	0.808101
SPBC18A7.01	1.34665	-0.779658
SPBC18E5.03C	-1.23644	-0.771975
SPBC18E5.09C	0.711327	0.769146
SPBC18E5.14C	0.760591	0.592201
SPBC18H10.04C	-1.3894	-1.05258
SPBC18H10.05	1.1226	1.30003
SPBC18H10.12C	-0.617675	-0.747354
SPBC18H10.13	-0.648747	-0.828499
SPBC18H10.14	-0.595907	-0.728634
SPBC18H10.15	-0.592016	-0.743158
SPBC18H10.20C	-1.18704	-1.09173
SPBC1921.01C	-0.811098	-0.635428
SPBC1921.05	0.98574	0.618981
SPBC19C2.03	-0.999562	-0.728096
SPBC19C2.09	-0.938498	-0.776046
SPBC19C7.02	1.13029	1.60149
SPBC19C7.04C	2.11899	3.5276
SPBC19C7.06	-1.09193	-0.835561
SPBC19C7.10	0.684508	1.01225
SPBC19C7.12C	-0.604596	-0.704582
SPBC19F5.02C	-1.47072	-1.12449
SPBC19F5.05C	-1.58512	-1.33717
SPBC19G7.03C	-0.693491	-0.612604
SPBC19G7.04	-2.36446	-0.643969
SPBC19G7.05C	-1.00675	-0.629713
SPBC19G7.16	0.719775	0.894011
SPBC1A4.07C	-1.16895	-0.975255
SPBC1A4.10C	0.792439	0.794607
SPBC1D7.05	0.792121	1.11887
SPBC20F10.01	-1.72255	-1.51701
SPBC20F10.03	2.2609	2.5122
SPBC20F10.07	1.21558	0.958509
SPBC20F10.10	1.20512	1.59751
SPBC21.02	1.43397	1.05819
SPBC211.07C	2.04951	2.23378
SPBC215.04	0.935382	1.33905
SPBC215.05	3.69134	2.25657
SPBC215.06C	-2.30083	-2.15383
SPBC215.11C	2.14632	1.44417
SPBC215.13	0.815514	0.721976
SPBC216.03	1.82391	1.2466
SPBC216.04C	0.849725	0.744066
SPBC21B10.05C	1.3586	1.38021
SPBC21B10.08C	1.56673	1.05967
SPBC21B10.10	-0.708977	-0.704829
SPBC21C3.08C	-0.667356	-1.12658
SPBC21C3.11	1.09474	0.720506
SPBC21C3.19	6.85021	5.74372
SPBC21H7.06C	3.33002	2.38505
SPBC23E6.05	-1.88496	-1.42049
SPBC23E6.09	-1.69465	-2.24055
SPBC23E6.10C	-0.911838	-0.655308
SPBC23G7.06C	1.55819	2.07292
SPBC23G7.07C	-1.2579	-1.04481
SPBC23G7.11	-0.732925	1.52682
SPBC23G7.12C	1.09597	0.933282
SPBC23G7.14	0.945943	1.03117
SPBC244.02C	-1.34083	-1.31283
SPBC24C6.02	-1.42678	-0.880073
SPBC24C6.09C	3.85148	5.89817
SPBC25B2.01	1.56694	1.43133
SPBC25B2.03	1.13224	1.90429
SPBC25B2.05	-1.84205	-1.26593
SPBC25B2.09C	-1.20986	-1.42915
SPBC25B2.10	1.01813	1.12631
SPBC25D12.03C	-0.705201	-0.764334
SPBC25H2.04C	-0.961153	-0.896093
SPBC25H2.07	-1.07904	-0.713474
SPBC25H2.08C	-1.18977	-0.675489
SPBC26H8.05C	0.72126	0.59917
SPBC26H8.11C	-1.26651	-1.65504
SPBC27.04	-2.14669	-1.19993
SPBC27.05	-1.80935	-1.02912
SPBC27.08C	-1.21587	-1.05047
SPBC27B12.09C	-1.1948	-0.651439
SPBC27B12.13	-1.00236	-0.707701
SPBC27B12.14	0.794958	0.873813
SPBC29A10.01	-0.84866	-1.02581
SPBC29A10.08	2.06404	1.16963
SPBC29A3.03C	1.03677	1.18902
SPBC29A3.06	-1.51639	-1.05278
SPBC29A3.16	-1.79301	-1.52572
SPBC29B5.01	1.63425	1.71936
SPBC29B5.03C	-0.718936	-0.76322
SPBC2A9.02	1.59219	1.39129
SPBC2A9.03	1.43118	0.840777
SPBC2A9.04C	1.30677	1.76296
SPBC2D10.05	2.13307	1.59839
SPBC2D10.10C	-1.2266	-0.775145
SPBC2D10.15C	-0.96705	-0.795634
SPBC2F12.04	-0.634252	-0.862588
SPBC2F12.05C	1.43704	1.0074
SPBC2F12.07C	-0.765401	-0.851821
SPBC2F12.11C	-1.15051	-1.34549
SPBC2G2.01C	0.820642	0.953299
SPBC2G2.08	-1.62013	-1.36892
SPBC2G5.03	-1.3134	-0.903698
SPBC30D10.07C	-0.896593	-0.725721
SPBC30D10.09C	0.656763	0.653986
SPBC30D10.11	-1.32755	-0.881388
SPBC30D10.14	3.86758	3.4863
SPBC30D10.15	-1.34152	-1.00276
SPBC30D10.18C	-1.22664	-0.942196
SPBC31A8.01C	1.04155	0.988081
SPBC32F12.03C	4.07907	3.47822
SPBC32F12.10	0.798725	0.789091
SPBC32H8.07	2.061	2.0657
SPBC32H8.08C	-0.747176	-0.621233
SPBC336.02	-1.42841	-1.46979
SPBC336.12C	0.703638	1.08816
SPBC337.08C	1.84322	1.88753
SPBC337.10C	-1.1429	-0.927373
SPBC354.04	-0.896431	-0.787082
SPBC354.08C	-0.630474	0.629091
SPBC354.09C	0.871997	1.53649
SPBC359.02	-2.2446	-1.86113
SPBC359.06	2.18656	2.84339
SPBC36.01C	-0.763639	-1.07966
SPBC36.02C	2.59057	1.40761
SPBC36.07	-1.53542	-0.950327
SPBC365.03C	-0.610082	-0.683669
SPBC365.04C	-1.15672	-0.917543
SPBC365.09C	0.634291	0.900954
SPBC365.12C	5.53454	5.30786
SPBC365.20C	1.37918	1.48716
SPBC36B7.02	1.37942	1.19058
SPBC36B7.04	-0.826501	-0.787182
SPBC36B7.09	0.972124	0.930472
SPBC3B8.05	-1.32523	-1.1135
SPBC3B8.07C	-1.14242	-1.00963
SPBC3B8.09	-1.36743	-1.18077
SPBC3B9.01	4.03775	4.09446
SPBC3B9.06C	0.999871	0.981031
SPBC3B9.07C	-1.48647	-0.925796
SPBC3B9.17	0.852946	0.66406
SPBC3D6.12	-1.03986	-0.959346
SPBC3D6.15	-0.695621	-0.668788
SPBC3E7.02C	8.1862	6.10941
SPBC3E7.04C	0.987903	0.777085
SPBC3F6.04C	-0.822462	-0.826809
SPBC3H7.01	0.771373	0.814234
SPBC3H7.02	0.610007	1.53316
SPBC3H7.07C	-1.71797	-1.63095
SPBC3H7.08C	1.33601	2.03448
SPBC3H7.11	-1.02917	-0.993049
SPBC3H7.12	-0.810829	-0.848635
SPBC4.07C	1.02097	0.837459
SPBC405.01	-1.4649	-1.59614
SPBC405.04C	1.07987	1.12808
SPBC405.05	0.663451	0.888332
SPBC409.05	0.678497	0.72721
SPBC409.06	0.846451	0.640149
SPBC409.07C	-1.13688	-1.25855
SPBC409.08	-1.74072	-0.804829
SPBC409.15	-1.38644	-0.927565
SPBC409.20C	-0.624272	-0.686731
SPBC418.01C	1.18913	1.20362
SPBC428.03C	-1.59473	-1.73428
SPBC428.10	2.7878	3.09648
SPBC428.15	-0.982138	-0.603019
SPBC428.18	-1.31239	-1.1575
SPBC428.19C	-1.08934	-0.752012
SPBC4B4.07C	-0.909833	-0.719982
SPBC4B4.08	1.81758	0.988179
SPBC4B4.10C	1.00239	0.668278
SPBC4C3.05C	-1.07167	-1.10727
SPBC4C3.10C	0.831984	0.74135
SPBC4F6.04	-0.746036	-0.794257
SPBC4F6.06	0.762119	0.931551
SPBC4F6.09	-3.10699	-2.34274
SPBC4F6.12	-2.63402	-1.65838
SPBC4F6.13C	-1.31718	-0.977398
SPBC4F6.14	-1.75913	-1.2894
SPBC4F6.16C	1.68073	1.60228
SPBC4F6.17C	4.86831	5.04456
SPBC530.04	0.73267	0.683027
SPBC530.05	0.599932	0.785032
SPBC530.08	-0.888777	-0.912795
SPBC543.02C	-0.601945	-0.625623
SPBC543.07	-0.604888	-0.685141
SPBC543.08	0.639055	0.688624
SPBC557.05	0.811035	1.2663
SPBC56F2.05C	1.00502	1.47387
SPBC56F2.06	4.5182	3.86049
SPBC577.12	-0.675737	-0.755357
SPBC577.13	1.44044	1.60632
SPBC582.07C	0.806724	0.842758
SPBC609.01	1.02304	1.44392
SPBC609.03	0.856517	1.1804
SPBC646.06C	-1.37138	-1.24038
SPBC646.10C	-0.750771	-0.59194
SPBC646.13	1.01722	0.937156
SPBC649.02	-0.82963	-0.697441
SPBC649.03	1.20024	1.22767
SPBC649.04	1.52903	1.78296
SPBC651.01C	-1.81299	-1.34626
SPBC651.03C	-0.588533	-0.808185
SPBC651.09C	0.881004	0.980647
SPBC660.05	4.19748	4.27035
SPBC660.06	2.26145	2.52301
SPBC660.07	3.93825	3.64545
SPBC660.09	0.684006	0.801544
SPBC660.11	2.03052	1.8618
SPBC660.14	-3.96877	-1.9438
SPBC660.16	2.00507	1.59457
SPBC685.06	-0.772977	-0.72989
SPBC685.07C	-0.641402	-0.810625
SPBC691.04	-1.34657	-1.33348
SPBC6B1.05C	0.862641	0.712023
SPBC6B1.06C	0.941732	0.694448
SPBC6B1.08C	-1.00102	-0.860007
SPBC6B1.09C	0.939698	0.741558
SPBC713.02C	1.74791	1.55098
SPBC713.04C	-1.16651	-0.949561
SPBC713.05	-1.33262	-0.878573
SPBC713.07C	1.54807	1.75598
SPBC713.08	0.660126	0.732873
SPBC713.09	1.33047	1.17282
SPBC713.11C	1.30247	1.89193
SPBC725.02	1.46766	1.65999
SPBC725.03	4.63265	4.61625
SPBC725.06C	2.07887	1.24595
SPBC725.10	4.8636	3.12752
SPBC725.15	-0.873806	-0.822886
SPBC776.05	1.12343	0.85455
SPBC776.08C	-0.867339	-1.13938
SPBC776.11	-0.633811	-0.6627
SPBC776.12C	-1.23026	-0.748541
SPBC776.17	-1.8429	-1.03624
SPBC800.02	0.628891	0.803301
SPBC800.05C	-0.607673	-0.658697
SPBC800.06	-1.479	-1.38285
SPBC800.08	-1.20849	-0.867436
SPBC83.03C	1.51963	1.21688
SPBC83.05	1.08895	1.40809
SPBC83.15	-1.47887	-1.21136
SPBC83.16C	1.16436	1.04813
SPBC83.17	2.29082	2.25661
SPBC83.18C	-1.05541	-0.640276
SPBC839.04	-0.915467	-0.815428
SPBC839.05C	-0.654792	-0.80672
SPBC839.06	3.32375	4.149
SPBC839.07	-1.12182	-0.875261
SPBC839.11C	-0.898596	-0.944568
SPBC839.14C	-1.19432	-0.97177
SPBC887.03C	-1.24252	-0.81577
SPBC887.04C	1.29176	0.816931
SPBC887.05C	0.818854	0.681773
SPBC887.10	-0.680434	-0.758136
SPBC887.14C	-1.13424	-0.905115
SPBC887.17	-3.43187	-2.55449
SPBC887.19	0.694244	2.17352
SPBC8D2.10C	-1.14162	-1.38862
SPBC8D2.11	0.63412	0.747912
SPBC8D2.16C	-0.713769	-0.675282
SPBC8D2.18C	-1.26286	-1.37947
SPBC8E4.01C	-3.84986	-2.90131
SPBC902.04	-0.854965	-0.657889
SPBC947.04	-1.57964	-1.46705
SPBC947.10	0.759119	0.940065
SPBC947.13	0.6314	0.831221
SPBC947.14C	1.2476	0.837895
SPBC947.15C	0.725798	0.991365
SPBC9B6.07	-1.6998	-1.47742
SPBP16F5.03C	1.03078	0.614762
SPBP16F5.04	0.695093	0.708381
SPBP16F5.06	-1.10698	-0.719388
SPBP19A11.01	-1.09101	-0.827999
SPBP22H7.06	-0.98915	-0.660361
SPBP22H7.08	-0.585702	-0.866752
SPBP23A10.10	-0.965994	-1.08631
SPBP23A10.11C	-1.51887	-1.99991
SPBP23A10.14C	0.736096	0.683885
SPBP35G2.02	1.10382	1.5284
SPBP35G2.06C	1.4506	1.19844
SPBP35G2.11C	0.777011	0.935135
SPBP4H10.05C	0.630654	0.783323
SPBP4H10.10	2.9429	2.14544
SPBP4H10.11C	-1.13615	-1.32205
SPBP4H10.13	-0.851743	-0.747948
SPBP4H10.14C	-1.18646	-0.972818
SPBP4H10.17C	1.42638	1.08489
SPBP4H10.19C	0.609656	0.68676
SPBP8B7.06	-0.783022	-0.68287
SPBP8B7.09C	-0.779822	-0.771557
SPBP8B7.10C	-1.14574	-0.97269
SPBP8B7.13	0.588351	0.749461
SPBP8B7.16C	-2.73401	-2.45368
SPBP8B7.17C	0.924464	0.735319
SPBP8B7.18C	-1.87442	-0.924385
SPBP8B7.20C	-1.21174	-1.45856
SPBP8B7.23	1.69506	1.21059
SPBP8B7.24C	1.1969	0.967187
SPBP8B7.28C	1.2679	0.942267
SPBP8B7.29	1.60538	1.00266
SPBPB10D8.01	-3.11612	-2.04171
SPBPB10D8.02C	-2.11406	-0.788016
SPBPB2B2.02	2.32077	1.89147
SPBPB2B2.05	4.07897	1.07825
SPBPB2B2.06C	2.46088	-1.97095
SPBPB2B2.10C	0.760316	1.83745
SPBPB2B2.11	1.36527	2.04721
SPBPB2B2.12C	2.65518	3.39145
SPBPB2B2.13	1.67072	2.06832
SPBPB7E8.01	-1.72809	-2.25505
SPBPB7E8.02	1.86685	1.03404
SPBPJ4664.02	-0.62612	-1.18012
SPCC1020.06C	0.941995	0.738444
SPCC10H11.01	0.97925	1.26286
SPCC10H11.02	1.00586	1.23261
SPCC1183.07	-1.41489	-1.14159
SPCC1183.08C	-0.710689	-0.90717
SPCC1183.11	1.61376	1.78785
SPCC11E10.09C	-1.40636	-0.8755
SPCC1223.01	-0.789046	-0.810954
SPCC1223.03C	1.39538	2.41118
SPCC1223.09	-0.695536	-0.607979
SPCC1223.10C	0.865	0.981436
SPCC1223.14	-1.07233	-0.773676
SPCC1235.01	2.64148	2.25828
SPCC1235.03	1.41399	1.58785
SPCC1235.04C	0.696622	0.693373
SPCC1235.13	-0.993784	-1.32464
SPCC1235.14	-1.55179	-1.30171
SPCC1235.15	0.930891	0.811446
SPCC1259.03	-1.24979	-0.737002
SPCC126.03	-1.69139	-1.83061
SPCC126.11C	-0.607096	-0.884354
SPCC1322.04	2.51475	2.33907
SPCC1322.07C	1.16781	2.45754
SPCC1322.08	2.39529	3.15352
SPCC1322.09	0.923633	0.789153
SPCC1322.14C	-0.681064	-0.589507
SPCC1393.02C	0.915042	0.784295
SPCC1393.03	-0.736938	-0.743714
SPCC1393.09C	-0.619955	-0.596274
SPCC1393.12	2.94101	3.06794
SPCC13B11.01	-0.769424	-0.979416
SPCC13B11.03C	1.32633	-0.733052
SPCC1442.04C	0.67407	0.694256
SPCC1442.05C	0.596422	0.837152
SPCC1442.07C	4.52728	2.9433
SPCC1442.16C	1.61636	1.10482
SPCC1450.01C	0.829984	1.03734
SPCC1450.03	-1.29794	-1.03316
SPCC1450.04	-0.93547	-0.743364
SPCC1450.07C	0.620052	1.12936
SPCC1450.10C	-1.03399	-0.69242
SPCC1450.13C	1.62454	0.86965
SPCC1494.03	2.20159	2.56007
SPCC1494.06C	-1.36829	-0.768801
SPCC1494.07	-1.04181	-1.0738
SPCC1494.08C	1.23385	1.20488
SPCC162.06C	0.780022	0.756793
SPCC162.10	-1.22309	-0.654467
SPCC162.11C	-1.08426	-1.04974
SPCC1620.03	0.799519	0.997155
SPCC1620.07C	0.823695	0.78912
SPCC1620.08	0.671969	0.676511
SPCC1620.09C	1.35983	1.02745
SPCC1620.13	-0.630565	-0.636683
SPCC1672.03C	0.812422	0.92856
SPCC1672.07	-0.886174	-0.786659
SPCC1672.08C	0.873659	0.742532
SPCC1682.07	1.03179	1.0871
SPCC1682.08C	-0.919469	-0.597594
SPCC1682.11C	0.836395	0.960816
SPCC1682.13	-1.05574	-1.22469
SPCC1682.16	0.798065	0.676453
SPCC16A11.02	-1.15862	-0.920857
SPCC16A11.08	1.82787	1.85258
SPCC16A11.15C	2.34004	2.97287
SPCC16C4.07	-1.03669	-0.803909
SPCC16C4.08C	-1.75642	-0.946041
SPCC1739.04C	1.206	1.49254
SPCC1739.05	-1.09839	-1.14995
SPCC1739.06C	-1.28713	-0.942155
SPCC1739.08C	2.21871	3.07904
SPCC1739.13	1.73331	1.87197
SPCC1753.02C	-0.872058	-0.757769
SPCC1795.03	-0.924303	-0.802437
SPCC1795.11	-2.32033	-2.00714
SPCC1795.12C	-1.13533	-0.698553
SPCC18.03	1.42668	1.45941
SPCC18.04	0.761818	0.79656
SPCC18.05C	-1.67078	-1.16918
SPCC18.08	-0.934013	-0.694485
SPCC18.09C	1.19568	0.973898
SPCC18.12C	-1.23732	-1.13277
SPCC18.13	-0.974844	-0.989192
SPCC18.17C	-0.692213	-0.787966
SPCC1827.01C	-1.24587	-1.12663
SPCC1827.03C	-0.911578	-0.978236
SPCC1827.05C	-1.30896	-0.933449
SPCC1827.06C	0.72955	1.04514
SPCC1840.03	-1.0095	-0.841689
SPCC1840.06	0.609429	0.835035
SPCC188.08C	0.690748	0.954572
SPCC18B5.11C	1.86049	1.40059
SPCC1906.01	-1.19213	-1.08132
SPCC191.01	3.60044	3.8889
SPCC191.05C	-2.94508	-0.772456
SPCC191.08	-1.02439	-0.796623
SPCC191.11	0.965301	0.867497
SPCC1919.04	1.15671	1.25176
SPCC1919.10C	0.702712	0.684922
SPCC23B6.01C	1.54325	1.16709
SPCC23B6.02C	-1.00118	-0.856972
SPCC24B10.07	0.607043	0.876259
SPCC24B10.08C	1.33108	1.21974
SPCC285.09C	0.933889	0.694359
SPCC285.10C	1.09159	1.27029
SPCC285.11	1.49793	1.67335
SPCC285.15C	-0.899822	-1.00854
SPCC285.17	-1.31716	-0.724397
SPCC290.02	-1.2326	-1.04732
SPCC290.04	-1.40035	-1.15965
SPCC297.04C	-0.842483	-1.05577
SPCC306.02C	-0.920514	-0.814298
SPCC306.05C	0.702187	0.825122
SPCC306.07C	-1.22204	-0.954152
SPCC306.08C	2.07754	2.19518
SPCC31H12.04C	-1.27042	-0.788464
SPCC31H12.05C	-0.972998	-0.813943
SPCC320.03	1.39946	1.74418
SPCC320.05	2.12185	2.15117
SPCC320.06	0.852056	1.06633
SPCC320.09	-0.82672	-0.936566
SPCC320.11C	-1.83295	-1.54254
SPCC320.12	-0.775898	-0.928979
SPCC320.14	-0.71646	-0.643236
SPCC330.01C	2.13696	1.97492
SPCC330.02	1.85639	1.56559
SPCC330.03C	1.25224	1.6157
SPCC330.04C	0.983136	2.20905
SPCC330.06C	2.16974	2.40871
SPCC330.07C	-1.59579	-2.24533
SPCC330.09	-1.57177	-1.17161
SPCC338.06C	2.54534	2.29286
SPCC338.12	3.49725	3.63011
SPCC338.18	6.0501	5.61088
SPCC364.01	-1.32569	-0.859077
SPCC364.02C	1.99434	1.66013
SPCC364.03	-1.1138	-0.804174
SPCC364.07	0.774903	1.20997
SPCC417.05C	1.93499	2.16266
SPCC417.08	-1.22573	-0.95814
SPCC4B3.14	2.02144	1.35221
SPCC4B3.18	-0.811073	-0.71628
SPCC4F11.02	2.00113	2.05397
SPCC4G3.03	2.37613	2.48255
SPCC4G3.08	-0.98555	-0.660418
SPCC4G3.12C	0.822177	1.12014
SPCC4G3.13C	1.70509	2.04829
SPCC4G3.14	1.57068	1.57126
SPCC4G3.17	-1.04298	-0.786671
SPCC4G3.18	-0.684458	-0.625433
SPCC4G3.19	1.67512	1.07201
SPCC548.06C	-3.23225	-1.64005
SPCC550.05	1.03833	-0.635047
SPCC550.06C	1.34146	1.43979
SPCC550.13	-1.08154	-0.742965
SPCC550.15C	-0.937794	-0.708503
SPCC553.10	2.24888	1.38255
SPCC553.12C	-0.824567	-0.615873
SPCC569.07	-0.939282	-1.42173
SPCC569.08C	-1.25913	-1.14532
SPCC576.02	-1.07071	-0.852237
SPCC576.03C	1.77266	1.93522
SPCC576.04	3.00526	3.5128
SPCC576.11	-0.66008	-0.593246
SPCC576.17C	1.38517	2.27038
SPCC584.03C	0.791415	0.824589
SPCC584.11C	-1.19818	-1.31045
SPCC584.12	-2.16955	-0.603643
SPCC584.13	-1.71975	-0.853684
SPCC584.16C	3.15549	2.361
SPCC594.04C	1.76312	1.6993
SPCC5E4.05C	0.700641	0.655384
SPCC5E4.07	-0.691669	-0.803468
SPCC61.03	1.9854	1.78133
SPCC613.04C	-0.910313	-1.05924
SPCC613.05C	-0.593602	-0.774182
SPCC613.07	-0.760454	-0.621155
SPCC613.08	-1.40918	-1.02609
SPCC613.09	0.589096	0.901892
SPCC622.06C	0.889377	0.679888
SPCC622.11	1.3819	0.776513
SPCC622.12C	-0.660964	-0.64013
SPCC622.15C	1.83326	1.88279
SPCC63.02C	-0.869299	-0.838461
SPCC63.05	0.79196	1.20219
SPCC63.07	-0.596021	-0.682372
SPCC63.08C	0.997702	1.0316
SPCC63.14	2.59933	2.48253
SPCC645.03C	0.775853	1.05119
SPCC645.05C	0.751143	0.606148
SPCC645.14C	3.31947	3.14135
SPCC663.02	-1.06357	-0.784881
SPCC663.09C	1.26325	0.65929
SPCC70.02C	1.23145	1.45947
SPCC70.03C	-0.816481	-1.14197
SPCC70.04C	0.738952	-1.11879
SPCC70.08C	1.19107	1.70333
SPCC70.09C	1.80358	1.25464
SPCC736.04C	-0.752683	-0.802424
SPCC736.05	0.951989	0.759305
SPCC736.07C	0.83849	0.639297
SPCC736.14	-0.633586	-0.821942
SPCC736.15	2.17944	2.68471
SPCC737.04	0.794504	0.817271
SPCC737.05	1.53207	1.26796
SPCC737.08	-1.27068	-0.835922
SPCC737.09C	1.18074	1.26032
SPCC74.05	-1.00698	-0.831294
SPCC757.03C	4.13261	4.17922
SPCC757.04	0.710614	0.73815
SPCC757.06	1.06337	1.10293
SPCC757.07C	4.66544	4.13287
SPCC757.10	0.842718	1.17938
SPCC757.11C	1.21331	1.79706
SPCC777.05	1.05319	0.967327
SPCC777.10C	0.753353	0.753579
SPCC777.13	0.715884	0.707547
SPCC794.08	1.14451	1.33287
SPCC794.12C	-0.942342	-0.849388
SPCC825.03C	-1.46025	-1.09905
SPCC830.07C	4.96144	4.5618
SPCC830.08C	1.04055	0.899698
SPCC830.11C	-1.05386	-0.802336
SPCC895.06	-0.766896	-0.659426
SPCC895.08C	0.811211	0.855376
SPCC962.01	0.862638	1.31708
SPCC962.04	-0.679598	-0.868529
SPCC965.13	-1.54202	-1.84902
SPCC970.05	-0.894611	-0.62726
SPCP1E11.05C	1.44907	1.07954
SPCP1E11.08	-1.38624	-0.900395
SPCP1E11.09C	-0.89117	-0.84209
SPCP1E11.10	-1.0427	-0.743183
SPCP1E11.11	-1.32066	-1.19045
SPCP31B10.02	0.834685	1.14539
SPCP31B10.06	2.80749	3.30588
SPCP31B10.07	-0.88508	-0.730512
SPCP31B10.08C	-0.63952	-0.667172
SPCPB16A4.03C	-1.0809	-1.47979
SPCPB16A4.04C	-1.27829	-1.00987
SPCPB1C11.01	-1.95305	-1.0381
SPCPB1C11.02	1.16435	1.66926
SPCPJ732.01	0.62329	0.605708

## Sheet: 3. mas5D, ssa2D vs heat GRAPH
Genes with expression change greater than 1.5fold in both indicated conditions. Dataset used in FigureSx
SysID	Heat_RNAseq	mas5D_RNAseq			SysID	Heat_RNAseq	ssa2D_RNAseq
SPAC1002.02	-0.945912	-0.931268			SPAC1002.06c	0.965023	1.62116
SPAC1002.17c	-0.825785	-1.20997			SPAC1002.16c	1.60418	1.12523
SPAC1002.19	1.91608	0.856228			SPAC1002.17c	-0.825785	-1.0375
SPAC1006.07	-0.679598	-0.950507			SPAC1002.18	-1.73586	-3.37341
SPAC1039.01	-1.24173	-1.60471			SPAC1002.19	1.91608	0.900613
SPAC1039.04	1.77327	1.35859			SPAC1006.03c	1.41327	1.25744
SPAC1039.08	-0.988924	-0.844277			SPAC1039.01	-1.24173	-0.759289
SPAC1039.09	-4.79112	-1.86583			SPAC1039.02	1.07977	-0.924279
SPAC1071.08	-1.64906	-0.788147			SPAC1039.04	1.77327	1.33783
SPAC1093.01	0.629211	0.812196			SPAC1039.08	-0.988924	-0.623112
SPAC1093.05	-1.72255	-0.974036			SPAC1039.09	-4.79112	-1.71279
SPAC1093.07	0.833429	-1.71486			SPAC1071.08	-1.64906	-0.880312
SPAC10F6.06	4.28699	2.56255			SPAC1071.13	3.8499	1.63007
SPAC110.01	-1.23367	-0.666343			SPAC1093.01	0.629211	0.6487
SPAC110.02	2.04567	2.57136			SPAC1093.02	1.01228	0.756093
SPAC110.05	-1.37943	-1.06056			SPAC1093.05	-1.72255	-0.675844
SPAC11D3.04c	-1.93468	-1.23298			SPAC1093.07	0.833429	0.904876
SPAC11D3.06	-1.59579	-1.36954			SPAC10F6.04	1.15893	1.00913
SPAC11D3.08c	-0.611608	-0.757149			SPAC10F6.05c	1.49793	0.809031
SPAC11D3.09	2.32365	2.36563			SPAC10F6.06	4.28699	3.45659
SPAC11D3.13	9.39113	3.5705			SPAC110.01	-1.23367	-0.883427
SPAC11D3.16c	0.990643	0.903743			SPAC110.02	2.04567	1.90245
SPAC11H11.06	-0.713725	-0.882869			SPAC110.04c	0.842078	0.608623
SPAC1250.04c	-1.61676	-0.855729			SPAC110.05	-1.37943	-3.68481
SPAC1250.07	-0.593602	-0.773842			SPAC1142.04	4.42086	3.16581
SPAC1296.05c	1.60318	2.42339			SPAC1142.09	-2.05333	-1.56251
SPAC12B10.02c	-0.94053	-0.625598			SPAC11D3.04c	-1.93468	-0.875443
SPAC12B10.11	1.12344	1.00217			SPAC11D3.06	-1.59579	-1.73409
SPAC12B10.13	0.973521	0.677232			SPAC11D3.08c	-0.611608	-1.22394
SPAC12B10.16c	0.608115	0.622553			SPAC11D3.09	2.32365	0.692262
SPAC12G12.10	-0.787384	-0.678641			SPAC11D3.13	9.39113	6.2049
SPAC139.05	-1.36886	1.13201			SPAC11D3.16c	0.990643	0.794592
SPAC1399.02	-0.649771	-0.606933			SPAC11G7.04	0.861261	0.702252
SPAC13A11.02c	-1.63063	-0.990006			SPAC11G7.05c	2.36536	1.59191
SPAC13A11.03	0.931759	0.585062			SPAC11H11.06	-0.713725	0.965518
SPAC13C5.03	0.912635	-1.26123			SPAC1250.04c	-1.61676	-0.653014
SPAC13C5.04	2.6798	0.867085			SPAC1296.04	0.997466	1.23444
SPAC13F5.07c	1.48599	2.37915			SPAC1296.05c	1.60318	1.8681
SPAC13G6.06c	-1.42549	-1.36409			SPAC12B10.11	1.12344	1.24485
SPAC13G6.07c	-1.15154	-1.14475			SPAC12G12.02	-5.18182	-0.6331
SPAC13G7.01c	-1.13239	-0.673887			SPAC12G12.07c	1.34146	1.03141
SPAC13G7.02c	2.10169	-1.06125			SPAC12G12.14c	2.87293	0.985357
SPAC13G7.08c	-1.75913	-0.903005			SPAC12G12.15	3.71967	5.01104
SPAC1420.04c	0.986086	0.585872			SPAC139.04c	1.16306	2.31106
SPAC144.01	-1.24979	-0.879899			SPAC139.05	-1.36886	2.40383
SPAC144.09c	1.31928	1.05376			SPAC1399.01c	1.70743	2.02333
SPAC144.11	-0.946148	-1.68003			SPAC1399.02	-0.649771	0.609819
SPAC144.14	-0.729497	-0.586907			SPAC13A11.02c	-1.63063	-0.853258
SPAC1486.07c	-1.17446	-0.626046			SPAC13A11.03	0.931759	0.74026
SPAC1486.09	-1.61127	-0.963032			SPAC13A11.04c	1.43887	0.653682
SPAC14C4.11	-1.02008	-0.680837			SPAC13A11.05	0.900749	0.70422
SPAC1556.05c	0.827161	1.78359			SPAC13C5.03	0.912635	-0.596281
SPAC1565.04c	4.69302	1.49304			SPAC13C5.04	2.6798	2.21045
SPAC1565.05	-1.9688	-1.20641			SPAC13C5.06c	1.87285	1.10623
SPAC1565.08	0.593136	1.23557			SPAC13F5.07c	1.48599	1.62186
SPAC15A10.01	2.21846	1.08095			SPAC13G6.03	0.838455	1.34393
SPAC15A10.03c	0.848228	0.832515			SPAC13G6.06c	-1.42549	-1.39385
SPAC15A10.05c	-0.667197	-0.687369			SPAC13G6.07c	-1.15154	-1.16209
SPAC15A10.16	2.50801	1.28465			SPAC13G7.08c	-1.75913	-0.841462
SPAC15E1.02c	-0.917677	-0.732852			SPAC1420.04c	0.986086	0.810566
SPAC15E1.10	2.51475	0.662898			SPAC144.09c	1.31928	1.37582
SPAC15F9.03c	-0.66008	-0.853446			SPAC144.14	-0.729497	-0.798722
SPAC1610.04	1.39947	1.10031			SPAC1486.09	-1.61127	-0.674775
SPAC167.03c	-1.26465	-0.600251			SPAC14C4.11	-1.02008	-0.735391
SPAC167.06c	9.60259	7.85823			SPAC1556.05c	0.827161	1.55483
SPAC167.07c	0.722759	0.90694			SPAC1565.04c	4.69302	2.80824
SPAC167.08	1.97031	1.07567			SPAC1565.05	-1.9688	-0.956307
SPAC1687.01	-0.645433	-0.625846			SPAC1565.08	0.593136	1.04679
SPAC1687.11	-1.76819	-0.99657			SPAC15A10.01	2.21846	1.75429
SPAC1687.14c	4.8838	0.894291			SPAC15A10.07	0.762798	1.08636
SPAC1687.20c	1.49617	0.791285			SPAC15A10.16	2.50801	1.43903
SPAC16A10.04	-0.937262	-1.67141			SPAC1610.03c	3.04058	2.16375
SPAC16C9.05	2.33356	1.81681			SPAC1610.04	1.39947	-1.91128
SPAC16C9.06c	-3.09118	-0.809082			SPAC167.06c	9.60259	7.14828
SPAC16E8.12c	-0.688025	-0.635878			SPAC167.07c	0.722759	1.26278
SPAC16E8.14c	1.21792	0.942848			SPAC167.08	1.97031	1.12046
SPAC1705.02	-0.648186	-0.837045			SPAC1687.01	-0.645433	-0.592004
SPAC1782.03	0.60628	0.82927			SPAC1687.08	0.720833	0.932825
SPAC1782.10c	-0.675423	-0.7375			SPAC1687.11	-1.76819	-0.605947
SPAC1783.08c	1.96235	-0.785236			SPAC1687.14c	4.8838	1.1797
SPAC17A2.01	-2.01125	-3.43696			SPAC16A10.04	-0.937262	-1.91856
SPAC17A5.14	1.41754	0.753947			SPAC16C9.01c	0.736424	1.57593
SPAC17C9.16c	0.801056	0.945017			SPAC16C9.05	2.33356	1.72964
SPAC17G6.02c	-1.18646	-1.08707			SPAC16C9.06c	-3.09118	-0.883323
SPAC17G6.04c	-2.19087	1.44401			SPAC16E8.14c	1.21792	0.924909
SPAC17G6.12	1.15874	1.5648			SPAC1705.03c	-1.06862	-0.746097
SPAC17G6.15c	-1.07071	-0.845906			SPAC1751.04	1.04734	-0.773566
SPAC17G8.15	-0.932442	0.623373			SPAC1782.03	0.60628	1.3076
SPAC17H9.05	-0.585702	-0.799232			SPAC1782.11	-1.18639	-0.844394
SPAC17H9.16	5.24779	1.06162			SPAC1783.07c	1.19568	0.714389
SPAC1805.03c	-2.79627	-0.966377			SPAC1783.08c	1.96235	1.39061
SPAC1805.14	-0.710689	-1.0147			SPAC17A2.05	1.0514	0.859577
SPAC1834.01	-0.964563	-1.27876			SPAC17A2.13c	0.774903	0.867197
SPAC1834.04	-1.34612	-0.719196			SPAC17A5.14	1.41754	1.71752
SPAC1834.11c	0.639001	0.599118			SPAC17C9.09c	1.76674	1.73222
SPAC1851.02	5.7739	1.21054			SPAC17G6.04c	-2.19087	-2.32849
SPAC186.01	-1.08426	-0.621828			SPAC17G6.12	1.15874	5.39231
SPAC186.02c	-1.78494	-0.860983			SPAC17G6.17	1.03833	1.06392
SPAC186.04c	1.33108	1.09331			SPAC17G8.09	0.69343	0.829649
SPAC18B11.08c	-1.3894	-0.773387			SPAC17G8.12	0.829984	0.606494
SPAC18G6.15	1.97801	1.824			SPAC17H9.06c	2.16032	0.766611
SPAC1952.04c	0.87201	1.01922			SPAC17H9.16	5.24779	6.89043
SPAC1952.12c	-1.14574	-0.625409			SPAC1805.01c	1.43397	0.59779
SPAC1952.14c	-0.878494	-0.754119			SPAC1805.03c	-2.79627	-1.19003
SPAC1952.15c	5.43522	2.11684			SPAC1805.07c	1.37885	1.76655
SPAC1952.17c	4.30148	3.45025			SPAC1805.14	-0.710689	-0.654804
SPAC19A8.07c	-1.69172	-1.19927			SPAC1834.06c	3.51329	2.76644
SPAC19B12.01	-1.42841	-0.990446			SPAC1851.02	5.7739	5.08233
SPAC19B12.02c	-0.843867	-1.42906			SPAC186.01	-1.08426	-1.03535
SPAC19D5.01	2.37613	0.757399			SPAC186.02c	-1.78494	-1.03179
SPAC19D5.02c	-1.11459	-0.631678			SPAC186.04c	1.33108	0.998886
SPAC19D5.05c	-2.2992	-1.03121			SPAC186.05c	4.52728	3.47043
SPAC19D5.10c	-1.58512	-0.831499			SPAC186.06	5.6946	3.39402
SPAC19E9.02	0.888117	-0.60171			SPAC18B11.02c	-0.847717	-0.917079
SPAC19G12.02c	1.76255	-0.656245			SPAC18G6.15	1.97801	2.02133
SPAC19G12.05	0.879046	-0.66425			SPAC1952.04c	0.87201	2.43275
SPAC19G12.08	-1.13424	-0.591041			SPAC1952.10c	0.777011	0.745565
SPAC19G12.12	-1.62013	-0.75492			SPAC1952.12c	-1.14574	-0.716066
SPAC1A6.06c	-1.45906	2.32515			SPAC1952.15c	5.43522	1.64471
SPAC1A6.08c	-2.75806	-3.90195			SPAC1952.17c	4.30148	2.61739
SPAC1A6.11	-2.11421	-2.68767			SPAC19A8.03	1.00239	0.927858
SPAC1B1.03c	-0.871579	-1.22142			SPAC19A8.07c	-1.69172	-0.989038
SPAC1B2.02c	-1.76253	-1.2595			SPAC19A8.13	1.12189	1.3647
SPAC1B2.04	-1.15051	-0.59881			SPAC19A8.16	1.92854	1.24601
SPAC1B3.01c	-0.641402	-0.922705			SPAC19B12.02c	-0.843867	-1.14287
SPAC1B3.03c	1.3819	0.733846			SPAC19B12.08	1.1831	1.03265
SPAC1B3.09c	-0.793129	-0.648391			SPAC19B12.10	0.642022	0.670345
SPAC1B3.13	4.55672	1.31503			SPAC19D5.01	2.37613	1.27647
SPAC1B3.14	-1.03669	-0.938117			SPAC19D5.05c	-2.2992	-0.659824
SPAC1B3.15c	2.46363	1.39338			SPAC19D5.10c	-1.58512	-0.743903
SPAC1B3.17	-1.22444	-0.670162			SPAC19E9.02	0.888117	2.72656
SPAC1B3.20	1.41747	0.971916			SPAC19G12.01c	-0.622938	-0.669153
SPAC1B3.21	-1.34083	-0.916442			SPAC19G12.02c	1.76255	0.585942
SPAC1D4.10	0.89679	1.83862			SPAC19G12.08	-1.13424	-0.735849
SPAC1F12.02c	1.76134	0.916134			SPAC19G12.14	0.833267	0.628274
SPAC1F12.07	0.736096	0.656642			SPAC1A6.06c	-1.45906	-1.32118
SPAC1F12.08	-0.629615	-0.885371			SPAC1A6.08c	-2.75806	-1.0141
SPAC1F3.09	1.39106	0.927699			SPAC1A6.11	-2.11421	-3.2621
SPAC1F5.04c	1.28315	0.680797			SPAC1B2.04	-1.15051	-0.958896
SPAC1F5.11c	4.8846	1.10526			SPAC1B3.03c	1.3819	0.794749
SPAC1F7.05	-0.633811	-0.799837			SPAC1B3.09c	-0.793129	-1.70885
SPAC1F7.06	2.24111	1.08215			SPAC1B3.13	4.55672	6.52321
SPAC1F7.07c	-0.782276	-1.13764			SPAC1B3.15c	2.46363	1.53105
SPAC1F7.11c	1.11413	1.13913			SPAC1B3.17	-1.22444	-0.728909
SPAC1F7.13c	-1.27062	-0.855617			SPAC1B3.20	1.41747	2.35988
SPAC1F8.02c	3.95194	4.34111			SPAC1B3.21	-1.34083	-0.744638
SPAC1F8.04c	0.708561	1.3634			SPAC1B9.02c	-0.796071	-0.738472
SPAC1F8.05	-1.59219	-0.868487			SPAC1D4.10	0.89679	-1.00046
SPAC20G4.02c	0.766607	0.78338			SPAC1F12.02c	1.76134	0.869428
SPAC20G8.10c	1.65492	0.871584			SPAC1F12.04c	-0.952432	-0.59566
SPAC20H4.05c	-1.1138	-0.985983			SPAC1F12.08	-0.629615	-0.586741
SPAC212.07c	-2.03329	-1.96101			SPAC1F3.04c	-0.784875	-1.0945
SPAC212.08c	-0.874577	-6.14232			SPAC1F3.06c	-0.990547	-0.644008
SPAC21E11.03c	1.44044	0.954963			SPAC1F3.09	1.39106	2.23496
SPAC222.07c	2.43015	0.794107			SPAC1F5.11c	4.8846	3.59806
SPAC222.15	-0.778477	-0.604125			SPAC1F7.06	2.24111	2.1802
SPAC227.02c	-1.83295	-0.905654			SPAC1F7.07c	-0.782276	-0.906922
SPAC22A12.03c	0.812422	-0.837246			SPAC1F7.11c	1.11413	0.971944
SPAC22A12.06c	-2.30722	-1.15254			SPAC1F7.13c	-1.27062	-0.917846
SPAC22A12.14c	2.81884	1.87559			SPAC1F8.02c	3.95194	2.91222
SPAC22A12.17c	1.08754	0.884081			SPAC1F8.03c	-1.00568	-0.800809
SPAC22E12.13c	1.1428	1.50492			SPAC1F8.04c	0.708561	0.5865
SPAC22E12.19	-1.11916	-0.984089			SPAC1F8.06	2.00507	0.728868
SPAC22F3.02	-1.34969	1.79557			SPAC20G4.02c	0.766607	0.879257
SPAC22F3.10c	2.8114	2.50106			SPAC20G4.09	0.948838	1.33806
SPAC22F8.09	-0.925285	-0.99544			SPAC20G8.02	1.42644	1.70218
SPAC22F8.10c	-1.00633	-0.643836			SPAC20G8.10c	1.65492	1.47503
SPAC22F8.11	1.17732	-3.59024			SPAC20H4.05c	-1.1138	-0.61029
SPAC22G7.06c	-1.09698	-0.790269			SPAC212.07c	-2.03329	-1.06865
SPAC22G7.09c	-1.02439	-0.771421			SPAC212.08c	-0.874577	1.04468
SPAC22G7.11c	4.90884	1.17299			SPAC21E11.03c	1.44044	0.658308
SPAC22H10.06c	1.66334	0.765626			SPAC222.07c	2.43015	0.91814
SPAC22H10.13	2.08476	0.600723			SPAC222.13c	1.30677	0.771729
SPAC23A1.08c	-1.22204	-0.592121			SPAC227.02c	-1.83295	-0.868191
SPAC23A1.12c	-1.48647	-0.794793			SPAC227.14	1.16096	1.82963
SPAC23C11.09	-1.12171	-1.30195			SPAC22A12.06c	-2.30722	-2.06778
SPAC23C11.10	-0.718505	-0.936611			SPAC22A12.11	-1.28431	-0.633053
SPAC23C11.13c	-0.736938	-0.697213			SPAC22A12.14c	2.81884	2.62218
SPAC23C4.02	-0.875876	-0.706752			SPAC22E12.13c	1.1428	-0.991528
SPAC23C4.06c	1.42267	-0.687813			SPAC22E12.19	-1.11916	0.658811
SPAC23C4.07	-2.63224	-2.02829			SPAC22F3.02	-1.34969	0.87445
SPAC23C4.17	-2.39707	-1.70353			SPAC22F3.03c	1.23079	0.997016
SPAC23D3.11	1.61895	0.836207			SPAC22F3.08c	1.09168	1.29773
SPAC23D3.17	1.55485	1.97896			SPAC22F3.09c	0.694244	0.880094
SPAC23G3.03	-0.621554	0.604139			SPAC22F3.10c	2.8114	2.62209
SPAC23G3.04	-1.07233	-0.981357			SPAC22F8.02c	4.9022	2.0044
SPAC23G3.06	-0.89117	-0.982119			SPAC22F8.07c	1.09327	0.827128
SPAC23H3.04	0.811035	1.29835			SPAC22F8.09	-0.925285	-0.739
SPAC23H3.09c	0.982315	0.630094			SPAC22F8.10c	-1.00633	-0.606182
SPAC23H4.01c	-1.05597	-1.07304			SPAC22F8.11	1.17732	1.74752
SPAC23H4.06	-1.37424	-1.62848			SPAC22G7.06c	-1.09698	-0.936289
SPAC23H4.10c	-0.831868	-0.771683			SPAC22G7.08	0.775853	0.891738
SPAC23H4.15	-1.2794	-0.664572			SPAC22G7.09c	-1.02439	-0.604203
SPAC24B11.05	-1.43107	0.655825			SPAC22G7.11c	4.90884	2.5363
SPAC24B11.07c	-1.36743	-0.905684			SPAC22H10.03c	0.858835	-1.04554
SPAC24C9.08	1.05844	0.757437			SPAC22H10.06c	1.66334	0.933149
SPAC24C9.14	2.34004	0.808359			SPAC22H10.13	2.08476	2.19809
SPAC24H6.07	-0.915336	-0.636516			SPAC22H12.03	2.24765	1.52031
SPAC24H6.13	-0.903633	-0.901902			SPAC23A1.03	1.32305	1.19563
SPAC25B8.01	-0.832753	-0.866861			SPAC23A1.08c	-1.22204	-0.692389
SPAC25B8.04c	-0.724619	-0.736899			SPAC23A1.10	0.589096	0.740836
SPAC25B8.05	-1.577	-1.05694			SPAC23C11.09	-1.12171	-1.13337
SPAC25G10.08	-1.32819	-1.17309			SPAC23C4.06c	1.42267	2.60025
SPAC25H1.04	-0.82963	-1.00722			SPAC23C4.07	-2.63224	-3.4926
SPAC25H1.07	-0.981382	-0.733363			SPAC23C4.16c	0.818522	2.40843
SPAC25H1.09	0.652911	0.751465			SPAC23C4.17	-2.39707	-1.18626
SPAC26A3.03c	-1.74727	-1.43755			SPAC23D3.05c	-0.820405	-0.631551
SPAC26A3.06	-0.724794	-0.754856			SPAC23D3.11	1.61895	0.703224
SPAC26F1.05	-3.64307	-2.6103			SPAC23D3.12	-1.85353	-0.96879
SPAC26F1.11	3.25921	1.21106			SPAC23D3.13c	0.728334	0.7316
SPAC26F1.12c	-1.2579	-1.20746			SPAC23D3.17	1.55485	3.59012
SPAC26H5.04	-0.619568	-0.953739			SPAC23G3.02c	1.0722	-1.78561
SPAC26H5.08c	0.834773	0.719554			SPAC23G3.06	-0.89117	-0.772708
SPAC27D7.05c	-1.97182	-0.948628			SPAC23H3.04	0.811035	0.788092
SPAC27D7.09c	3.13175	3.19888			SPAC23H4.01c	-1.05597	-0.630145
SPAC27E2.03c	-0.63952	-1.14761			SPAC23H4.05c	-0.949845	-2.35697
SPAC27F1.05c	2.1899	1.30015			SPAC23H4.06	-1.37424	-0.965792
SPAC27F1.06c	-2.38606	-1.81109			SPAC23H4.08	-1.29588	-0.821721
SPAC29A4.07	-0.950012	-1.41742			SPAC24B11.05	-1.43107	-2.78788
SPAC29A4.11	0.794504	2.06455			SPAC24B11.07c	-1.36743	-0.627849
SPAC29A4.15	-1.1429	-1.1077			SPAC24C9.08	1.05844	1.09083
SPAC29A4.16	-0.684791	-1.57504			SPAC24C9.14	2.34004	0.684736
SPAC29B12.03	1.24188	0.731538			SPAC24H6.11c	0.907571	0.800824
SPAC29B12.04	2.12185	0.839784			SPAC24H6.13	-0.903633	-1.22019
SPAC29B12.10c	-0.89617	-1.97733			SPAC25B8.05	-1.577	-0.706096
SPAC29B12.11c	0.802717	0.622189			SPAC25B8.16	0.711368	-0.804171
SPAC29B12.12	1.06646	0.832932			SPAC25G10.02	0.881199	0.994242
SPAC2C4.06c	-0.703864	-0.900608			SPAC25G10.08	-1.32819	-0.690226
SPAC2C4.09	1.44804	0.667316			SPAC25H1.09	0.652911	0.768417
SPAC2C4.10c	-0.921907	-0.81857			SPAC26A3.03c	-1.74727	-0.939419
SPAC2E1P3.01	1.82787	1.07256			SPAC26A3.11	1.43475	0.64047
SPAC2F7.05c	-1.06825	-0.887243			SPAC26F1.04c	2.80749	0.909626
SPAC2F7.08c	0.603764	0.667318			SPAC26F1.11	3.25921	2.05736
SPAC2F7.09c	0.698686	0.756111			SPAC26F1.12c	-1.2579	-0.946052
SPAC2F7.13c	-1.59454	-0.997633			SPAC26H5.04	-0.619568	0.85942
SPAC2H10.01	-0.931654	-2.63331			SPAC27D7.05c	-1.97182	-0.690173
SPAC30.03c	1.28688	1.03994			SPAC27D7.09c	3.13175	1.64963
SPAC30C2.06c	1.29196	0.736907			SPAC27D7.11c	2.45049	2.63077
SPAC30D11.03	-0.657322	-0.710978			SPAC27E2.03c	-0.63952	-0.773518
SPAC30D11.07	-0.630021	-0.715057			SPAC27E2.14	-0.838353	-0.759781
SPAC30D11.09	-0.974579	-0.615563			SPAC27F1.05c	2.1899	2.0233
SPAC30D11.11	-1.05574	-0.795419			SPAC27F1.06c	-2.38606	-1.17367
SPAC30D11.12	-0.746036	-0.82362			SPAC29A4.07	-0.950012	-1.32174
SPAC31A2.07c	0.760822	0.876208			SPAC29A4.13	-0.625315	-0.935781
SPAC31G5.02	-2.16955	-0.79251			SPAC29B12.03	1.24188	0.742872
SPAC323.02c	2.25943	0.74577			SPAC29B12.04	2.12185	0.751465
SPAC328.02	0.73302	0.778591			SPAC29B12.05c	-1.61049	1.49439
SPAC328.03	-1.86372	2.51521			SPAC29B12.10c	-0.89617	0.678311
SPAC328.09	1.97972	0.733324			SPAC29B12.12	1.06646	1.16371
SPAC32A11.01	2.12694	2.08156			SPAC2C4.04c	0.738952	0.945325
SPAC32A11.04c	-1.13693	-0.666008			SPAC2C4.08	0.89668	0.716328
SPAC343.06c	-0.713814	-0.779381			SPAC2E1P3.02c	-11.3235	0.704969
SPAC343.18	0.778863	0.680805			SPAC2E1P3.03c	0.976964	1.31982
SPAC3A11.07	-0.911027	-1.26045			SPAC2F7.08c	0.603764	1.10404
SPAC3A11.10c	2.84042	1.18399			SPAC2F7.09c	0.698686	0.878859
SPAC3A11.13	-1.34575	-0.792419			SPAC2H10.01	-0.931654	-3.144
SPAC3A12.02	2.99459	0.88148			SPAC30.01c	-0.672016	-0.622289
SPAC3A12.10	-0.747631	-0.661469			SPAC30.03c	1.28688	1.01811
SPAC3A12.13c	-1.10832	-0.72994			SPAC30.04c	0.644354	0.586567
SPAC3A12.19	-0.825793	-0.648308			SPAC30C2.02	-0.694479	-1.01386
SPAC3C7.03c	1.85823	1.80349			SPAC31A2.12	0.780047	1.22802
SPAC3C7.08c	-1.7261	-0.96096			SPAC31G5.12c	1.35916	2.5672
SPAC3C7.11c	1.03187	0.691478			SPAC31G5.16c	1.21169	0.959218
SPAC3C7.13c	2.59057	0.745025			SPAC323.02c	2.25943	3.91499
SPAC3F10.11c	1.20749	0.911318			SPAC328.02	0.73302	0.850979
SPAC3F10.16c	-3.11612	-4.86973			SPAC328.03	-1.86372	0.664443
SPAC3F10.18c	0.750305	0.732304			SPAC328.09	1.97972	2.06552
SPAC3G6.02	-1.19168	-0.613319			SPAC32A11.03c	0.709829	1.0951
SPAC3G6.05	-1.20614	-0.766906			SPAC32A11.04c	-1.13693	-0.722692
SPAC3G6.07	1.5809	0.871608			SPAC343.06c	-0.713814	-0.955193
SPAC3G9.03	-1.69139	-0.725383			SPAC343.12	1.64476	2.92039
SPAC3G9.04	-1.52143	-0.849022			SPAC343.18	0.778863	0.975015
SPAC3H1.12c	1.43424	1.12512			SPAC3A11.07	-0.911027	-0.995334
SPAC3H5.07	-0.636919	-1.26581			SPAC3A11.10c	2.84042	2.1719
SPAC3H5.10	-0.639226	-0.625949			SPAC3A11.13	-1.34575	-0.674366
SPAC458.07	3.1273	1.03712			SPAC3A12.02	2.99459	3.79519
SPAC4D7.04c	-0.684458	-0.603442			SPAC3A12.13c	-1.10832	-0.758829
SPAC4D7.10c	-1.72809	-1.66957			SPAC3A12.16c	-1.40744	-1.00586
SPAC4F10.05c	-1.46781	-0.594894			SPAC3C7.03c	1.85823	1.68552
SPAC4F10.07c	0.815514	0.772724			SPAC3C7.08c	-1.7261	-0.678054
SPAC4F10.08	0.889175	0.624416			SPAC3C7.11c	1.03187	0.748463
SPAC4F10.09c	-1.44227	-0.736181			SPAC3C7.13c	2.59057	0.813166
SPAC4F10.13c	-1.71975	-1.50308			SPAC3F10.11c	1.20749	1.56245
SPAC4F10.18	2.31183	1.64831			SPAC3F10.16c	-3.11612	-1.27034
SPAC4F10.20	3.15549	0.612331			SPAC3G6.07	1.5809	0.75337
SPAC4F8.01	-3.06339	-0.711672			SPAC3G9.04	-1.52143	-0.677731
SPAC4F8.04	-3.18778	-2.5335			SPAC3G9.09c	-1.5859	-0.599048
SPAC4F8.05c	-1.75088	-1.30151			SPAC3H1.04c	1.00527	0.890709
SPAC4F8.07c	1.42341	0.869065			SPAC3H1.07	-0.772564	-0.951815
SPAC4G8.02c	-0.910453	-0.949509			SPAC3H1.12c	1.43424	2.08042
SPAC4G8.09	-0.633225	-0.833942			SPAC3H5.07	-0.636919	-0.880618
SPAC4G8.12c	2.44654	0.737353			SPAC3H5.09c	0.642583	0.593359
SPAC4G9.02	1.7227	1.79215			SPAC3H8.02	-0.701345	-0.619033
SPAC4G9.03	1.4908	-1.01282			SPAC3H8.08c	0.961992	0.744864
SPAC4G9.08c	2.87371	1.63064			SPAC458.07	3.1273	3.76479
SPAC4H3.03c	0.68995	-0.728041			SPAC4D7.05	-2.89296	1.74998
SPAC513.05	0.946288	0.600855			SPAC4D7.09	0.617086	0.822717
SPAC521.05	-1.64921	-1.27246			SPAC4D7.10c	-1.72809	-1.50541
SPAC56F8.03	-0.623493	0.760586			SPAC4F10.08	0.889175	0.685963
SPAC56F8.09	-0.648747	-1.07164			SPAC4F10.09c	-1.44227	-0.689137
SPAC56F8.10	-0.847028	-0.677185			SPAC4F10.18	2.31183	1.87916
SPAC56F8.12	-1.16651	-0.941518			SPAC4F10.20	3.15549	0.839674
SPAC56F8.14c	-1.88496	-0.900464			SPAC4F8.04	-3.18778	-3.12117
SPAC57A10.03	-0.906813	-0.900839			SPAC4F8.05c	-1.75088	-1.15443
SPAC57A10.10c	1.9588	0.939762			SPAC4F8.07c	1.42341	0.984269
SPAC589.04	0.637801	0.619819			SPAC4G8.02c	-0.910453	-0.631932
SPAC589.07c	0.800158	0.905581			SPAC4G9.03	1.4908	2.31546
SPAC5D6.01	-1.10486	-0.977757			SPAC4G9.08c	2.87371	2.01615
SPAC5D6.02c	-1.84215	-1.56771			SPAC4G9.12	0.99897	0.940486
SPAC5H10.02c	6.5343	3.9328			SPAC4G9.22	0.929109	1.5111
SPAC5H10.11	2.402	1.01004			SPAC4H3.03c	0.68995	-1.85703
SPAC5H10.13c	-0.937364	-0.82857			SPAC4H3.08	1.29176	0.784237
SPAC630.05	2.00113	0.806397			SPAC513.06c	0.711327	0.829917
SPAC630.08c	-1.16252	-1.16024			SPAC521.05	-1.64921	-1.00061
SPAC630.10	-1.13533	-0.769825			SPAC56E4.04c	0.92832	1.52418
SPAC637.03	1.57154	1.10002			SPAC56F8.09	-0.648747	-0.651612
SPAC637.12c	-0.93547	-0.986097			SPAC56F8.10	-0.847028	-0.873257
SPAC644.12	-0.621715	-1.45201			SPAC56F8.12	-1.16651	-0.678118
SPAC644.14c	-0.767951	-0.636919			SPAC56F8.14c	-1.88496	-0.666051
SPAC664.04c	-1.36532	1.83015			SPAC57A10.03	-0.906813	-0.720776
SPAC664.06	-1.15862	-0.781179			SPAC57A7.06	2.1264	1.51184
SPAC664.08c	-0.884176	-0.902213			SPAC589.04	0.637801	0.705677
SPAC664.13	0.835091	1.08908			SPAC589.06c	2.55243	1.11908
SPAC688.06c	-1.27512	-1.07875			SPAC589.07c	0.800158	1.09579
SPAC694.05c	-0.595907	-0.782409			SPAC5D6.01	-1.10486	-0.781518
SPAC694.06c	-0.91023	0.611969			SPAC5D6.05	1.57068	1.39163
SPAC6B12.03c	-0.826109	1.0019			SPAC5H10.02c	6.5343	4.95421
SPAC6B12.14c	-2.08761	-0.750641			SPAC5H10.04	-0.957511	0.838657
SPAC6B12.15	-0.744697	-0.649464			SPAC607.08c	1.6736	1.76772
SPAC6B12.18	0.893246	-0.772403			SPAC630.04c	1.20512	0.679558
SPAC6C3.04	4.86831	2.42874			SPAC630.05	2.00113	0.946068
SPAC6C3.06c	-1.4113	1.16718			SPAC637.03	1.57154	1.48912
SPAC6F12.03c	0.652336	0.843283			SPAC637.11	1.01784	-2.67064
SPAC6F12.08c	-1.49025	0.622658			SPAC637.12c	-0.93547	-0.702472
SPAC6F12.13c	-0.744256	-0.675731			SPAC644.05c	1.36711	-0.773361
SPAC6F12.15c	2.14237	0.712231			SPAC644.12	-0.621715	-0.797096
SPAC6F12.16c	-0.995165	-0.730216			SPAC652.01	1.46902	1.40727
SPAC6F6.02c	1.44493	0.667287			SPAC664.04c	-1.36532	-5.30344
SPAC6G10.11c	-0.999562	-0.716394			SPAC664.06	-1.15862	-0.638576
SPAC6G9.04	-1.06488	0.723924			SPAC664.13	0.835091	1.32223
SPAC6G9.08	-0.617796	-0.793613			SPAC688.03c	1.97814	1.05031
SPAC6G9.09c	-1.30896	-1.086			SPAC688.06c	-1.27512	-0.793492
SPAC6G9.13c	-1.04962	-0.79344			SPAC694.04c	-1.35427	1.21304
SPAC6G9.15c	-2.09768	-1.05301			SPAC694.06c	-0.91023	0.792498
SPAC750.01	-1.44069	-0.988417			SPAC6B12.18	0.893246	0.76539
SPAC7D4.13c	1.52281	7.35534			SPAC6C3.03c	0.698786	0.69212
SPAC806.02c	-0.752759	-0.735325			SPAC6C3.04	4.86831	3.34202
SPAC806.03c	-1.25153	-0.938138			SPAC6C3.06c	-1.4113	2.82088
SPAC806.08c	5.14588	1.95748			SPAC6C3.09	1.67512	0.816843
SPAC821.08c	-1.03399	-1.10128			SPAC6F12.03c	0.652336	0.746745
SPAC821.10c	-1.479	-0.8609			SPAC6F12.04	-0.680179	-0.650457
SPAC821.11	2.75239	1.71364			SPAC6F12.15c	2.14237	1.01409
SPAC821.13c	0.618945	0.627837			SPAC6G10.12c	-3.07003	-0.677908
SPAC823.04	-1.47887	-0.961624			SPAC6G9.03c	1.32374	0.618797
SPAC823.08c	-0.992813	-0.772931			SPAC6G9.04	-1.06488	0.701904
SPAC869.10c	-1.0121	-1.73197			SPAC6G9.08	-0.617796	-0.77176
SPAC890.05	-1.4008	-0.723066			SPAC6G9.09c	-1.30896	-0.896016
SPAC8C9.03	2.3461	1.42048			SPAC6G9.15c	-2.09768	-0.779947
SPAC8C9.05	-3.43187	-1.13425			SPAC750.08c	-0.813063	0.649627
SPAC8C9.07	0.987903	0.853129			SPAC7D4.15c	2.20753	-0.919594
SPAC8E11.03c	0.705021	0.826321			SPAC806.03c	-1.25153	-0.683353
SPAC8F11.04	-1.44499	-0.868038			SPAC806.08c	5.14588	2.94235
SPAC9.09	-1.48262	-1.06454			SPAC806.11	-1.4942	-0.838954
SPAC926.08c	-1.46471	-0.849382			SPAC821.08c	-1.03399	-0.8163
SPAC959.03c	-1.41519	-0.968594			SPAC821.10c	-1.479	-0.858365
SPAC959.04c	1.09405	0.95725			SPAC821.11	2.75239	4.38605
SPAC959.07	-0.867037	1.76988			SPAC821.13c	0.618945	2.89895
SPAC959.09c	-0.781516	-0.842248			SPAC823.11	0.700076	1.49595
SPAC959.10	2.26821	-1.70164			SPAC823.16c	1.39946	0.776747
SPAC977.02	-1.09839	-0.891269			SPAC869.01	5.52887	7.27476
SPAC977.10	2.29563	0.776288			SPAC869.02c	-0.614052	-1.04411
SPAC977.13c	2.11032	-1.13861			SPAC869.09	1.44601	0.865044
SPAC977.15	-0.7633	3.45412			SPAC869.10c	-1.0121	-4.56999
SPAC9E9.11	2.061	0.898455			SPAC890.05	-1.4008	-0.851938
SPAC9E9.12c	1.19107	2.15441			SPAC8C9.03	2.3461	2.30866
SPAC9E9.13	2.03999	2.22574			SPAC8C9.05	-3.43187	-2.15237
SPAC9G1.02	1.05067	0.740912			SPAC8C9.07	0.987903	0.747639
SPAC9G1.07	2.195	0.977131			SPAC8C9.10c	1.13797	1.15287
SPAC9G1.12	-0.851743	-0.870358			SPAC8C9.12c	-1.32999	-1.27304
SPACUNK4.16c	3.93825	1.06841			SPAC8E11.03c	0.705021	0.993995
SPACUNK4.19	6.07062	3.43277			SPAC8F11.03	1.149	0.674175
SPAP27G11.04c	-0.804558	-0.834973			SPAC8F11.04	-1.44499	-0.587867
SPAP27G11.12	3.3367	1.76999			SPAC9.09	-1.48262	-0.666784
SPAP27G11.13c	-0.695238	-1.3895			SPAC9.10	0.864006	-0.895845
SPAP27G11.15	-2.58831	1.73597			SPAC926.05c	-1.09721	-0.81845
SPAP7G5.04c	1.66516	1.69645			SPAC926.08c	-1.46471	-0.713569
SPAP7G5.05	-1.35111	-0.918171			SPAC959.09c	-0.781516	-0.593005
SPAP8A3.04c	3.60044	1.45715			SPAC959.10	2.26821	3.22744
SPAP8A3.12c	-0.88356	-0.892338			SPAC977.10	2.29563	1.77465
SPAPB15E9.06	-0.886174	-0.668805			SPAC977.13c	2.11032	1.91726
SPAPB17E12.12c	-0.806674	-0.691791			SPAC977.15	-0.7633	-1.32579
SPAPB18E9.02c	1.1286	1.98425			SPAC977.17	0.706593	0.987615
SPAPB18E9.04c	0.856631	0.70068			SPAC9E9.07c	0.6498	1.21336
SPAPB18E9.05c	-0.634252	-0.872529			SPAC9E9.11	2.061	0.787435
SPAPB1A10.05	1.56887	0.857189			SPAC9E9.12c	1.19107	3.64339
SPAPB1A10.06c	-0.876353	-0.603815			SPAC9E9.13	2.03999	2.9457
SPAPB1A10.08	5.58762	2.29747			SPAC9G1.02	1.05067	0.797597
SPAPB1A10.11c	0.810734	-0.710427			SPAC9G1.03c	1.58077	2.24235
SPAPB1A10.14	2.07887	1.1911			SPAC9G1.07	2.195	2.35526
SPAPB1A11.01	4.8113	2.76301			SPAC9G1.09	1.21955	-0.761902
SPAPB24D3.02c	-0.763759	-1.45228			SPACUNK4.16c	3.93825	2.12171
SPAPB24D3.07c	6.85021	3.69618			SPACUNK4.19	6.07062	4.50907
SPAPB24D3.08c	1.12343	0.807051			SPAP27G11.04c	-0.804558	-0.598921
SPAPB24D3.10c	1.36292	1.50155			SPAP27G11.12	3.3367	1.31321
SPAPB2B4.03	1.67072	1.40033			SPAP27G11.13c	-0.695238	-0.696853
SPAPB2B4.04c	-2.83578	-1.08062			SPAP27G11.15	-2.58831	0.960411
SPAPB8E5.05	0.664683	0.835535			SPAP32A8.02	1.30922	-1.55287
SPAPB8E5.07c	-0.732925	-0.586321			SPAP7G5.04c	1.66516	1.86385
SPAPB8E5.08	1.35038	1.27805			SPAP7G5.05	-1.35111	-0.990068
SPAPJ691.02	4.81222	1.99685			SPAP8A3.04c	3.60044	1.6658
SPAPJ695.02	1.63414	0.676926			SPAP8A3.14c	4.13701	1.80151
SPAPJ760.03c	-0.804775	-0.690381			SPAPB17E12.02	1.10382	1.02319
SPAPYUG7.06	-0.838682	-0.802227			SPAPB18E9.02c	1.1286	6.08713
SPAPYUK71.03c	1.49105	1.04077			SPAPB18E9.05c	-0.634252	-0.669594
SPATRNAARG.02	0.993379	0.745829			SPAPB1A10.05	1.56887	1.19231
SPATRNAPHE.02	-0.641745	0.893525			SPAPB1A10.08	5.58762	2.36227
SPATRNATRP.01	-1.71491	0.787933			SPAPB1A10.14	2.07887	1.02779
SPBC106.02c	-1.27548	-3.04813			SPAPB1A11.01	4.8113	2.03648
SPBC106.07c	1.45592	-1.10867			SPAPB1E7.06c	1.32381	1.024
SPBC106.08c	1.55061	1.66353			SPAPB24D3.02c	-0.763759	-1.20618
SPBC106.11c	2.0442	1.38059			SPAPB24D3.06c	0.703638	-0.592899
SPBC106.14c	1.18558	1.10545			SPAPB24D3.07c	6.85021	4.07096
SPBC1105.03c	-0.776016	-0.693223			SPAPB24D3.08c	1.12343	0.740101
SPBC1105.07c	-0.717377	-0.635264			SPAPB2B4.04c	-2.83578	-1.53793
SPBC1105.14	3.83092	2.59435			SPAPB8E5.05	0.664683	-1.95477
SPBC119.10	0.68196	0.688998			SPAPJ691.02	4.81222	2.47951
SPBC119.11c	-1.72512	-0.868502			SPAPJ695.01c	1.42896	0.758881
SPBC119.17	-2.53604	-0.72396			SPAPJ695.02	1.63414	1.26884
SPBC1198.01	-0.685886	-0.656341			SPAPYUK71.03c	1.49105	1.84824
SPBC1198.02	-1.32238	-1.14675			SPATRNAARG.02	0.993379	0.62593
SPBC1198.03c	-0.634955	-0.756268			SPATRNAPHE.02	-0.641745	-1.8782
SPBC11C11.05	-0.949923	-0.630697			SPATRNATRP.01	-1.71491	-1.02357
SPBC11C11.06c	1.87589	3.11263			SPBC106.02c	-1.27548	-2.75695
SPBC11G11.03	-2.58881	-2.7229			SPBC106.08c	1.55061	4.67706
SPBC11G11.05	-1.29921	-0.791656			SPBC106.11c	2.0442	2.01429
SPBC1271.01c	1.40263	0.63095			SPBC106.14c	1.18558	5.17671
SPBC1289.08	-2.36446	-0.82812			SPBC106.15	-0.929424	-0.600517
SPBC1289.14	1.33601	0.938067			SPBC1105.03c	-0.776016	-0.603263
SPBC1289.16c	-1.26651	-1.91727			SPBC1105.14	3.83092	3.20251
SPBC1289.17	3.16622	1.07139			SPBC119.11c	-1.72512	-0.828353
SPBC12C2.04	3.88829	3.34774			SPBC119.17	-2.53604	-1.2479
SPBC12C2.10c	-1.08675	-1.58077			SPBC1198.06c	0.636011	0.634177
SPBC12C2.12c	1.29695	0.757256			SPBC1198.14c	0.903791	0.965634
SPBC12C2.14c	2.73273	0.825831			SPBC11B10.01	-1.03544	-0.715642
SPBC12D12.02c	0.831374	0.99147			SPBC11B10.08	0.642677	0.827951
SPBC12D12.05c	-1.29715	-0.649096			SPBC11C11.06c	1.87589	2.18464
SPBC1306.01c	-2.15132	-0.78821			SPBC11G11.03	-2.58881	-3.04958
SPBC1306.02	-0.659523	-0.799099			SPBC1271.01c	1.40263	0.962222
SPBC1347.02	-0.697888	0.843422			SPBC1271.12	1.54765	1.41029
SPBC1347.14c	0.781023	2.27838			SPBC1289.09	0.724072	0.735421
SPBC1348.05	0.901312	1.04545			SPBC1289.14	1.33601	1.3327
SPBC1348.14c	-2.16514	-2.95291			SPBC1289.16c	-1.26651	-1.61873
SPBC13A2.04c	-1.56013	-0.881808			SPBC1289.17	3.16622	3.66919
SPBC13G1.01c	-0.774031	-0.879415			SPBC12C2.02c	1.07236	2.45808
SPBC13G1.04c	-2.19246	-1.55454			SPBC12C2.04	3.88829	2.62543
SPBC13G1.08c	-1.27829	-0.622724			SPBC12C2.05c	1.57547	1.52084
SPBC13G1.15c	-0.894611	-0.798118			SPBC12C2.12c	1.29695	1.60207
SPBC146.02	6.0501	0.919924			SPBC12C2.14c	2.73273	2.44233
SPBC14C8.19	-1.81299	-0.954804			SPBC12D12.01	1.42668	1.30588
SPBC14F5.01	-1.69465	-1.29711			SPBC12D12.02c	0.831374	1.87853
SPBC14F5.03c	-1.09193	-0.792115			SPBC12D12.05c	-1.29715	-0.779244
SPBC14F5.04c	2.44337	0.78169			SPBC12D12.08c	1.32238	0.763353
SPBC14F5.05c	-1.46688	-1.06998			SPBC1347.02	-0.697888	1.52085
SPBC14F5.06	-1.19925	-0.896341			SPBC1347.14c	0.781023	0.838203
SPBC14F5.10c	1.9306	1.30579			SPBC1348.05	0.901312	1.30462
SPBC1539.05	1.41761	0.877661			SPBC1348.14c	-2.16514	-3.22602
SPBC15D4.07c	2.64197	1.15473			SPBC13A2.04c	-1.56013	-0.631792
SPBC15D4.12c	1.77266	0.680956			SPBC13E7.03c	1.06084	0.991503
SPBC1604.01	0.741023	0.591841			SPBC13E7.11	3.04801	2.18514
SPBC1604.06c	-1.32963	-0.78654			SPBC13G1.04c	-2.19246	-1.11926
SPBC1604.10	0.824406	0.898989			SPBC13G1.08c	-1.27829	-0.63417
SPBC1604.13c	-0.779705	-0.777475			SPBC146.02	6.0501	4.30776
SPBC1604.17c	-2.94508	-1.38508			SPBC14C8.05c	0.925832	0.662632
SPBC1683.01	2.8412	1.73653			SPBC14C8.12	-0.657591	-0.863807
SPBC1683.04	0.935382	0.824051			SPBC14C8.19	-1.81299	-0.594219
SPBC1685.07c	1.68684	0.782842			SPBC14F5.01	-1.69465	-1.24438
SPBC1685.10	1.19939	1.60839			SPBC14F5.03c	-1.09193	-0.718535
SPBC1685.12c	4.59722	0.600667			SPBC14F5.04c	2.44337	2.93592
SPBC1685.13	1.42049	1.11082			SPBC14F5.05c	-1.46688	-0.724499
SPBC16A3.07c	1.20753	0.607413			SPBC14F5.06	-1.19925	-1.76356
SPBC16A3.17c	1.82924	2.22568			SPBC14F5.07	3.18211	4.77793
SPBC16C6.04	1.11202	0.65801			SPBC14F5.10c	1.9306	1.24518
SPBC16C6.05	-0.74847	-0.73603			SPBC1539.05	1.41761	1.07844
SPBC16C6.12c	-1.40672	-1.89534			SPBC15C4.05	0.680764	1.38168
SPBC16D10.02	2.32077	1.63723			SPBC15D4.07c	2.64197	1.49962
SPBC16D10.05	0.802692	0.779933			SPBC15D4.15	1.84322	0.839699
SPBC16D10.06	-1.4649	-0.604843			SPBC1604.05	0.732046	-1.7755
SPBC16E9.10c	-1.31718	-0.840696			SPBC1604.06c	-1.32963	-0.829235
SPBC16G5.01	1.08516	1.32644			SPBC1604.17c	-2.94508	-1.25599
SPBC16H5.08c	-1.23732	-0.912078			SPBC1604.20c	1.51963	1.28055
SPBC16H5.10c	-0.857294	-1.04258			SPBC1683.01	2.8412	3.11688
SPBC16H5.15	-1.84519	0.995011			SPBC1683.06c	1.56673	1.09955
SPBC1703.05	-0.665771	-0.668285			SPBC1683.12	0.719025	0.729948
SPBC1709.05	-0.612173	-0.810051			SPBC1685.02c	-1.478	-1.63308
SPBC1709.12	-0.613911	-0.67831			SPBC1685.10	1.19939	1.31228
SPBC1711.06	-2.45492	-1.42425			SPBC1685.12c	4.59722	2.92219
SPBC1711.07	-3.39152	-0.588931			SPBC1685.15c	-0.809894	-0.652542
SPBC1711.13	1.1225	-3.1069			SPBC16A3.05c	-0.661989	-0.589867
SPBC1718.05	1.42972	1.14031			SPBC16A3.07c	1.20753	2.24437
SPBC1734.10c	0.808039	0.590543			SPBC16A3.08c	-1.24252	-0.948369
SPBC1773.06c	2.06404	1.3846			SPBC16A3.11	0.761584	0.822414
SPBC1773.11c	0.595797	0.782959			SPBC16A3.17c	1.82924	4.16371
SPBC1773.17c	-0.703154	0.719985			SPBC16C6.01c	0.779763	1.14348
SPBC1778.01c	-0.911838	-0.641424			SPBC16C6.02c	1.26498	0.694869
SPBC17D1.07c	3.85148	0.673068			SPBC16C6.04	1.11202	1.14618
SPBC17D11.05	-1.21034	-0.821186			SPBC16C6.12c	-1.40672	-0.862126
SPBC17F3.01c	4.51004	1.6935			SPBC16D10.04c	1.78714	1.87381
SPBC17G9.07	-0.590316	-1.29743			SPBC16E9.10c	-1.31718	-0.588695
SPBC17G9.09	-1.20849	-0.669363			SPBC16H5.03c	1.03223	0.77391
SPBC1826.01c	2.32455	0.785522			SPBC16H5.04	-1.88138	-0.913137
SPBC1861.05	0.743212	2.11117			SPBC16H5.08c	-1.23732	-0.94036
SPBC1861.07	-0.845985	-0.79029			SPBC16H5.10c	-0.857294	-0.629411
SPBC18A7.02c	0.601328	0.695008			SPBC1703.05	-0.665771	-0.652296
SPBC18E5.03c	-1.00698	-0.944706			SPBC1703.15c	1.0022	0.809746
SPBC18H10.02	-0.730012	0.655716			SPBC1709.10c	0.98227	1.04791
SPBC18H10.05	1.92892	2.30455			SPBC1709.11c	1.52032	1.01525
SPBC18H10.11c	-0.817865	-0.801901			SPBC1711.06	-2.45492	-1.29902
SPBC18H10.13	0.732177	-0.662959			SPBC1711.07	-3.39152	-0.924954
SPBC1921.01c	-0.592439	-1.03585			SPBC1711.11	0.794958	0.615875
SPBC1921.02	0.680288	0.666042			SPBC1711.13	1.1225	-0.634446
SPBC1921.03c	-0.690218	-0.588768			SPBC1711.15c	1.15565	1.27602
SPBC1921.04c	0.618786	0.860967			SPBC1718.02	-0.94982	-0.934043
SPBC19C2.04c	0.725358	1.10314			SPBC1734.10c	0.808039	0.597559
SPBC19C7.04c	4.96144	2.67275			SPBC1773.06c	2.06404	1.26894
SPBC19C7.06	-1.29967	-0.828948			SPBC1773.17c	-0.703154	0.913831
SPBC19C7.07c	1.07421	0.86057			SPBC1778.01c	-0.911838	-1.01082
SPBC19F8.07	2.44021	1.9782			SPBC1778.10c	-0.931018	-1.74469
SPBC19G7.09	-1.39859	-0.844895			SPBC17D1.07c	3.85148	0.899726
SPBC19G7.16	-1.31436	0.809777			SPBC17F3.01c	4.51004	3.22112
SPBC1A4.06c	-0.635839	-0.943651			SPBC17G9.10	-1.31165	-0.712243
SPBC1A4.07c	-0.755874	-0.841543			SPBC1826.01c	2.32455	0.693504
SPBC1D7.01	0.633942	-1.53976			SPBC1861.05	0.743212	0.942922
SPBC21.04	-1.02046	-0.715366			SPBC18E5.03c	-1.00698	-0.763739
SPBC21.07c	0.844457	0.779821			SPBC18H10.02	-0.730012	-0.854174
SPBC211.07c	1.59547	-2.28508			SPBC18H10.03	-0.695368	-0.702566
SPBC215.06c	-1.42678	-1.08613			SPBC18H10.05	1.92892	2.14535
SPBC215.08c	1.55819	0.636945			SPBC18H10.10c	0.862908	0.745782
SPBC215.09c	-1.17264	0.703869			SPBC18H10.11c	-0.817865	-0.70391
SPBC215.13	1.6544	0.781046			SPBC1921.03c	-0.690218	-0.7373
SPBC216.01c	1.31608	-1.10223			SPBC1921.04c	0.618786	0.982585
SPBC216.07c	0.62207	0.62151			SPBC1921.05	1.5624	0.829154
SPBC21C3.05	-1.03528	-0.77697			SPBC1921.07c	1.15309	0.826048
SPBC21C3.06	-1.24991	-0.634098			SPBC19C2.03	1.03612	-1.2609
SPBC21C3.13	-1.11826	-0.872884			SPBC19C2.04c	0.725358	1.12272
SPBC21C3.18	0.881132	0.926963			SPBC19C2.15c	0.731768	1.25635
SPBC21C3.19	0.887025	1.9117			SPBC19C7.01	0.606343	0.800594
SPBC21D10.11c	-0.806646	-1.03259			SPBC19C7.03	1.28061	0.720092
SPBC21H7.02	-1.18457	-0.831434			SPBC19C7.04c	4.96144	3.03478
SPBC23E6.03c	-1.34044	-1.05236			SPBC19C7.06	-1.29967	-0.677054
SPBC23E6.04c	-1.42293	-0.802143			SPBC19F8.07	2.44021	1.83301
SPBC23E6.05	-1.1295	-1.18724			SPBC1A4.04	0.684006	1.04819
SPBC23G7.07c	-2.10815	-1.451			SPBC21.07c	0.844457	0.71615
SPBC23G7.12c	3.48493	0.704289			SPBC211.02c	-0.791847	-0.644646
SPBC23G7.13c	1.51019	0.672544			SPBC211.07c	1.59547	1.65122
SPBC23G7.14	1.0262	0.598381			SPBC215.06c	-1.42678	-0.757947
SPBC25B2.02c	0.983136	-0.953321			SPBC215.09c	-1.17264	-1.23225
SPBC25B2.04c	-0.944481	-0.761517			SPBC215.13	1.6544	0.948121
SPBC25B2.05	-1.84205	-1.13588			SPBC216.01c	1.31608	1.57064
SPBC25D12.06	0.90432	-0.969933			SPBC21B10.08c	0.590655	1.08535
SPBC25H2.05	-1.8429	-0.890218			SPBC21B10.13c	-0.748873	-0.754914
SPBC26H8.10	-0.872058	-0.919331			SPBC21B10.15	0.942697	0.631965
SPBC27.08c	-1.47072	-0.956911			SPBC21C3.06	-1.24991	-1.06734
SPBC27B12.03c	1.13667	0.700671			SPBC21C3.08c	-2.42201	0.96805
SPBC27B12.09c	-1.3789	-1.00615			SPBC21C3.10c	-0.670417	1.21832
SPBC27B12.10c	-0.718936	-0.845717			SPBC21C3.19	0.887025	1.19195
SPBC28E12.02	-2.01634	-0.743402			SPBC21D10.09c	-1.52689	0.880699
SPBC29A10.09c	1.48892	0.868392			SPBC21D10.11c	-0.806646	-0.647593
SPBC29A3.03c	0.944827	0.698503			SPBC23E6.05	-1.1295	-0.842032
SPBC29A3.12	-2.07923	-0.879571			SPBC23E6.10c	-1.07262	-4.64026
SPBC29A3.13	-1.6009	-1.71877			SPBC23G7.07c	-2.10815	-1.22734
SPBC29A3.16	-0.816369	-1.1034			SPBC23G7.08c	0.86953	0.999968
SPBC29B5.03c	-0.658467	-0.978011			SPBC23G7.13c	1.51019	0.748235
SPBC2A9.02	3.99594	0.952074			SPBC23G7.14	1.0262	0.900271
SPBC2A9.03	1.48644	0.658724			SPBC24C6.02	-1.5485	1.12059
SPBC2A9.07c	-0.601027	-1.28593			SPBC24C6.05	1.37065	0.67027
SPBC2A9.10	-0.687142	-0.798835			SPBC25B2.02c	0.983136	2.2759
SPBC2D10.13	-0.67924	-0.678064			SPBC25B2.04c	-0.944481	-0.709511
SPBC2F12.02c	-1.0486	-0.602694			SPBC25B2.05	-1.84205	-1.1266
SPBC2F12.09c	-0.765401	-0.980365			SPBC25B2.06c	0.974545	1.61052
SPBC2F12.12c	0.672612	1.13175			SPBC25D12.05	-1.46025	-0.661475
SPBC2F12.14c	-1.10147	-1.04975			SPBC25D12.06	0.90432	-1.97079
SPBC2G2.01c	2.11899	2.88001			SPBC25H2.05	-1.8429	-0.770442
SPBC2G2.06c	0.971224	2.87103			SPBC25H2.08c	-5.14204	-0.887374
SPBC2G2.08	-0.896593	-0.637146			SPBC26H8.05c	1.11972	1.76731
SPBC2G2.12	-0.650083	-0.648397			SPBC26H8.07c	-0.89161	0.709935
SPBC2G2.17c	-1.77138	1.87445			SPBC26H8.08c	-0.910313	-1.03407
SPBC2G5.07c	-2.32033	-0.587614			SPBC26H8.10	-0.872058	-0.679794
SPBC30B4.01c	6.3041	3.63751			SPBC27B12.03c	1.13667	1.23765
SPBC30B4.03c	1.08363	0.619048			SPBC28E12.01c	2.7862	2.06826
SPBC30D10.04	-0.632076	-0.843958			SPBC28E12.03	-2.63402	-0.636829
SPBC30D10.07c	-1.15672	-0.825176			SPBC28F2.09	-1.06874	-1.41384
SPBC30D10.12c	-0.788009	-0.591876			SPBC29A10.08	1.44116	1.49589
SPBC30D10.14	3.32361	1.5573			SPBC29A10.09c	1.48892	0.656917
SPBC30D10.16	1.13029	0.597092			SPBC29A10.10c	0.709006	0.712375
SPBC31E1.01c	1.6367	2.0738			SPBC29A3.05	1.88858	1.36977
SPBC31F10.04c	-1.63584	-0.655748			SPBC29A3.13	-1.6009	-1.62942
SPBC31F10.17c	-1.16731	0.652631			SPBC2A9.02	3.99594	1.84946
SPBC32C12.02	-0.686566	-1.03703			SPBC2A9.03	1.48644	0.772483
SPBC32H8.05	-1.47596	-1.51056			SPBC2A9.04c	-0.942342	0.666934
SPBC32H8.08c	-0.864914	-0.609239			SPBC2A9.05c	0.972124	1.33515
SPBC336.02	-1.88316	-0.827912			SPBC2A9.06c	1.50995	1.28426
SPBC337.02c	0.890646	0.740427			SPBC2A9.07c	-0.601027	-1.18864
SPBC337.07c	0.760591	0.620135			SPBC2A9.10	-0.687142	-0.666115
SPBC337.16	-1.71841	-0.715476			SPBC2D10.05	1.4598	1.53438
SPBC342.05	0.81838	1.46182			SPBC2D10.08c	-1.94472	-1.11143
SPBC354.05c	-0.847536	-2.44633			SPBC2D10.12	-2.68142	-1.04089
SPBC36.01c	-0.682793	-0.782069			SPBC2F12.05c	0.682831	1.24502
SPBC36.02c	0.825505	1.21665			SPBC2F12.10	-1.51019	-0.58529
SPBC365.01	-0.745535	-0.767333			SPBC2F12.12c	0.672612	0.790945
SPBC365.04c	-0.867339	-0.68546			SPBC2G2.01c	2.11899	1.96524
SPBC365.09c	1.17839	-0.651137			SPBC2G2.06c	0.971224	2.41292
SPBC365.12c	4.13261	1.54891			SPBC2G2.08	-0.896593	-0.62653
SPBC36B7.06c	-0.702218	-1.04574			SPBC2G2.14	-0.74722	-0.694566
SPBC36B7.09	10.7335	6.08472			SPBC2G2.15c	1.52353	1.38245
SPBC3B9.05	0.765097	-0.896334			SPBC30B4.01c	6.3041	4.20946
SPBC3B9.06c	-0.771329	0.636409			SPBC30B4.05	2.54662	-1.35887
SPBC3B9.08c	0.981332	-0.900264			SPBC30D10.07c	-1.15672	-0.717039
SPBC3D6.12	-0.715627	-1.18224			SPBC30D10.14	3.32361	1.56452
SPBC3D6.13c	0.954361	0.626421			SPBC30D10.16	1.13029	1.48539
SPBC3H7.05c	-1.71947	-1.15504			SPBC317.01	-1.38816	1.22436
SPBC3H7.12	-0.775492	-0.606194			SPBC31F10.11c	1.19402	1.68229
SPBC409.11	2.53453	0.648458			SPBC31F10.16	1.1935	0.61936
SPBC409.16c	-1.00118	-0.587914			SPBC32H8.05	-1.47596	-1.31491
SPBC428.03c	-0.983253	-1.01395			SPBC32H8.11	1.08763	1.55925
SPBC428.07	-1.5284	-1.40985			SPBC336.02	-1.88316	-1.00556
SPBC428.11	2.47294	1.185			SPBC336.15	0.918139	1.53484
SPBC428.18	-0.656886	-0.617528			SPBC337.02c	0.890646	1.4755
SPBC4B4.07c	-1.40918	-0.741252			SPBC337.07c	0.760591	0.790412
SPBC4B4.11	1.61844	1.22242			SPBC337.16	-1.71841	-0.98091
SPBC4B4.12c	-1.1196	-0.657426			SPBC342.05	0.81838	2.27504
SPBC4C3.05c	-0.917504	-1.97989			SPBC354.05c	-0.847536	-1.23488
SPBC4F6.11c	-1.301	-1.21451			SPBC359.06	2.14632	0.61535
SPBC4F6.13c	-0.667141	-0.939478			SPBC36.02c	0.825505	1.17894
SPBC4F6.14	-1.30252	-0.786813			SPBC36.03c	-0.909833	-0.794983
SPBC4F6.16c	1.23145	0.762471			SPBC36.07	3.45243	3.52643
SPBC530.04	3.00069	0.921814			SPBC365.01	-0.745535	-1.38242
SPBC530.07c	-1.53007	-0.89262			SPBC365.12c	4.13261	3.40757
SPBC530.13	-0.927031	-0.814348			SPBC365.14c	1.75758	2.03513
SPBC543.04	-1.36877	-1.20087			SPBC36B7.06c	-0.702218	-0.598453
SPBC543.07	-1.05541	-0.680387			SPBC36B7.09	10.7335	9.81444
SPBC56F2.09c	0.933889	0.629349			SPBC3B9.05	0.765097	4.09736
SPBC56F2.15	2.16337	1.2001			SPBC3B9.08c	0.981332	0.679367
SPBC577.06c	1.59807	1.56328			SPBC3E7.04c	2.76565	1.37477
SPBC577.14c	-1.21587	-1.06283			SPBC3E7.15c	-1.44538	-2.38795
SPBC582.10c	2.20159	1.41243			SPBC3F6.01c	1.25408	0.944799
SPBC609.01	2.50094	3.4018			SPBC3H7.05c	-1.71947	-1.2643
SPBC646.02	1.11314	-1.23454			SPBC3H7.12	-0.775492	-0.77754
SPBC646.06c	-1.0789	-0.585744			SPBC409.07c	0.817649	1.09439
SPBC646.07c	-1.8711	-1.80129			SPBC409.11	2.53453	1.22811
SPBC646.11	-1.08345	-1.83182			SPBC409.15	-1.2955	-0.681962
SPBC649.02	-0.789383	-0.992607			SPBC428.07	-1.5284	0.829779
SPBC651.10	-0.634342	-0.804403			SPBC428.11	2.47294	2.60418
SPBC660.07	2.88987	0.903497			SPBC428.14	0.758615	0.758008
SPBC660.08	0.632084	0.834853			SPBC4B4.07c	-1.40918	-0.594172
SPBC685.06	-1.53903	-0.985014			SPBC4B4.08	-0.817476	-0.800046
SPBC6B1.08c	-0.761382	-1.08747			SPBC4B4.11	1.61844	2.39013
SPBC713.12	1.21118	0.65836			SPBC4F6.04	0.655101	0.754538
SPBC713.13	-1.28049	-0.61953			SPBC4F6.11c	-1.301	-0.592512
SPBC725.03	1.40534	2.18948			SPBC4F6.13c	-0.667141	-0.641913
SPBC725.10	3.43878	-1.46651			SPBC4F6.14	-1.30252	-0.674626
SPBC725.15	-0.614934	-0.8813			SPBC4F6.16c	1.23145	0.643848
SPBC776.03	-1.09368	-1.104			SPBC4F6.17c	2.30067	2.76596
SPBC776.04	-1.565	-0.775615			SPBC530.04	3.00069	2.52439
SPBC776.06c	1.60889	1.34887			SPBC530.11c	0.587973	0.662428
SPBC776.16	-0.98153	-1.16856			SPBC530.13	-0.927031	-2.40475
SPBC800.04c	-0.915467	-0.762406			SPBC543.04	-1.36877	-2.25811
SPBC800.09	-0.912621	-1.01152			SPBC56F2.06	0.726282	0.860726
SPBC83.03c	-1.00243	-1.61591			SPBC56F2.09c	0.933889	0.721303
SPBC83.12	1.82953	1.42592			SPBC56F2.10c	1.07716	1.9314
SPBC83.16c	0.593338	0.75101			SPBC56F2.15	2.16337	1.57562
SPBC839.03c	5.51563	2.91427			SPBC577.06c	1.59807	1.05989
SPBC839.05c	-1.40789	-1.08746			SPBC577.14c	-1.21587	-0.919354
SPBC839.11c	-0.89597	-0.884194			SPBC582.10c	2.20159	0.596612
SPBC8E4.01c	-1.15542	-1.15307			SPBC609.01	2.50094	1.66682
SPBC8E4.02c	1.19776	6.87539			SPBC646.02	1.11314	1.08283
SPBC8E4.05c	2.22035	0.734601			SPBC646.11	-1.08345	-1.03374
SPBC8E4.12c	0.690702	1.05184			SPBC646.13	1.86037	1.73829
SPBC947.02	-0.812941	-0.63846			SPBC646.15c	1.27705	2.00423
SPBC947.08c	-1.71797	-0.854692			SPBC649.02	-0.789383	-0.631626
SPBC947.14c	-0.704065	0.973105			SPBC649.03	2.15707	2.49155
SPBC9B6.04c	-1.05702	-0.938241			SPBC651.03c	0.644472	0.743577
SPBCPT2R1.04c	0.88257	-1.82652			SPBC651.06	1.89203	0.763697
SPBCPT2R1.07c	-3.20189	-1.86848			SPBC651.10	-0.634342	-0.629206
SPBCPT2R1.08c	-2.62459	-1.75302			SPBC660.07	2.88987	4.3104
SPBP19A11.01	2.58598	1.16762			SPBC660.08	0.632084	0.999164
SPBP22H7.02c	-0.674853	-0.943469			SPBC660.13c	1.02304	1.52301
SPBP22H7.05c	1.26325	-0.779089			SPBC660.14	-1.16856	0.882607
SPBP23A10.07	-1.22573	-0.923789			SPBC685.06	-1.53903	-0.768337
SPBP23A10.11c	-1.12522	-0.803291			SPBC685.07c	-0.933131	-1.10821
SPBP23A10.15c	2.23384	2.38238			SPBC691.01	1.71098	1.11204
SPBP26C9.02c	0.734046	0.949596			SPBC6B1.05c	1.02719	0.630166
SPBP35G2.06c	1.05473	1.97121			SPBC6B1.07	1.03078	1.69745
SPBP35G2.08c	-1.42324	-0.703006			SPBC6B1.08c	-0.761382	-0.665174
SPBP4G3.02	-0.667356	-0.926532			SPBC713.03	-0.974844	-0.736766
SPBP4G3.03	-1.61213	-0.976126			SPBC713.11c	0.86456	1.79675
SPBP4H10.16c	0.595265	0.587174			SPBC713.13	-1.28049	-1.7368
SPBP8B7.03c	-0.88508	-0.943459			SPBC725.03	1.40534	-0.778772
SPBP8B7.05c	-0.906387	-0.864839			SPBC725.08	0.755658	0.635591
SPBP8B7.06	-0.649326	-1.12554			SPBC725.10	3.43878	1.61899
SPBP8B7.09c	-1.2068	-0.821184			SPBC725.16	0.73267	0.746234
SPBP8B7.10c	-1.25419	-1.47152			SPBC776.03	-1.09368	-0.958796
SPBP8B7.16c	-0.686822	-1.01928			SPBC776.04	-1.565	-1.35104
SPBP8B7.20c	-1.6998	-0.764258			SPBC776.05	1.10326	1.01181
SPBP8B7.25	-1.32523	-0.706764			SPBC776.06c	1.60889	1.76206
SPBP8B7.28c	-1.55328	0.653415			SPBC776.16	-0.98153	-0.742934
SPBPB10D8.01	-2.30083	-1.30727			SPBC800.06	-0.919469	0.613688
SPBPB10D8.03	-3.44054	0.710928			SPBC800.08	0.879152	0.86998
SPBPB10D8.07c	-1.93485	-2.1154			SPBC800.12c	0.967894	0.696741
SPBPB21E7.01c	3.39552	1.82966			SPBC83.02c	0.889377	1.18957
SPBPB21E7.04c	-1.16273	-0.930508			SPBC83.03c	-1.00243	-1.25573
SPBPB21E7.07	0.877696	0.938417			SPBC83.12	1.82953	1.06043
SPBPB21E7.11	0.685994	1.5933			SPBC83.19c	1.5241	1.21286
SPBPB2B2.05	3.09115	1.87519			SPBC839.02	0.92526	0.790719
SPBPB2B2.12c	4.21444	2.17229			SPBC839.03c	5.51563	6.34448
SPBPB2B2.18	-3.10699	-1.16016			SPBC839.05c	-1.40789	-1.86928
SPBPB8B6.02c	3.27475	1.72937			SPBC839.06	0.733379	0.65599
SPBPB8B6.06c	-1.87641	-0.744187			SPBC839.11c	-0.89597	-0.590366
SPBTRNAARG.07	-0.975496	-0.704642			SPBC887.02	2.24692	3.4178
SPBTRNASER.06	-1.63621	-4.41904			SPBC887.04c	1.80404	1.78142
SPCC1020.10	1.03362	1.14378			SPBC887.06c	1.24765	1.55214
SPCC1183.08c	-0.938737	-0.782983			SPBC887.18c	1.70509	1.07135
SPCC1183.10	0.686298	1.08929			SPBC8E4.02c	1.19776	0.869328
SPCC1223.05c	-1.12113	-1.0244			SPBC8E4.05c	2.22035	1.69082
SPCC1223.10c	2.13696	0.612736			SPBC8E4.12c	0.690702	1.04222
SPCC1235.05c	1.39531	0.725123			SPBC947.08c	-1.71797	-1.24924
SPCC1235.06	0.910866	1.14422			SPBC9B6.02c	-0.738929	-0.613131
SPCC1235.16	-1.97551	-0.690067			SPBC9B6.04c	-1.05702	-0.878018
SPCC1259.01c	-1.14162	-0.61181			SPBC9B6.06	6.19253	5.49785
SPCC1259.02c	-0.820454	-0.695524			SPBC9B6.10	1.31559	0.917244
SPCC1259.03	-0.889794	-0.896078			SPBCPT2R1.02	1.01232	0.745462
SPCC1259.08	1.90827	1.74121			SPBCPT2R1.08c	-2.62459	-0.841966
SPCC1259.13	2.72329	1.29103			SPBP16F5.08c	0.765192	1.1213
SPCC1259.14c	-2.85375	-1.32969			SPBP19A11.01	2.58598	2.73365
SPCC126.03	-0.729285	-0.828988			SPBP22H7.04	2.64594	1.24491
SPCC126.09	1.47851	0.823057			SPBP22H7.05c	1.26325	1.00256
SPCC1281.06c	-1.37206	-0.690809			SPBP23A10.15c	2.23384	1.7061
SPCC1322.12c	-1.57964	-1.16928			SPBP26C9.02c	0.734046	1.43687
SPCC1322.14c	-0.961153	-0.590329			SPBP35G2.04c	0.650172	0.659733
SPCC1393.11	-1.23744	-0.587488			SPBP35G2.06c	1.05473	3.69148
SPCC13B11.01	-0.899822	-0.862568			SPBP4G3.02	-0.667356	-0.678751
SPCC13B11.03c	4.1222	0.644234			SPBP4G3.03	-1.61213	-0.602164
SPCC1442.02	1.99901	1.32094			SPBP4H10.05c	1.32408	0.934656
SPCC1442.07c	4.8636	2.96077			SPBP4H10.13	1.87521	1.42887
SPCC1442.08c	0.67407	0.711375			SPBP4H10.15	1.56785	0.858005
SPCC1442.09	0.747076	0.703976			SPBP4H10.16c	0.595265	1.15684
SPCC1442.16c	1.1133	3.2035			SPBP8B7.06	-0.649326	-0.791972
SPCC1450.04	-1.0679	-1.07982			SPBP8B7.07c	-1.45668	-0.751314
SPCC1450.10c	-1.33718	-0.903894			SPBP8B7.10c	-1.25419	-2.22658
SPCC1494.04c	1.73331	1.19123			SPBP8B7.15c	0.790483	0.61341
SPCC1494.05c	0.80138	0.586844			SPBP8B7.16c	-0.686822	-0.631947
SPCC1494.11c	1.80358	1.02555			SPBP8B7.18c	2.23594	0.655986
SPCC162.11c	-1.71032	-1.29557			SPBP8B7.25	-1.32523	-0.822052
SPCC1620.04c	0.845077	0.604785			SPBP8B7.28c	-1.55328	0.721731
SPCC1672.01	-0.630565	0.918808			SPBPB10D8.01	-2.30083	-1.10421
SPCC1672.04c	-6.33192	0.798023			SPBPB10D8.03	-3.44054	0.802846
SPCC1682.08c	3.01381	0.750411			SPBPB10D8.07c	-1.93485	-1.19233
SPCC1682.10	2.92263	0.921933			SPBPB21E7.01c	3.39552	3.18646
SPCC1682.14	-0.940806	-0.988429			SPBPB21E7.04c	-1.16273	-0.657901
SPCC1682.16	1.29265	0.625927			SPBPB21E7.11	0.685994	0.841324
SPCC16A11.09c	-0.599459	-1.05427			SPBPB2B2.05	3.09115	1.81576
SPCC16C4.08c	-1.54202	-1.2729			SPBPB2B2.06c	5.74956	1.78142
SPCC16C4.10	0.602721	0.938309			SPBPB2B2.10c	1.8981	1.34326
SPCC1739.05	-1.20432	-0.725588			SPBPB2B2.12c	4.21444	5.80011
SPCC1753.01c	-0.693491	-0.599486			SPBPB2B2.18	-3.10699	-1.45255
SPCC1753.04	-1.72485	3.77686			SPBPB8B6.02c	3.27475	2.49454
SPCC18.14c	-1.17505	-1.05037			SPBPB8B6.03	-1.10477	-1.25156
SPCC1827.05c	-1.54224	-0.871782			SPBPJ4664.01	0.714331	0.838674
SPCC1840.04	3.15664	1.79762			SPBTRNAHIS.01	0.673315	1.22758
SPCC1840.11	-1.4019	0.664954			SPBTRNAHIS.02	0.970228	0.768407
SPCC1840.12	2.2609	1.28533			SPBTRNALYS.08	1.16675	1.81284
SPCC188.14	-1.0456	-1.07106			SPBTRNATYR.02	0.838399	-0.680313
SPCC1884.02	-0.617675	-0.874835			SPCC1020.04c	0.874807	-3.03151
SPCC18B5.01c	-1.24587	-1.14614			SPCC1183.07	1.66997	1.50132
SPCC18B5.02c	-1.24676	-0.906252			SPCC1183.10	0.686298	1.22455
SPCC18B5.03	-1.77281	-1.59999			SPCC1223.05c	-1.12113	-0.692447
SPCC1906.01	-1.92748	-0.938017			SPCC1223.10c	2.13696	2.65788
SPCC1906.02c	0.678053	0.603093			SPCC1223.15c	0.758905	1.5077
SPCC1906.03	0.783568	0.687267			SPCC1235.01	0.791907	0.957374
SPCC191.03c	-1.13	-0.676008			SPCC1235.05c	1.39531	1.42583
SPCC191.06	0.82348	1.18103			SPCC1235.14	1.15126	0.906198
SPCC191.09c	1.23018	1.96732			SPCC1259.02c	-0.820454	-0.625564
SPCC1919.08c	3.20806	1.05413			SPCC1259.03	-0.889794	-0.590234
SPCC23B6.01c	-0.993784	0.632712			SPCC1259.08	1.90827	1.73597
SPCC23B6.05c	-0.811073	-1.05125			SPCC1259.13	2.72329	1.50954
SPCC24B10.13	-0.851143	-0.687062			SPCC1259.14c	-2.85375	-2.05423
SPCC285.14	1.3311	1.29365			SPCC126.01c	0.652463	0.7907
SPCC285.15c	-0.659476	-1.13771			SPCC126.04c	1.1808	1.72646
SPCC306.05c	-0.707904	-0.74704			SPCC126.09	1.47851	0.609745
SPCC306.07c	-1.79301	-0.990966			SPCC126.15c	-0.699478	-0.696138
SPCC320.08	-0.585388	0.83596			SPCC1281.06c	-1.37206	-0.727119
SPCC320.09	1.32016	0.884738			SPCC1281.07c	-0.597492	-0.799579
SPCC330.01c	0.730734	2.67622			SPCC132.01c	1.23102	0.948734
SPCC330.04c	2.15643	1.13062			SPCC132.03	0.783022	1.24436
SPCC330.07c	-1.25691	-1.91675			SPCC1322.01	-0.777497	-0.593945
SPCC330.09	-2.29758	-0.644649			SPCC1322.07c	0.739135	0.614412
SPCC330.13	-0.908996	-0.766858			SPCC1322.08	0.75775	0.585123
SPCC330.19c	-1.78173	-1.17026			SPCC1322.12c	-1.57964	-0.71712
SPCC338.07c	-1.19191	-0.859841			SPCC1393.13	1.21331	2.5235
SPCC338.08	-2.73401	-1.06553			SPCC13B11.01	-0.899822	-0.589332
SPCC338.12	8.1862	3.80193			SPCC13B11.03c	4.1222	1.3465
SPCC338.14	-1.65093	-0.622923			SPCC1442.02	1.99901	1.97353
SPCC338.18	-1.84695	-1.81269			SPCC1442.07c	4.8636	3.50897
SPCC417.05c	3.40059	0.746361			SPCC1442.09	0.747076	0.602315
SPCC417.11c	1.15982	1.00557			SPCC1442.17c	0.685151	0.693196
SPCC417.15	1.04881	0.644048			SPCC1450.04	-1.0679	-0.706532
SPCC4B3.02c	-1.21911	-0.854507			SPCC1450.09c	1.42638	0.594348
SPCC4B3.05c	1.54319	0.81465			SPCC1450.10c	-1.33718	-0.848009
SPCC4B3.07	-1.04724	-0.930509			SPCC1494.04c	1.73331	-5.75147
SPCC4B3.10c	0.889341	1.70634			SPCC1494.09c	1.16781	0.730556
SPCC4F11.04c	-3.06329	-2.7808			SPCC1494.11c	1.80358	1.93193
SPCC4F11.05	0.629812	0.782795			SPCC162.01c	0.948047	0.761264
SPCC4G3.03	2.07754	0.936673			SPCC162.04c	1.13224	0.664724
SPCC4G3.07c	-1.3255	-0.703498			SPCC162.09c	-0.614902	-0.769185
SPCC4G3.12c	4.26803	1.51538			SPCC162.11c	-1.71032	-0.890401
SPCC4G3.14	3.56272	1.94246			SPCC1620.04c	0.845077	0.661891
SPCC4G3.16	2.39529	0.945335			SPCC1620.10	0.716381	0.632586
SPCC548.06c	-1.61502	-1.34683			SPCC1672.04c	-6.33192	1.06931
SPCC550.04c	-0.938719	-0.762323			SPCC1672.08c	0.873787	0.661596
SPCC550.07	1.33217	0.621785			SPCC1682.04	1.17033	1.61576
SPCC550.13	-3.96877	-1.10741			SPCC1682.06	-0.605641	-0.673825
SPCC553.07c	-0.690336	-0.838417			SPCC1682.07	1.63354	1.09124
SPCC553.10	1.72269	0.80443			SPCC1682.08c	3.01381	3.22067
SPCC569.02c	-1.97963	-1.09049			SPCC1682.10	2.92263	1.77391
SPCC569.03	-1.13615	-0.986762			SPCC1682.14	-0.940806	-0.605952
SPCC576.02	3.07592	1.56619			SPCC1682.16	1.29265	0.901305
SPCC576.05	1.47879	-1.10975			SPCC16A11.08	3.51449	3.39282
SPCC576.06c	-1.30703	-0.661152			SPCC16A11.09c	-0.599459	-0.9089
SPCC576.08c	-1.0036	-1.11184			SPCC16A11.15c	5.77509	4.45894
SPCC584.01c	-1.16502	-1.03882			SPCC16C4.10	0.602721	0.816247
SPCC584.02	3.04416	3.71998			SPCC16C4.15	-3.23225	-1.04719
SPCC584.03c	1.65437	0.937007			SPCC16C4.17	1.22282	0.809329
SPCC584.13	-1.29794	-0.590725			SPCC1739.02c	-0.870402	-0.635503
SPCC584.16c	0.728553	0.661594			SPCC1739.05	-1.20432	-1.10376
SPCC594.03	-1.21174	-0.682986			SPCC1753.01c	-0.693491	-0.628803
SPCC61.05	0.918832	1.21995			SPCC1753.04	-1.72485	-2.35688
SPCC613.04c	0.641127	2.75634			SPCC1795.10c	1.00222	1.41909
SPCC613.08	-1.57177	-1.05769			SPCC1795.11	-1.23644	-0.667558
SPCC622.03c	-1.83598	-0.679939			SPCC18.03	1.85639	1.75606
SPCC622.05	-1.21516	-2.52342			SPCC18.14c	-1.17505	-1.28059
SPCC622.06c	1.07987	0.634838			SPCC1827.01c	1.15332	1.37034
SPCC622.11	-0.816481	0.789093			SPCC1827.05c	-1.54224	-0.77852
SPCC622.18	-0.873806	-0.730487			SPCC1840.04	3.15664	3.83585
SPCC622.19	-1.18704	-0.836323			SPCC1840.12	2.2609	0.728251
SPCC63.07	-3.20313	-1.04972			SPCC188.07	1.04553	0.972548
SPCC63.08c	1.91768	1.25924			SPCC188.09c	-0.752203	-0.733146
SPCC645.06c	1.09081	0.934315			SPCC188.14	-1.0456	-0.80954
SPCC645.08c	-1.41489	-0.743724			SPCC18B5.01c	-1.24587	-0.759179
SPCC645.09	-0.623251	-0.953428			SPCC18B5.05c	0.642069	0.78708
SPCC645.14c	0.769177	-0.887038			SPCC18B5.09c	0.702298	0.597207
SPCC663.08c	3.09898	1.87793			SPCC18B5.11c	1.1226	1.04669
SPCC663.09c	1.08571	1.70636			SPCC1906.01	-1.92748	-2.0001
SPCC663.10	-1.20267	-0.861888			SPCC1906.03	0.783568	0.886308
SPCC70.08c	6.04805	2.02619			SPCC191.01	1.81827	1.37687
SPCC70.10	3.05434	1.7465			SPCC191.06	0.82348	1.82166
SPCC70.12c	2.01822	2.10127			SPCC1919.05	2.19002	1.87829
SPCC736.07c	0.910394	0.622774			SPCC1919.08c	3.20806	3.77314
SPCC736.14	-0.897024	-2.23742			SPCC23B6.01c	-0.993784	0.908347
SPCC74.02c	2.23484	1.83502			SPCC23B6.02c	-3.19475	-1.29222
SPCC757.03c	6.1716	1.68286			SPCC23B6.05c	-0.811073	-0.928969
SPCC757.04	0.874818	0.62588			SPCC24B10.05	0.794485	-1.61446
SPCC757.06	2.42364	1.95787			SPCC24B10.09	-0.724946	-0.602703
SPCC757.07c	3.69134	1.33758			SPCC24B10.16c	-1.24385	1.21963
SPCC757.11c	1.43938	0.806985			SPCC285.14	1.3311	0.713304
SPCC794.02	-1.27042	-1.06332			SPCC285.16c	1.14933	1.83038
SPCC794.16	-1.02425	-0.840961			SPCC306.05c	-0.707904	-0.62599
SPCC825.01	-1.42077	-0.812553			SPCC306.07c	-1.79301	-0.89392
SPCC825.03c	-2.18168	-1.2177			SPCC306.08c	2.54534	2.39418
SPCC830.02	1.41399	0.607926			SPCC320.08	-0.585388	0.987286
SPCC895.03c	-0.752126	0.839953			SPCC320.09	1.32016	0.759837
SPCC962.01	1.52813	0.746268			SPCC320.11c	-1.10822	0.883665
SPCC962.04	-0.688791	-0.878091			SPCC330.01c	0.730734	2.40424
SPCC970.10c	-1.38624	-0.638087			SPCC330.02	2.13853	2.4926
SPCP1E11.03	1.07592	1.20486			SPCC330.04c	2.15643	1.71824
SPCP1E11.09c	-1.12788	-1.01094			SPCC330.07c	-1.25691	-1.1437
SPCP1E11.11	-0.983458	-1.20553			SPCC330.09	-2.29758	-1.93405
SPCP20C8.03	-2.11051	-1.10193			SPCC330.10	-0.677203	-0.616171
SPCP31B10.06	-1.0055	-0.615395			SPCC330.19c	-1.78173	-0.993555
SPCP31B10.07	-0.739682	-0.62923			SPCC338.03c	1.08215	0.643792
SPCPB16A4.02c	0.890612	0.904396			SPCC338.07c	-1.19191	-0.713391
SPCPB16A4.06c	4.19325	1.63399			SPCC338.08	-2.73401	-0.710865
SPCPB1C11.02	0.696103	0.763221			SPCC338.12	8.1862	6.60606
SPCTRNAARG.12	-12.7162	1.77274			SPCC338.18	-1.84695	-4.02645
SPCTRNAGLY.10	-1.27297	-0.772286			SPCC417.05c	3.40059	2.1762
SPCTRNALYS.12	1.27903	0.672861			SPCC417.09c	0.708549	0.634914
SPMIT.01	10.7159	7.29029			SPCC417.11c	1.15982	0.862338
SPMIT.02	16.9627	12.6656			SPCC4B3.02c	-1.21911	-0.727436
SPMIT.03	2.20244	-0.742889			SPCC4B3.05c	1.54319	1.2699
SPMIT.04	6.42077	1.00552			SPCC4B3.06c	1.25224	0.781648
SPMIT.07	5.34785	8.10591			SPCC4B3.07	-1.04724	-0.633191
SPMITTRNAARG.01	2.29082	0.717781			SPCC4B3.10c	0.889341	3.03088
SPMITTRNAMET.01	2.89871	0.828345			SPCC4B3.18	-0.886773	-1.78622
SPNCRNA.06	-0.664416	-0.670967			SPCC4B3.20	0.749443	2.00737
SPNCRNA.1005	-1.20482	0.898859			SPCC4F11.04c	-3.06329	-1.34076
SPNCRNA.1010	2.17944	1.29345			SPCC4F11.05	0.629812	1.19188
SPNCRNA.1020	2.31273	3.01614			SPCC4G3.03	2.07754	0.960488
SPNCRNA.1026	10.1216	9.06765			SPCC4G3.12c	4.26803	2.63206
SPNCRNA.1035	1.49903	5.27973			SPCC4G3.14	3.56272	1.72134
SPNCRNA.1036	0.760316	2.14743			SPCC548.06c	-1.61502	-1.36212
SPNCRNA.1037	1.72632	0.773666			SPCC550.04c	-0.938719	-1.55364
SPNCRNA.1038	3.60855	0.704844			SPCC550.10	0.836395	0.670244
SPNCRNA.1046	1.43118	0.729505			SPCC550.13	-3.96877	-1.50076
SPNCRNA.1052	-0.996856	-0.905962			SPCC553.09c	-1.21585	-1.3038
SPNCRNA.1058	-0.708977	-1.03814			SPCC553.10	1.72269	0.844971
SPNCRNA.1059	-1.08324	-0.664045			SPCC553.11c	1.0865	-0.705819
SPNCRNA.1062	2.43698	1.19305			SPCC569.01c	-0.748722	-0.788852
SPNCRNA.1063	0.656418	0.591192			SPCC569.03	-1.13615	-0.849841
SPNCRNA.1069	-0.69475	-0.75176			SPCC576.02	3.07592	3.0056
SPNCRNA.1071	1.32633	1.42609			SPCC576.05	1.47879	-1.17452
SPNCRNA.1079	-1.62389	-0.906345			SPCC576.08c	-1.0036	-0.805597
SPNCRNA.1091	-1.88246	-0.871194			SPCC584.03c	1.65437	0.952056
SPNCRNA.1093	2.09478	1.01557			SPCC584.11c	-1.51321	-0.633752
SPNCRNA.1094	-3.10653	-1.45453			SPCC584.16c	0.728553	0.629178
SPNCRNA.1095	-0.733248	-1.13428			SPCC594.03	-1.21174	-0.683932
SPNCRNA.1099	-1.03533	-0.83835			SPCC5E4.10c	1.66584	1.09138
SPNCRNA.1105	-2.06055	-1.20312			SPCC61.05	0.918832	1.16558
SPNCRNA.1106	-0.874754	-1.11372			SPCC613.04c	0.641127	0.979149
SPNCRNA.1114	-2.62938	-1.62383			SPCC613.06	0.938226	0.919263
SPNCRNA.1115	4.44708	1.54551			SPCC613.07	1.19595	1.69949
SPNCRNA.1117	-1.34152	-0.902451			SPCC613.08	-1.57177	-0.738778
SPNCRNA.1121	-1.65118	-0.798844			SPCC622.05	-1.21516	-0.606025
SPNCRNA.1122	1.05743	1.00739			SPCC622.18	-0.873806	-0.603359
SPNCRNA.1126	1.93499	0.892604			SPCC622.21	1.68073	1.37008
SPNCRNA.1129	0.719775	0.720582			SPCC63.06	0.859918	0.713838
SPNCRNA.1132	2.85182	1.65898			SPCC63.07	-3.20313	-1.65382
SPNCRNA.1136	0.800246	0.659432			SPCC63.08c	1.91768	2.40897
SPNCRNA.1139	0.791415	0.603326			SPCC645.06c	1.09081	1.09187
SPNCRNA.1141	-0.767216	1.20468			SPCC645.08c	-1.41489	-0.695571
SPNCRNA.1149	2.03587	1.19805			SPCC645.09	-0.623251	-0.653497
SPNCRNA.1151	2.48104	1.62723			SPCC645.14c	0.769177	1.01845
SPNCRNA.1155	1.86759	4.09173			SPCC663.08c	3.09898	4.72916
SPNCRNA.1158	-1.84075	-0.704209			SPCC663.09c	1.08571	5.68814
SPNCRNA.1159	2.72759	1.1967			SPCC663.10	-1.20267	-0.743204
SPNCRNA.1162	2.02241	0.835136			SPCC70.08c	6.04805	3.06086
SPNCRNA.1164	1.38564	1.09869			SPCC70.09c	2.18656	2.73193
SPNCRNA.1171	-0.750771	-0.808128			SPCC70.10	3.05434	2.35525
SPNCRNA.1172	1.16435	0.846979			SPCC70.12c	2.01822	-2.03718
SPNCRNA.1173	-0.946123	-0.761107			SPCC736.14	-0.897024	-1.46674
SPNCRNA.1180	2.36067	1.05304			SPCC737.04	0.66575	0.679881
SPNCRNA.1182	1.23825	1.23632			SPCC74.02c	2.23484	1.24116
SPNCRNA.1185	-0.698996	-0.926841			SPCC757.03c	6.1716	3.21232
SPNCRNA.1187	1.4871	2.08145			SPCC757.04	0.874818	0.689585
SPNCRNA.1192	-2.08082	1.07461			SPCC757.06	2.42364	2.06523
SPNCRNA.1194	0.636592	-0.699113			SPCC757.07c	3.69134	1.59992
SPNCRNA.1202	0.687473	-3.78938			SPCC757.13	0.779546	0.643791
SPNCRNA.1207	-0.763564	-0.802941			SPCC790.03	1.22307	-1.13023
SPNCRNA.1210	-2.60297	0.604973			SPCC794.04c	1.37221	1.26136
SPNCRNA.1211	4.5182	1.50166			SPCC794.07	-0.921811	1.29894
SPNCRNA.1216	-0.597773	3.15799			SPCC794.16	-1.02425	-0.778009
SPNCRNA.1232	0.882195	0.6873			SPCC825.01	-1.42077	-0.664837
SPNCRNA.1233	2.81711	1.20173			SPCC825.03c	-2.18168	-0.721899
SPNCRNA.1235	-1.19879	0.988962			SPCC895.05	0.93474	0.835865
SPNCRNA.1237	-0.942757	-0.766278			SPCC962.01	1.52813	0.681983
SPNCRNA.124	-2.06712	-1.34426			SPCC962.04	-0.688791	-0.62783
SPNCRNA.1242	-2.26409	2.63361			SPCC962.06c	-1.04043	-1.67318
SPNCRNA.1244	0.920737	0.89498			SPCP1E11.03	1.07592	1.6564
SPNCRNA.1249	3.28028	1.05302			SPCP1E11.09c	-1.12788	-0.700224
SPNCRNA.1251	-1.74509	-1.32412			SPCP1E11.11	-0.983458	-1.26304
SPNCRNA.1259	2.65518	2.98016			SPCP20C8.01c	-2.40564	-0.801005
SPNCRNA.1269	-0.729449	0.700939			SPCP20C8.03	-2.11051	-2.82775
SPNCRNA.1270	1.15808	0.611319			SPCP31B10.06	-1.0055	-1.46776
SPNCRNA.1271	4.48678	2.26547			SPCPB16A4.02c	0.890612	0.911202
SPNCRNA.128	0.610007	1.12227			SPCPB16A4.06c	4.19325	3.26672
SPNCRNA.1285	-1.32066	-0.797626			SPCPJ732.02c	2.29803	0.776493
SPNCRNA.1289	5.12412	3.67487			SPCTRNAARG.10	-1.22309	-1.12205
SPNCRNA.1290	0.639093	0.668125			SPCTRNAGLN.05	1.22067	2.12029
SPNCRNA.1299	-1.95813	-0.866412			SPMIT.01	10.7159	5.36857
SPNCRNA.1300	-7.73671	-11.2146			SPMIT.02	16.9627	16.2395
SPNCRNA.1303	-1.10572	-0.923406			SPMIT.04	6.42077	2.0956
SPNCRNA.1306	-1.53415	-1.15125			SPMIT.07	5.34785	6.75555
SPNCRNA.1307	2.57561	-0.741894			SPMITTRNAARG.01	2.29082	0.936355
SPNCRNA.1310	-1.2266	-0.745281			SPMITTRNAARG.02	1.09078	-0.936813
SPNCRNA.1314	1.28861	0.724905			SPMITTRNAMET.01	2.89871	1.52675
SPNCRNA.1315	4.19748	4.45678			SPMITTRNAVAL.01	0.74381	0.924308
SPNCRNA.1317	1.59109	1.51208			SPNCRNA.1010	2.17944	0.974581
SPNCRNA.132	0.704166	0.92027			SPNCRNA.1020	2.31273	1.84673
SPNCRNA.1327	3.86758	1.19275			SPNCRNA.1022	-2.36612	-1.06878
SPNCRNA.1329	-1.62899	-1.24553			SPNCRNA.1023	-7.51981	-2.20916
SPNCRNA.1338	2.48367	1.30931			SPNCRNA.1026	10.1216	8.47808
SPNCRNA.1349	2.18146	1.12087			SPNCRNA.1035	1.49903	0.70573
SPNCRNA.1351	1.47157	1.28554			SPNCRNA.1036	0.760316	1.05866
SPNCRNA.1356	-2.07021	-1.88531			SPNCRNA.1037	1.72632	0.993896
SPNCRNA.1367	2.54915	2.3536			SPNCRNA.1038	3.60855	3.65092
SPNCRNA.138	-0.911578	-1.16653			SPNCRNA.1045	3.55727	3.1436
SPNCRNA.1382	4.3231	1.82198			SPNCRNA.1046	1.43118	1.51402
SPNCRNA.1385	4.48376	0.87396			SPNCRNA.1054	-0.938454	0.674456
SPNCRNA.1389	1.02537	0.698657			SPNCRNA.1058	-0.708977	-0.766905
SPNCRNA.1393	0.618265	2.31854			SPNCRNA.1062	2.43698	2.0331
SPNCRNA.1398	0.607026	0.817722			SPNCRNA.1063	0.656418	0.749816
SPNCRNA.1408	1.742	1.06407			SPNCRNA.1066	-1.4513	-0.899139
SPNCRNA.1411	1.27161	0.671361			SPNCRNA.1071	1.32633	2.0169
SPNCRNA.1413	1.98251	1.34619			SPNCRNA.1079	-1.62389	-0.945047
SPNCRNA.1419	3.64871	2.7825			SPNCRNA.1080	1.18913	0.872104
SPNCRNA.1422	-0.610082	-0.746222			SPNCRNA.1093	2.09478	0.961813
SPNCRNA.1423	2.22155	1.3247			SPNCRNA.1094	-3.10653	-2.5149
SPNCRNA.1426	1.28851	1.15618			SPNCRNA.1099	-1.03533	-0.997387
SPNCRNA.1428	-2.01431	-1.16711			SPNCRNA.1105	-2.06055	-0.837645
SPNCRNA.143	2.17198	1.1005			SPNCRNA.1114	-2.62938	-0.915024
SPNCRNA.1430	1.8686	1.37962			SPNCRNA.1115	4.44708	5.55903
SPNCRNA.1431	4.1725	0.936533			SPNCRNA.1121	-1.65118	-0.652526
SPNCRNA.1433	-0.586568	-0.897528			SPNCRNA.1126	1.93499	1.2757
SPNCRNA.1441	3.32375	4.07769			SPNCRNA.1132	2.85182	2.98947
SPNCRNA.1445	2.63345	1.00561			SPNCRNA.1137	1.39339	1.11593
SPNCRNA.1448	-0.778191	-0.619096			SPNCRNA.1139	0.791415	0.876043
SPNCRNA.145	-1.79186	-1.49715			SPNCRNA.1141	-0.767216	-5.21894
SPNCRNA.1454	1.47398	0.589688			SPNCRNA.1145	0.860373	0.611078
SPNCRNA.1460	-1.24863	-0.705744			SPNCRNA.1147	0.638676	0.748957
SPNCRNA.1467	1.39538	0.702085			SPNCRNA.1148	2.42637	1.9952
SPNCRNA.1468	1.04782	2.3422			SPNCRNA.1149	2.03587	1.15505
SPNCRNA.1470	2.71379	1.30481			SPNCRNA.1151	2.48104	2.58372
SPNCRNA.1472	-1.55179	3.2304			SPNCRNA.1155	1.86759	3.70992
SPNCRNA.1481	3.68848	1.19705			SPNCRNA.1158	-1.84075	-0.990971
SPNCRNA.1485	0.785581	0.83149			SPNCRNA.1162	2.02241	0.642633
SPNCRNA.1487	-1.05558	-0.947915			SPNCRNA.1164	1.38564	0.985913
SPNCRNA.1493	-2.40739	-0.838675			SPNCRNA.1171	-0.750771	-0.71808
SPNCRNA.1498	-1.46617	-0.722639			SPNCRNA.1172	1.16435	2.14871
SPNCRNA.1501	-0.654792	-0.957662			SPNCRNA.1176	-3.8793	-1.05685
SPNCRNA.1508	-1.90353	-0.786499			SPNCRNA.1177	1.99434	1.3082
SPNCRNA.1509	2.32854	1.15661			SPNCRNA.1180	2.36067	1.90019
SPNCRNA.1514	-1.87442	-0.897269			SPNCRNA.1182	1.23825	1.31351
SPNCRNA.1515	-1.56214	-0.636815			SPNCRNA.1184	1.26419	0.764185
SPNCRNA.1518	0.719425	1.36399			SPNCRNA.1187	1.4871	1.61338
SPNCRNA.1525	1.55956	0.73199			SPNCRNA.1192	-2.08082	-1.11498
SPNCRNA.1527	3.82213	1.44035			SPNCRNA.1194	0.636592	0.935601
SPNCRNA.1535	0.627041	0.61933			SPNCRNA.1195	1.10586	1.84361
SPNCRNA.1540	1.82391	0.615098			SPNCRNA.1208	-0.7373	-0.841634
SPNCRNA.1549	3.80545	1.10579			SPNCRNA.1210	-2.60297	-1.73488
SPNCRNA.155	-1.59126	-1.00094			SPNCRNA.1211	4.5182	0.919756
SPNCRNA.1556	-1.06621	-1.02229			SPNCRNA.1216	-0.597773	-2.00447
SPNCRNA.1562	-1.07167	-0.658457			SPNCRNA.1221	0.590954	0.807772
SPNCRNA.1567	-0.588171	-0.849012			SPNCRNA.1232	0.882195	0.710317
SPNCRNA.1571	-1.12182	-0.591116			SPNCRNA.1233	2.81711	3.18916
SPNCRNA.1575	1.00889	0.763697			SPNCRNA.1235	-1.19879	-2.56914
SPNCRNA.158	-2.1679	-1.24253			SPNCRNA.124	-2.06712	-0.994251
SPNCRNA.1584	0.718386	0.84994			SPNCRNA.1242	-2.26409	-0.712474
SPNCRNA.1590	-1.04298	-0.863775			SPNCRNA.1244	0.920737	-1.02219
SPNCRNA.1595	-0.688075	-0.98188			SPNCRNA.1247	2.96584	1.35568
SPNCRNA.1599	-0.800773	-0.904358			SPNCRNA.1249	3.28028	2.84904
SPNCRNA.1605	-2.89444	-1.32695			SPNCRNA.1251	-1.74509	-1.21159
SPNCRNA.1610	-1.75055	-0.949086			SPNCRNA.1256	1.22701	1.0939
SPNCRNA.1611	3.60473	6.33749			SPNCRNA.1259	2.65518	2.11666
SPNCRNA.1613	2.64148	1.59475			SPNCRNA.1260	1.62454	0.798139
SPNCRNA.1615	-1.07904	-0.588478			SPNCRNA.1261	1.85125	1.91838
SPNCRNA.1619	1.24113	0.624869			SPNCRNA.1267	1.24367	2.15507
SPNCRNA.1621	5.19366	2.78633			SPNCRNA.1270	1.15808	0.762032
SPNCRNA.1622	-0.691669	-0.780947			SPNCRNA.1271	4.48678	2.14969
SPNCRNA.1623	-0.989045	-1.25544			SPNCRNA.128	0.610007	0.862693
SPNCRNA.1627	2.9429	1.49652			SPNCRNA.1285	-1.32066	-0.820467
SPNCRNA.1629	2.91616	1.72635			SPNCRNA.1289	5.12412	3.05063
SPNCRNA.163	-3.9687	-1.5133			SPNCRNA.1292	4.07897	3.24767
SPNCRNA.1633	0.713278	-2.12052			SPNCRNA.1296	1.25352	2.08976
SPNCRNA.1639	-1.51638	-1.22315			SPNCRNA.1299	-1.95813	-0.615576
SPNCRNA.1647	-3.84986	0.888752			SPNCRNA.130	0.919504	0.921925
SPNCRNA.1651	0.677339	0.800096			SPNCRNA.1300	-7.73671	-13.766
SPNCRNA.1653	-0.713483	-1.89337			SPNCRNA.1306	-1.53415	-1.40065
SPNCRNA.1657	-1.54942	-0.743177			SPNCRNA.1315	4.19748	2.42362
SPNCRNA.1658	-1.53982	-0.637917			SPNCRNA.1317	1.59109	0.84851
SPNCRNA.1660	1.11648	1.9274			SPNCRNA.1323	0.80871	1.75335
SPNCRNA.1661	1.04576	0.735772			SPNCRNA.1327	3.86758	2.23391
SPNCRNA.1667	1.22541	1.91963			SPNCRNA.1329	-1.62899	-2.2811
SPNCRNA.1675	1.55011	0.938837			SPNCRNA.1337	1.59219	2.20358
SPNCRNA.1680	3.31947	1.10022			SPNCRNA.1338	2.48367	1.41873
SPNCRNA.1682	2.53707	2.68118			SPNCRNA.1340	-0.660964	0.5952
SPNCRNA.1694	1.07512	-1.45187			SPNCRNA.1349	2.18146	1.60397
SPNCRNA.178	-2.13845	-1.05275			SPNCRNA.1351	1.47157	1.59461
SPNCRNA.181	-1.49316	-2.65367			SPNCRNA.1356	-2.07021	-1.43448
SPNCRNA.20	-1.82606	-0.704961			SPNCRNA.1367	2.54915	3.35795
SPNCRNA.200	0.779606	0.646523			SPNCRNA.1368	0.996798	2.18386
SPNCRNA.202	3.64217	0.838201			SPNCRNA.1373	1.0978	0.749065
SPNCRNA.214	-0.946317	2.61452			SPNCRNA.1382	4.3231	4.62079
SPNCRNA.236	-0.957907	1.93805			SPNCRNA.1384	1.48266	0.676223
SPNCRNA.237	-1.36192	-0.859397			SPNCRNA.1385	4.48376	3.78985
SPNCRNA.243	-1.51639	-0.732355			SPNCRNA.1386	2.04951	0.918098
SPNCRNA.26	1.32761	1.17606			SPNCRNA.1389	1.02537	0.664277
SPNCRNA.268	-2.06952	-0.923508			SPNCRNA.1392	0.741075	0.612686
SPNCRNA.269	3.91145	1.43353			SPNCRNA.1393	0.618265	1.72634
SPNCRNA.278	-1.66423	-1.12075			SPNCRNA.1398	0.607026	0.837641
SPNCRNA.282	-0.608772	-0.997354			SPNCRNA.1399	-0.934013	-0.703739
SPNCRNA.291	4.23749	4.40443			SPNCRNA.1408	1.742	0.852749
SPNCRNA.294	-1.01673	-1.12206			SPNCRNA.1409	-0.910457	0.61663
SPNCRNA.312	3.86834	1.28967			SPNCRNA.1410	1.16518	1.00172
SPNCRNA.315	-1.67078	-0.722718			SPNCRNA.1413	1.98251	1.8825
SPNCRNA.327	2.05897	1.15057			SPNCRNA.1416	-2.35731	-0.793536
SPNCRNA.33	-2.10771	-1.57933			SPNCRNA.1417	1.58256	1.06998
SPNCRNA.332	-2.23824	-0.903965			SPNCRNA.1418	1.97403	1.63367
SPNCRNA.359	-1.20986	-0.829319			SPNCRNA.1419	3.64871	2.90993
SPNCRNA.364	0.997702	0.628005			SPNCRNA.142	0.664127	1.19495
SPNCRNA.365	-1.84097	1.47747			SPNCRNA.1426	1.28851	0.953614
SPNCRNA.385	1.7772	1.00943			SPNCRNA.1428	-2.01431	-0.697009
SPNCRNA.392	-0.982406	-0.605636			SPNCRNA.143	2.17198	2.3319
SPNCRNA.400	0.957966	0.925014			SPNCRNA.1430	1.8686	0.813088
SPNCRNA.412	-1.36829	-1.04239			SPNCRNA.1431	4.1725	2.75096
SPNCRNA.419	-1.68995	7.60184			SPNCRNA.1433	-0.586568	-0.663855
SPNCRNA.421	1.46965	0.860131			SPNCRNA.1437	0.877511	-2.13142
SPNCRNA.424	2.75367	-0.737281			SPNCRNA.1441	3.32375	-0.723672
SPNCRNA.427	-0.772562	-1.6374			SPNCRNA.145	-1.79186	-1.04966
SPNCRNA.437	2.31758	1.27569			SPNCRNA.1452	-4.60183	-0.70406
SPNCRNA.449	-1.78585	-1.14111			SPNCRNA.1454	1.47398	1.04973
SPNCRNA.453	-1.93604	-0.87681			SPNCRNA.1461	3.87722	2.23667
SPNCRNA.473	0.94433	0.606179			SPNCRNA.1465	1.71907	0.976843
SPNCRNA.478	2.59933	0.745928			SPNCRNA.1468	1.04782	5.99465
SPNCRNA.497	1.36511	0.67089			SPNCRNA.1470	2.71379	2.58018
SPNCRNA.503	0.615509	0.673624			SPNCRNA.1479	0.862641	0.818826
SPNCRNA.517	2.31536	1.16683			SPNCRNA.1481	3.68848	2.10758
SPNCRNA.519	1.24731	0.66944			SPNCRNA.1483	0.835959	1.02848
SPNCRNA.530	-0.727661	-0.726867			SPNCRNA.1485	0.785581	-0.89678
SPNCRNA.536	1.31351	0.602055			SPNCRNA.1493	-2.40739	-0.65217
SPNCRNA.540	-1.57158	-0.723007			SPNCRNA.1496	1.68214	1.22749
SPNCRNA.557	2.60524	1.35306			SPNCRNA.15	0.639476	0.631425
SPNCRNA.561	4.86381	1.29585			SPNCRNA.1508	-1.90353	-0.590548
SPNCRNA.564	1.06584	1.21217			SPNCRNA.1509	2.32854	1.46606
SPNCRNA.575	2.32179	1.19263			SPNCRNA.1514	-1.87442	-1.54291
SPNCRNA.577	-1.60474	-0.654715			SPNCRNA.1515	-1.56214	-0.885588
SPNCRNA.58	-1.74072	0.743766			SPNCRNA.1517	-0.976525	-0.613693
SPNCRNA.580	-0.910425	-0.699274			SPNCRNA.1518	0.719425	2.25877
SPNCRNA.583	5.22486	3.05523			SPNCRNA.1522	0.726352	1.03044
SPNCRNA.584	2.94101	1.34842			SPNCRNA.1524	0.943884	1.57451
SPNCRNA.603	0.991651	7.58438			SPNCRNA.1528	1.74216	1.13631
SPNCRNA.605	-2.27095	-1.67417			SPNCRNA.1535	0.627041	0.615376
SPNCRNA.606	3.00526	0.875516			SPNCRNA.1539	1.08243	0.934496
SPNCRNA.613	1.21493	0.923352			SPNCRNA.1540	1.82391	0.733374
SPNCRNA.614	1.03019	0.832119			SPNCRNA.1542	0.941995	0.937661
SPNCRNA.615	1.762	-1.37064			SPNCRNA.1549	3.80545	1.91201
SPNCRNA.626	-1.75642	-0.991929			SPNCRNA.155	-1.59126	-0.685246
SPNCRNA.628	-1.02199	0.768962			SPNCRNA.1558	1.61636	2.21075
SPNCRNA.634	-1.08708	-0.891813			SPNCRNA.1563	1.94007	1.31313
SPNCRNA.635	1.85041	1.07217			SPNCRNA.1565	2.02943	1.03604
SPNCRNA.640	-1.25363	-0.69633			SPNCRNA.1571	-1.12182	-0.637221
SPNCRNA.647	4.25397	2.38816			SPNCRNA.1575	1.00889	0.68651
SPNCRNA.648	0.989832	-0.803324			SPNCRNA.158	-2.1679	-0.977883
SPNCRNA.651	1.2724	-0.783135			SPNCRNA.1581	-5.79638	0.623468
SPNCRNA.654	-0.681082	-0.810322			SPNCRNA.1599	-0.800773	-0.601465
SPNCRNA.660	1.33058	1.2056			SPNCRNA.1605	-2.89444	-0.980215
SPNCRNA.67	5.53454	2.89811			SPNCRNA.1609	-1.06639	-1.56992
SPNCRNA.674	-1.81607	-1.19587			SPNCRNA.1610	-1.75055	-0.962022
SPNCRNA.678	0.853277	1.17344			SPNCRNA.1611	3.60473	1.54181
SPNCRNA.680	-0.737342	-0.608318			SPNCRNA.1613	2.64148	1.59144
SPNCRNA.683	0.909552	1.75315			SPNCRNA.1616	-0.749418	-0.612544
SPNCRNA.686	-1.0427	-0.611265			SPNCRNA.1619	1.24113	1.0116
SPNCRNA.687	2.83968	4.91891			SPNCRNA.1620	1.69272	0.755038
SPNCRNA.694	2.87719	0.87865			SPNCRNA.1621	5.19366	4.02549
SPNCRNA.696	-1.16443	-1.10367			SPNCRNA.1622	-0.691669	-0.586296
SPNCRNA.699	-1.1512	1.08764			SPNCRNA.1623	-0.989045	-1.43125
SPNCRNA.700	1.0227	-0.643622			SPNCRNA.1629	2.91616	1.0486
SPNCRNA.701	-0.718358	-0.707937			SPNCRNA.163	-3.9687	-2.3547
SPNCRNA.702	1.87644	-0.976617			SPNCRNA.1633	0.713278	-0.670138
SPNCRNA.707	4.13873	2.58965			SPNCRNA.1636	1.30788	0.977753
SPNCRNA.71	1.86685	0.714637			SPNCRNA.1639	-1.51638	-0.697322
SPNCRNA.710	2.22783	1.46764			SPNCRNA.1642	-0.597428	0.825107
SPNCRNA.714	0.841779	0.782074			SPNCRNA.1647	-3.84986	-1.14586
SPNCRNA.715	0.992251	0.730422			SPNCRNA.1653	-0.713483	-1.30503
SPNCRNA.719	1.42357	0.98533			SPNCRNA.1657	-1.54942	-0.921229
SPNCRNA.728	0.999871	0.870194			SPNCRNA.1660	1.11648	0.678485
SPNCRNA.733	-3.29258	-1.15862			SPNCRNA.1662	0.725153	1.14662
SPNCRNA.735	4.66544	2.49604			SPNCRNA.1665	1.37942	0.593444
SPNCRNA.737	1.57992	0.902413			SPNCRNA.1667	1.22541	3.11449
SPNCRNA.738	2.55183	1.04493			SPNCRNA.1668	0.708598	-1.63109
SPNCRNA.74	-0.646427	-0.693468			SPNCRNA.1675	1.55011	0.60945
SPNCRNA.741	-1.36387	-1.21047			SPNCRNA.1680	3.31947	2.13464
SPNCRNA.742	-0.695621	-0.742092			SPNCRNA.1681	-3.20768	-0.666857
SPNCRNA.743	-0.979435	-0.69344			SPNCRNA.1682	2.53707	6.87218
SPNCRNA.744	3.17264	3.23555			SPNCRNA.1687	1.28731	1.16337
SPNCRNA.756	-1.61237	-1.0388			SPNCRNA.1688	1.06074	2.60661
SPNCRNA.763	1.78279	2.18557			SPNCRNA.1694	1.07512	1.36199
SPNCRNA.765	4.07907	1.33244			SPNCRNA.177	1.34665	1.0104
SPNCRNA.768	-2.8575	-1.18656			SPNCRNA.178	-2.13845	-0.610339
SPNCRNA.771	-1.86512	1.47478			SPNCRNA.181	-1.49316	-1.15949
SPNCRNA.774	2.13307	0.727002			SPNCRNA.184	1.67775	0.769206
SPNCRNA.779	-1.44811	-0.83172			SPNCRNA.190	-0.687268	-0.676696
SPNCRNA.783	1.25976	0.992488			SPNCRNA.20	-1.82606	-1.81618
SPNCRNA.787	-1.90579	-1.03437			SPNCRNA.202	3.64217	1.10451
SPNCRNA.79	0.965301	0.961169			SPNCRNA.205	1.01461	0.692719
SPNCRNA.792	1.47424	1.78582			SPNCRNA.209	0.788601	0.604842
SPNCRNA.799	0.815059	0.80466			SPNCRNA.214	-0.946317	1.9811
SPNCRNA.801	3.49725	1.73092			SPNCRNA.240	2.02144	1.14677
SPNCRNA.802	2.26924	1.81854			SPNCRNA.243	-1.51639	-0.69831
SPNCRNA.805	-1.3631	-11.7953			SPNCRNA.257	1.01722	0.599296
SPNCRNA.809	-1.3134	-0.744405			SPNCRNA.268	-2.06952	-1.05559
SPNCRNA.816	-0.669892	-0.624328			SPNCRNA.269	3.91145	3.75867
SPNCRNA.821	2.55111	1.78567			SPNCRNA.278	-1.66423	-1.13567
SPNCRNA.825	1.0994	0.977296			SPNCRNA.282	-0.608772	-2.1165
SPNCRNA.847	1.55	0.858972			SPNCRNA.29	0.730408	1.25878
SPNCRNA.850	2.95197	2.74531			SPNCRNA.290	1.83989	3.40646
SPNCRNA.858	3.9851	1.61036			SPNCRNA.291	4.23749	4.40467
SPNCRNA.862	-0.981336	-0.586763			SPNCRNA.294	-1.01673	-2.04048
SPNCRNA.867	0.955486	-3.69361			SPNCRNA.307	1.52903	1.06764
SPNCRNA.868	2.84221	3.65782			SPNCRNA.312	3.86834	2.44986
SPNCRNA.872	1.04182	0.695234			SPNCRNA.315	-1.67078	-0.789313
SPNCRNA.873	-0.772977	-1.01204			SPNCRNA.327	2.05897	1.07704
SPNCRNA.876	2.67988	0.911749			SPNCRNA.33	-2.10771	-1.13908
SPNCRNA.879	1.88572	2.28808			SPNCRNA.332	-2.23824	-0.882884
SPNCRNA.883	2.24888	1.25635			SPNCRNA.334	2.83305	1.39933
SPNCRNA.888	1.61554	-0.829659			SPNCRNA.359	-1.20986	-0.662295
SPNCRNA.899	2.89222	1.42402			SPNCRNA.365	-1.84097	-1.10672
SPNCRNA.90	2.69626	3.06214			SPNCRNA.380	0.852056	0.623673
SPNCRNA.903	1.17328	0.750058			SPNCRNA.385	1.7772	0.771243
SPNCRNA.909	-1.77876	-1.20363			SPNCRNA.394	-1.0349	-0.619935
SPNCRNA.910	-2.11406	-6.142			SPNCRNA.399	0.72664	0.908872
SPNCRNA.919	2.09887	1.38251			SPNCRNA.400	0.957966	1.23291
SPNCRNA.920	-0.748742	1.58687			SPNCRNA.403	-0.669825	-3.28131
SPNCRNA.926	-1.2206	-0.845699			SPNCRNA.415	2.55763	1.27672
SPNCRNA.928	1.45433	0.784745			SPNCRNA.42	-1.45258	-0.862926
SPNCRNA.933	-2.06271	-0.951914			SPNCRNA.421	1.46965	0.634266
SPNCRNA.935	0.96157	0.831824			SPNCRNA.424	2.75367	2.47636
SPNCRNA.943	1.61376	0.619585			SPNCRNA.437	2.31758	1.38373
SPNCRNA.945	-0.773367	-1.57928			SPNCRNA.438	2.15475	1.42455
SPNCRNA.946	1.51175	0.722644			SPNCRNA.448	-0.855164	-0.606374
SPNCRNA.947	4.03775	1.77109			SPNCRNA.449	-1.78585	-0.765037
SPNCRNA.953	-1.58687	1.49908			SPNCRNA.453	-1.93604	0.732164
SPNCRNA.959	1.2679	0.747272			SPNCRNA.471	-0.607037	-0.692955
SPNCRNA.966	0.754397	0.671978			SPNCRNA.478	2.59933	0.663384
SPNCRNA.98	4.63265	2.41233			SPNCRNA.488	1.98064	1.09375
SPNCRNA.982	-0.681064	-0.815233			SPNCRNA.497	1.36511	0.592277
SPNCRNA.983	5.87303	2.16562			SPNCRNA.517	2.31536	2.01393
SPNCRNA.985	-1.7691	-0.894214			SPNCRNA.536	1.31351	1.71196
SPNCRNA.987	0.843079	0.688415			SPNCRNA.540	-1.57158	-1.88233
SPNCRNA.99	0.597758	0.644916			SPNCRNA.560	-1.59473	-0.701296
SPNCRNA.992	1.56415	0.755842			SPNCRNA.561	4.86381	1.58648
SPNCRNA.993	-2.38305	-3.33737			SPNCRNA.564	1.06584	0.706919
SPNCRNA.996	-1.23702	-0.734431			SPNCRNA.575	2.32179	1.26141
SPRRNA.01	11.9897	9.38804			SPNCRNA.577	-1.60474	-0.614162
SPRRNA.03	2.7878	1.25827			SPNCRNA.583	5.22486	2.85535
SPRRNA.14	2.03284	0.596041			SPNCRNA.584	2.94101	1.82987
SPRRNA.31	3.04153	1.36631			SPNCRNA.603	0.991651	0.861732
SPRRNA.53	-2.17756	-0.833776			SPNCRNA.605	-2.27095	-1.60768
SPSNORNA.12	1.69384	0.886712			SPNCRNA.606	3.00526	1.66239
SPSNORNA.13	-2.57247	-1.39947			SPNCRNA.610	1.58953	0.872111
SPSNORNA.15	-1.1488	0.839153			SPNCRNA.613	1.21493	0.815624
SPSNORNA.17	0.833264	1.52001			SPNCRNA.614	1.03019	1.27547
SPSNORNA.21	3.18377	1.02092			SPNCRNA.615	1.762	1.29739
SPSNORNA.27	1.6379	-0.597507			SPNCRNA.616	4.36865	0.796307
SPSNORNA.28	-0.783022	-0.941524			SPNCRNA.617	0.871997	0.630383
SPSNORNA.31	2.21871	1.67764			SPNCRNA.623	3.67392	1.15981
SPSNORNA.33	-0.672853	-0.921263			SPNCRNA.626	-1.75642	-0.795902
SPSNORNA.38	-0.952845	-1.09803			SPNCRNA.630	1.4506	0.923239
SPSNORNA.39	-0.680994	-1.06029			SPNCRNA.633	1.2476	0.871504
SPSNORNA.41	-1.07931	-1.03413			SPNCRNA.634	-1.08708	-0.645019
SPSNORNA.42	-1.22853	-0.683091			SPNCRNA.635	1.85041	1.47086
SPSNRNA.02	-0.978864	-1.3196			SPNCRNA.638	0.91638	0.591558
SPSNRNA.04	1.94672	-0.658384			SPNCRNA.640	-1.25363	-0.700182
SPSNRNA.06	1.09159	1.14163			SPNCRNA.641	2.65797	1.96234
SPSNRNA.07	-1.01842	1.50123			SPNCRNA.647	4.25397	2.60921
					SPNCRNA.648	0.989832	0.780925
					SPNCRNA.655	-0.722993	-0.748999
					SPNCRNA.660	1.33058	1.52886
					SPNCRNA.67	5.53454	2.76437
					SPNCRNA.671	-2.16635	-1.63441
					SPNCRNA.674	-1.81607	-0.664715
					SPNCRNA.678	0.853277	0.628809
					SPNCRNA.680	-0.737342	-0.653555
					SPNCRNA.683	0.909552	5.52089
					SPNCRNA.687	2.83968	4.26263
					SPNCRNA.694	2.87719	1.95354
					SPNCRNA.699	-1.1512	1.11701
					SPNCRNA.701	-0.718358	-0.664135
					SPNCRNA.702	1.87644	-0.969069
					SPNCRNA.707	4.13873	2.52217
					SPNCRNA.71	1.86685	2.51539
					SPNCRNA.710	2.22783	1.64173
					SPNCRNA.714	0.841779	0.790835
					SPNCRNA.719	1.42357	2.57098
					SPNCRNA.728	0.999871	1.04765
					SPNCRNA.733	-3.29258	-2.03673
					SPNCRNA.735	4.66544	1.96444
					SPNCRNA.737	1.57992	0.929567
					SPNCRNA.738	2.55183	3.17655
					SPNCRNA.741	-1.36387	-0.654572
					SPNCRNA.743	-0.979435	-0.724646
					SPNCRNA.744	3.17264	4.20301
					SPNCRNA.750	1.10946	0.976425
					SPNCRNA.756	-1.61237	-0.610044
					SPNCRNA.763	1.78279	2.18796
					SPNCRNA.764	1.06782	0.630124
					SPNCRNA.765	4.07907	1.1838
					SPNCRNA.771	-1.86512	0.817205
					SPNCRNA.773	-1.00847	1.17134
					SPNCRNA.774	2.13307	1.74254
					SPNCRNA.781	1.06337	1.18861
					SPNCRNA.783	1.25976	0.757055
					SPNCRNA.787	-1.90579	-0.869298
					SPNCRNA.79	0.965301	1.03025
					SPNCRNA.792	1.47424	1.60818
					SPNCRNA.799	0.815059	0.764741
					SPNCRNA.801	3.49725	1.51464
					SPNCRNA.802	2.26924	3.3988
					SPNCRNA.810	1.09895	0.950823
					SPNCRNA.811	-1.09101	-0.75351
					SPNCRNA.82	1.35876	0.871704
					SPNCRNA.821	2.55111	2.55326
					SPNCRNA.822	-0.602915	-0.693648
					SPNCRNA.825	1.0994	0.85416
					SPNCRNA.826	-1.30203	-0.952305
					SPNCRNA.829	1.80173	0.795391
					SPNCRNA.831	-1.00207	-0.882319
					SPNCRNA.834	1.5674	1.88625
					SPNCRNA.843	1.1617	2.04652
					SPNCRNA.847	1.55	1.21165
					SPNCRNA.848	1.7497	0.97753
					SPNCRNA.850	2.95197	-0.922122
					SPNCRNA.852	2.10591	1.95613
					SPNCRNA.857	1.83439	0.593799
					SPNCRNA.858	3.9851	4.70419
					SPNCRNA.863	0.819762	0.889345
					SPNCRNA.867	0.955486	1.17141
					SPNCRNA.872	1.04182	1.91025
					SPNCRNA.873	-0.772977	-0.663135
					SPNCRNA.876	2.67988	2.09903
					SPNCRNA.879	1.88572	5.29371
					SPNCRNA.883	2.24888	1.83712
					SPNCRNA.90	2.69626	4.107
					SPNCRNA.909	-1.77876	-0.990868
					SPNCRNA.910	-2.11406	-0.691714
					SPNCRNA.919	2.09887	0.671236
					SPNCRNA.922	0.811385	0.886693
					SPNCRNA.926	-1.2206	0.920398
					SPNCRNA.935	0.96157	0.842438
					SPNCRNA.938	1.59725	2.69124
					SPNCRNA.945	-0.773367	-0.73972
					SPNCRNA.946	1.51175	1.707
					SPNCRNA.947	4.03775	2.48575
					SPNCRNA.953	-1.58687	2.81439
					SPNCRNA.954	0.820642	0.928716
					SPNCRNA.959	1.2679	0.966692
					SPNCRNA.966	0.754397	0.983041
					SPNCRNA.972	1.84849	0.626484
					SPNCRNA.974	1.86049	0.788937
					SPNCRNA.975	0.863625	0.664525
					SPNCRNA.976	0.909272	1.46607
					SPNCRNA.978	1.01526	1.00958
					SPNCRNA.98	4.63265	2.18224
					SPNCRNA.983	5.87303	-1.98966
					SPNCRNA.985	-1.7691	-0.800418
					SPNCRNA.992	1.56415	1.65184
					SPNCRNA.993	-2.38305	-0.923883
					SPNCRNA.996	-1.23702	-0.773367
					SPNCRNA.998	1.31244	1.21708
					SPNCRNA.999	-1.16263	-1.31636
					SPRRNA.01	11.9897	11.9999
					SPRRNA.03	2.7878	1.11036
					SPRRNA.14	2.03284	2.03417
					SPRRNA.31	3.04153	3.33202
					SPRRNA.53	-2.17756	-0.67541
					SPSNORNA.12	1.69384	0.809923
					SPSNORNA.13	-2.57247	-1.08295
					SPSNORNA.15	-1.1488	0.833218
					SPSNORNA.17	0.833264	1.11077
					SPSNORNA.21	3.18377	2.2064
					SPSNORNA.24	1.12795	1.42154
					SPSNORNA.27	1.6379	0.961961
					SPSNORNA.28	-0.783022	-0.664657
					SPSNORNA.31	2.21871	1.86501
					SPSNORNA.39	-0.680994	-1.09414
					SPSNORNA.40	2.04069	0.657377
					SPSNORNA.41	-1.07931	-0.876298
					SPSNORNA.47	1.3586	0.639118
					SPSNORNA.49	-0.700504	-0.757323
					SPSNRNA.04	1.94672	0.920463
					SPSNRNA.06	1.09159	0.715537
					SPSNRNA.07	-1.01842	1.77979

## Sheet: 4. mas5D, ssa2D, stress HEATMAP
Genes with 2-fold differential regulation in either mas5D or ssa2D cells as compared to wild-type cells
	RNAseq (this study)			Microarray (Chen et al., 2003)
Systemic ID	mas5D	ssa2D	Heat	Heat	H2O2	Cd	Sb	MMS
SPBPB2B2.13	1.40033	0.0921152	1.67072	2.06832	0.329485	1.04546	0.17177	-0.11306
SPAC22A12.17c	-0.161923	1.34326	1.8981	2.22822	2.70308	1.73351	5.8675	0.213366
SPBC106.02c	1.33954	0.532978	0.474686	1.6416	4.33762	3.01472	4.49473	2.63627
SPBC29A10.08	1.3846	1.26894	2.06404	1.16963	0.00908914	0.700994	1.12145	-0.0335548
SPBPB2B2.02	1.63723	0.0531459	2.32077	1.89147	2.58505	2.44262	0.761396	0.587504
SPAC26F1.07	0.644234	1.3465	4.1222	3.01262	0.8359	1.71474	2.39296	0.473574
SPAC27D7.09c	0.335337	3.39402	5.6946	4.43553	0.359544	2.19747	3.18188	0.307784
SPAC11D3.13	-0.344877	2.18514	3.04801	3.11196	0.925726	2.28168	0.0977928	0.65206
SPAC3H8.04	-0.090629	1.11204	1.71098	2.03884	0.561072	1.14369	0.66461	0.715489
SPBC21B10.08c	-0.199931	1.09955	1.56673	1.05967	0.345447	0.918928	0.358723	-0.05954
SPAC688.13	0.446755	1.73829	1.86037	1.83603	1.01814	0.774047	1.17214	0.243468
SPAC6C3.04	0.057218	1.09124	1.63354	1.36861	0.740893	0.604958	0.594286	0.00717397
SPBC2A9.02	0.45336	2.20358	1.59219	1.39129	1.55032	1.30288	1.14851	0.283294
SPBC12C2.05c	0.299088	1.08636	0.762798	1.1958	0.869437	1.03441	0.182692	-0.0917405
SPBC1773.05c	0.921814	2.52439	3.00069	3.27942	1.81141	1.46365	0.696012	-0.120443
SPAC19E9.03	0.755842	1.65184	1.56415	2.50135	1.66547	1.66384	0.678135	0.0283853
SPBC17D11.08	0.565848	1.03604	2.02943	1.67255	0.742662	0.961568	0.464078	0.034758
SPAC3A11.10c	0.857189	1.19231	1.56887	1.57364	0.85384	0.829598	0.482637	0.232415
SPBC14F5.10c	1.38059	2.01429	2.0442	2.06246	1.57401	1.58878	0.641884	0.483127
SPAC4H3.04c	1.07567	1.12046	1.97031	1.44052	1.10141	0.801374	0.376624	-0.158856
SPBC1198.14c	0.90694	1.26278	0.722759	1.6608	0.746382	0.902074	0.546117	-0.389961
SPAC1F8.01	1.27569	1.38373	2.31758	1.76884	0.823146	0.914664	-0.0239151	-0.084655
SPAC23D3.11	0.387255	1.53438	1.4598	0.889855	0.909585	1.46944	0.803095	0.110978
SPBC2D10.05	0.727002	1.74254	2.13307	1.59839	0.90273	1.98139	0.996627	0.138415
SPBC17D11.01	0.5371	1.00913	1.15893	1.39499	0.988001	1.18254	0.832918	0.240241
SPCC757.03c	1.54891	3.40757	4.13261	4.17922	3.59591	3.75202	2.62115	0.913784
SPAC8C9.16c	1.03994	1.01811	1.28688	1.9729	1.3484	1.96615	0.976998	0.356448
SPCC191.01	1.45715	1.6658	3.60044	3.8889	1.67715	2.7483	1.84317	0.877901
SPCC576.04	0.875516	1.66239	3.00526	3.5128	1.66957	2.36788	1.2111	0.69558
SPAC26F1.04c	0.952074	1.84946	3.99594	3.42573	1.57304	3.23957	2.35196	0.837261
SPBC649.04	0.482886	1.06764	1.52903	1.78296	0.661554	1.23352	0.976279	0.366409
SPBC660.07	1.06841	2.12171	3.93825	3.64545	1.18216	2.93137	2.43322	0.815506
SPAC2F3.05c	1.17299	2.5363	4.90884	4.69768	1.7059	5.22537	2.04245	0.559482
SPBP35G2.02	0.0769433	1.02319	1.10382	1.5284	0.450142	1.52737	0.54149	0.375051
SPBC106.11c	0.0711754	1.21286	1.5241	1.78927	0.992366	1.65851	0.504819	0.247539
SPBC1289.06c	0.0493574	1.55214	1.24765	1.86755	0.784671	1.73596	0.364931	0.356713
SPAC2E1P3.01	0.155868	1.39933	2.83305	3.12994	1.5178	2.5281	1.13202	0.386171
SPBC1539.04	0.494672	1.59191	2.36536	2.24662	0.443437	1.442	0.309351	0.36201
SPAC10F6.05c	0.450267	1.63367	1.97403	1.8527	0.359892	1.41677	0.672213	0.0674253
SPAC17A5.10	0.459	1.10623	1.87285	2.00177	0.63163	1.55384	0.755567	0.106797
SPBC16E9.13	0.35348	1.01181	1.10326	1.49962	0.245319	1.18601	0.762617	-0.0206331
SPAC19G12.15c	0.555956	1.05031	1.97814	1.86446	0.356014	1.20039	0.612947	-0.0984669
SPAC24C9.14	0.582713	1.52031	2.24765	2.42635	0.361538	1.6923	0.582676	0.0766412
SPBC30D10.14	1.19275	2.23391	3.86758	3.4863	0.288902	2.4436	1.03095	0.349665
SPBC18H10.05	0.32781	1.04669	1.1226	1.30003	0.365379	0.685236	0.33296	-0.11235
SPAC589.07c	0.676926	1.26884	1.63414	1.42412	0.59683	1.37327	0.316621	0.213173
SPBC12C2.04	0.704844	3.65092	3.60855	3.40617	1.33928	2.54468	2.62954	0.481583
SPBC609.01	0.560421	1.52301	1.02304	1.44392	0.664119	1.21901	1.4715	0.159448
SPAC10F6.06	1.05304	1.90019	2.36067	2.12023	0.730836	1.43707	1.29349	0.249609
SPAC328.03	1.28967	2.44986	3.86834	2.63489	0.787629	2.43885	2.00328	0.976177
SPCC4G3.03	0.757399	1.27647	2.37613	2.48255	2.34334	1.01863	1.48482	1.03231
SPCC1020.10	1.14484	1.44805	0.41022	1.85515	2.2773	1.08567	2.29422	-0.0431404
SPAC26F1.14c	1.07217	1.47086	1.85041	1.27528	1.29253	2.3432	1.63271	0.351911
SPBC3H7.02	1.12227	0.862693	0.610007	1.53316	1.06189	2.26058	1.27591	0.658047
SPAC23C11.06c	1.19305	2.0331	2.43698	2.39266	2.30735	2.42067	2.75647	0.545766
SPAC513.02	0.936533	2.75096	4.1725	3.23328	3.1149	3.00434	4.57357	1.03953
SPAC3C7.13c	0.757256	1.60207	1.29695	2.20279	1.63809	1.9459	1.97498	-0.0951344
SPBC215.05	1.33758	1.59992	3.69134	2.25657	0.992493	1.58633	2.33336	0.58856
SPBC21C3.19	3.69618	4.07096	6.85021	5.74372	3.57766	3.99074	5.71297	3.10675
SPAC21E11.03c	1.19263	1.26141	2.32179	2.55418	2.30929	1.74264	3.06973	1.14646
SPCC757.07c	2.49604	1.96444	4.66544	4.13287	4.27091	2.89745	4.66554	2.15312
SPAC23H3.15c	2.02619	3.06086	6.04805	5.77163	5.73673	5.37602	6.28256	3.68112
SPACUNK4.17	2.29747	2.36227	5.58762	4.82776	4.88138	4.53951	5.89318	2.59436
SPBC20F10.03	1.28533	0.728251	2.2609	2.5122	2.388	2.25438	2.70485	1.17068
SPBC16E9.16c	1.68286	3.21232	6.1716	6.87452	5.08568	5.98179	5.56075	2.14415
SPBC106.10	1.00561	0.451383	2.63345	2.78416	1.77375	2.32186	1.99742	1.00687
SPBC56F2.06	1.50166	0.919756	4.5182	3.86049	2.68887	3.44228	3.03109	1.23337
SPAC8C9.03	1.01557	0.961813	2.09478	2.63004	2.14142	2.26208	2.42064	1.09626
SPBC428.10	1.25827	1.11036	2.7878	3.09648	2.29247	2.6744	2.47061	0.897875
SPAC22F8.05	1.29585	1.58648	4.86381	4.59373	3.18642	3.98947	4.25496	2.32588
SPCC417.05c	0.892604	1.2757	1.93499	2.16266	1.94604	1.79744	1.8689	0.868272
SPAC688.04c	1.28465	1.43903	2.50801	2.62602	2.2273	2.14215	2.34005	0.723589
SPBC16A3.02c	1.5573	1.56452	3.32361	3.10504	2.21711	2.27249	2.53147	0.901363
SPAC637.03	2.26547	2.14969	4.48678	4.25848	3.05586	3.52919	4.26125	1.64056
SPBC365.12c	2.89811	2.76437	5.53454	5.30786	3.55365	4.60614	4.38924	2.07958
SPBC725.03	2.41233	2.18224	4.63265	4.61625	3.97506	3.63224	4.37876	2.23649
SPCC1393.12	1.34842	1.82987	2.94101	3.06794	2.0147	1.53854	2.23443	0.412505
SPBC11C11.06c	1.99685	2.47951	4.81222	4.98347	2.90976	2.93203	4.13822	1.59791
SPBC32F12.03c	1.33244	1.1838	4.07907	3.47822	1.99636	1.70284	2.76806	0.674935
SPCC338.12	1.73092	1.51464	3.49725	3.63011	2.03085	2.32279	3.16362	0.622668
SPAC4D7.02c	0.712231	1.01409	2.14237	2.14427	1.24282	1.44152	1.45634	0.201345
SPAC343.06c	1.00943	0.771243	1.7772	1.78725	0.943471	1.1996	0.972762	0.432949
SPCC736.15	1.29345	0.974581	2.17944	2.68471	1.3111	1.37327	1.65226	0.672471
SPCC16A11.01	1.13598	0.52313	0.490791	0.811594	1.93385	1.13024	2.326	0.737129
SPAC19D5.01	3.19888	1.64963	3.13175	4.43205	4.47085	3.50722	6.0936	1.45599
SPBC660.05	4.45678	2.42362	4.19748	4.27035	6.25922	3.30592	6.50598	2.77841
SPBC1105.14	2.7825	2.90993	3.64871	2.4526	2.68376	2.74487	4.16311	1.59417
SPAC227.03c	1.3247	0.402232	2.22155	1.43167	0.564461	0.865424	0.940915	0.202424
SPCC1494.03	1.41243	0.596612	2.20159	2.56007	1.29667	1.82388	1.84032	0.288595
SPBP4H10.10	1.49652	0.400395	2.9429	2.14544	1.73027	1.30272	1.25224	0.0699633
SPCC285.10c	1.14163	0.715537	1.09159	1.27029	1.21127	1.01775	0.792168	0.167737
SPAC343.20	1.19805	1.15505	2.03587	1.76683	0.807025	0.92981	1.23872	0.0946821
SPBC1734.08	1.00557	0.862338	1.15982	1.77488	0.724192	0.83785	0.992917	0.186342
SPAC343.12	3.63751	4.20946	6.3041	3.52149	2.48875	3.60881	2.76883	0.860419
SPBC725.10	2.96077	3.50897	4.8636	3.12752	2.02761	2.57895	2.17631	0.455818
SPAP8A3.04c	3.67487	3.05063	5.12412	3.64534	2.04231	2.6597	2.82411	1.22372
SPAC4A8.04	1.42592	1.06043	1.82953	1.94642	1.13765	1.87724	1.40695	0.192851
SPAC19G12.09	1.87519	1.81576	3.09115	2.66431	1.984	2.12353	2.01976	0.594759
SPCC1235.01	1.59475	1.59144	2.64148	2.25828	1.46629	1.81383	1.57144	0.782534
SPBC3B9.06c	0.870194	1.04765	0.999871	0.981031	1.00394	0.947872	0.989074	0.13336
SPAC25H1.03	1.27805	0.0895156	1.35038	2.3026	1.44164	0.928086	2.41342	0.775771
SPCC16A11.08	1.07256	0.351511	1.82787	1.85258	0.984188	0.554314	1.23464	0.313368
SPBC1289.14	2.36563	0.692262	2.32365	3.43916	2.15942	1.20484	4.21217	-0.225961
SPAC167.06c	7.29029	5.36857	10.7159	4.61332	2.59537	2.62902	2.59956	1.30137
SPBPB2B2.10c	2.14743	1.05866	0.760316	1.83745	1.56407	0.578818	0.346543	0.181179
SPAC10F6.13c	0.65801	1.14618	1.11202	0.759914	0.812794	0.19304	0.400587	-0.0244579
SPAC17G6.03	1.08908	1.32223	0.835091	0.850711	0.906602	0.666884	0.456049	-0.287043
SPAC688.03c	0.858972	1.21165	1.55	0.867102	1.10782	0.64357	0.420542	0.0423292
SPBC146.02	1.21665	1.17894	0.825505	0.608175	0.826534	0.601307	0.0842548	-0.149521
SPAC977.13c	1.94246	1.72134	3.56272	1.79659	2.36563	2.33425	0.796511	0.432756
SPBC557.05	1.29835	0.788092	0.811035	1.2663	0.957658	0.969285	0.244948	0.319797
SPAC2G11.13	1.21217	0.706919	1.06584	0.672941	0.688749	1.08205	-0.0666238	0.196305
SPAC15E1.02c	2.22568	4.16371	1.82924	1.95765	2.93387	1.82301	3.20389	0.19872
SPAC22G7.08	1.52001	1.11077	0.833264	0.72438	1.81351	1.54729	1.29496	0.0355606
SPAC1635.01	0.0707414	1.0939	1.22701	1.03478	0.166651	0.253251	0.510754	0.0252838
SPAC32A11.01	0.16524	1.00958	1.01526	1.03135	0.746081	0.0312117	0.760038	-0.441047
SPAC20G4.02c	0.120646	1.87381	1.78714	2.0677	1.02247	0.638241	0.251392	-0.0253899
SPBC359.06	0.515676	2.73193	2.18656	2.84339	1.2945	0.167268	0.436492	-0.408838
SPBC1105.02c	0.493336	1.27602	1.15565	1.2452	1.34774	0.2188	0.363496	0.278181
SPBC2G2.04c	0.428213	1.11314	0.558039	1.07049	0.8406	0.0787669	0.200241	0.115613
SPAC22H10.13	1.87559	2.62218	2.81884	4.53411	2.66703	0.349127	1.72737	-0.0680598
SPBC1683.06c	0.859035	1.53745	0.433589	0.549778	1.82898	2.06906	-0.378035	-0.210655
SPAC21E11.04	1.18399	2.1719	2.84042	1.96245	2.63353	0.782853	-0.00973489	0.0485431
SPAC5H10.02c	0.971916	2.35988	1.41747	1.36373	2.61919	1.05661	0.0181784	-0.103534
SPBC1773.06c	0.373591	1.23444	0.997466	0.755131	1.69701	0.497745	-0.235968	0.0174944
SPBC1773.17c	0.560628	1.41909	1.00222	1.06931	1.53993	1.00505	-0.299844	-0.0213138
SPAPB1A10.08	0.722644	1.707	1.51175	2.44492	2.42792	0.791118	-0.0319166	-0.173848
SPCC757.11c	0.485359	2.5235	1.21331	1.79706	1.94988	2.15469	-0.338232	-0.0538231
SPBC1271.05c	0.506874	1.42154	1.12795	0.844615	0.601806	0.855372	-0.536723	-0.318722
SPBC36B7.09	0.322106	1.33515	0.972124	0.930472	0.643237	0.582729	-0.329957	-0.375506
SPBC1271.08c	2.17229	5.80011	4.21444	4.10151	3.25186	2.42755	-0.755795	-0.204757
SPAC15A10.01	1.04077	1.84824	1.49105	1.32555	1.30457	1.51524	-0.417608	0.0719756
SPBC1685.07c	0.782795	1.19188	0.629812	0.417218	0.756643	0.88384	-0.34627	-0.0302361
SPAC11D3.08c	0.122322	1.57593	0.736424	0.979349	1.17505	0.701256	-0.798278	0.0240714
SPAPB2B4.04c	0.126916	2.18386	0.996798	0.977518	0.926337	0.709696	0.355507	0.0410817
SPBC215.08c	-0.308474	1.11269	0.509028	0.618887	0.581366	0.352414	0.13926	-0.267505
SPAC56E4.03	0.26082	1.25635	0.731768	0.336398	1.33876	0.167461	0.11228	-0.138481
SPACUNK4.10	0.455617	1.01658	0.521793	0.300147	0.802537	0.201352	0.326537	-0.00839925
SPBC1604.01	-0.0238071	1.33806	0.948838	0.430248	1.3618	0.748689	0.404914	-0.0905571
SPBC19C7.04c	2.88001	1.96524	2.11899	3.5276	-0.501473	-0.172539	-0.0409569	-0.00398018
SPBC3H7.08c	0.938067	1.3327	1.33601	2.03448	-0.0904573	-0.0288078	0.00619747	-0.327394
SPAC167.08	2.38238	1.7061	2.23384	2.21664	0.81899	0.206599	-0.651473	-0.249505
SPBC1289.17	3.4018	1.66682	2.50094	2.38575	0.98347	0.157264	-0.629713	-0.140857
SPAC13A11.03	1.22189	0.788231	0.515784	0.538806	-0.0460121	-0.0177675	0.0744849	-0.246387
SPCC191.11	0.961169	1.03025	0.965301	0.867497	-0.0208819	0.16791	-0.861172	0.154058
SPCC24B10.08c	1.09331	0.998886	1.33108	1.21974	-0.275472	1.17329	-0.895019	-0.0162785
SPCC622.06c	0.20064	1.18957	0.889377	0.679888	-0.170784	0.00507656	-0.037599	0.0229856
SPAC323.04	0.444385	1.73222	1.76674	1.11508	0.119296	0.242377	-0.2594	-0.129134
SPAC343.17c	0.241456	1.04791	0.98227	0.690658	0.156436	0.312264	-0.0677045	-0.0212845
SPAC16C9.05	0.361917	1.72646	1.1808	1.09527	-0.10876	0.455465	0.0441003	-0.105458
SPBC660.09	0.378693	1.04819	0.684006	0.801544	-0.139339	0.301535	-0.0642988	0.0277981
SPBC2A9.03	0.729505	1.51402	1.43118	0.840777	-0.0766531	0.289528	-0.260005	-0.0858795
SPAC19B12.13	0.1355	1.3647	1.12189	0.457894	-0.0632207	0.383663	-0.250303	-0.227726
SPAC1F5.11c	0.463576	1.79675	0.86456	0.924716	-0.331463	0.585304	-0.0524909	-0.484217
SPAPJ691.02	0.534937	2.69124	1.59725	1.73742	0.620863	0.730262	-0.312975	-0.666347
SPBC146.07	0.0199712	1.5077	0.758905	0.818564	-0.111913	0.246992	-0.392516	0.0718862
SPAC6F12.15c	0.32378	2.15507	1.24367	0.831002	0.131543	1.05861	-0.232633	-0.110511
SPBPB7E8.02	0.714637	2.51539	1.86685	1.03404	0.0616587	1.56347	-0.256881	-0.388573
SPCC1442.16c	0.238848	2.21075	1.61636	1.10482	-0.148049	1.78513	-0.075748	-0.0541976
SPAC1D4.03c	0.757437	1.09083	1.05844	0.84287	0.326221	0.757117	0.308472	-0.0564387
SPBC1773.02c	0.850731	1.07421	0.252718	0.910142	0.248353	0.804731	0.290147	0.0372205
SPAC22H12.01c	2.78633	4.02549	5.19366	3.60205	0.462979	2.35125	1.01201	0.157587
SPCC553.10	1.25635	1.83712	2.24888	1.38255	0.429937	0.931176	0.535575	0.147723
SPBC119.03	1.81854	3.3988	2.26924	2.60024	0.499068	1.62133	0.194005	-0.100631
SPCC330.02	0.548755	1.75606	1.85639	1.56559	0.611493	1.20761	0.507176	-0.017366
SPAC1952.17c	0.733324	2.06552	1.97972	1.88627	0.355862	1.12835	0.201577	-0.00541304
SPBC15D4.07c	0.596041	2.03417	2.03284	1.68673	0.53751	1.17255	0.181611	0.0978466
SPAC4F10.20	0.911749	2.09903	2.67988	1.81317	0.348187	1.46636	0.595776	-0.0263594
SPBC1685.12c	1.20173	3.18916	2.81711	2.20779	0.564212	1.78609	0.544649	0.164381
SPAC9E9.11	0.262463	1.87829	2.19002	1.40733	0.378362	1.30392	0.438905	0.165352
SPAC13F5.03c	2.3536	3.35795	2.54915	3.50628	-0.0386952	2.61148	-0.744342	-0.307939
SPBC19C7.02	0.597092	1.48539	1.13029	1.60149	-0.0636052	0.723074	-0.241808	-0.0135672
SPACUNK4.16c	1.72937	2.49454	3.27475	3.19055	-0.00437077	2.38037	1.38172	0.689496
SPCC830.07c	2.67275	3.03478	4.96144	4.5618	-0.316322	3.05888	1.34146	0.673244
SPAC22A12.15c	0.81465	1.2699	1.54319	1.52935	-0.496753	0.855073	0.407913	0.0377758
SPAC343.09	0.776288	1.77465	2.29563	2.00644	-0.309923	1.25522	0.400521	0.124891
SPBC3B9.01	1.77109	2.48575	4.03775	4.09446	-0.933766	2.606	0.20265	0.1123
SPBC4F6.17c	2.42874	3.34202	4.86831	5.04456	-1.1435	3.59005	0.233029	0.249069
SPBC3E7.02c	3.80193	6.60606	8.1862	6.10941	-0.582458	6.27989	0.653743	0.0688908
SPAPB1A10.05	1.7465	2.35525	3.05434	2.99307	-0.766578	3.04058	0.429439	0.404598
SPAC17G6.13	2.56255	3.45659	4.28699	4.0465	-0.371936	3.68113	0.961245	0.552554
SPBC16D10.08c	3.43277	4.50907	6.07062	5.72795	-1.14845	4.93502	0.986724	0.900896
SPAC926.04c	1.34619	1.8825	1.98251	1.78124	-0.936345	0.909331	0.185074	-0.0693838
SPAC9E9.13	1.64831	1.87916	2.31183	2.28005	-0.724647	1.10942	0.216449	0.112667
SPAC1B3.03c	0.921933	1.77391	2.92263	2.72594	-0.722206	0.947718	0.032115	0.0835809
SPBC1711.08	0.828345	1.52675	2.89871	2.74543	-0.821253	1.34624	0.0895253	0.0251068
SPAC12G12.04	0.438938	1.12523	1.60418	1.68081	-0.609806	0.733649	0.0441913	0.0404857
SPCC645.14c	1.10022	2.13464	3.31947	3.14135	-1.09174	1.50616	-0.158027	-0.109343
SPBC83.03c	0.14176	1.28055	1.51963	1.21688	0.147789	0.922384	-0.507378	-0.0532542
SPAC167.07c	0.183995	1.00172	1.16518	1.78339	0.339331	1.61856	-0.31607	-0.0747449
SPAC6F6.02c	0.238394	1.40727	1.46902	2.20955	0.494124	1.4676	-0.108635	0.0514974
SPBC1683.04	-0.23281	1.42455	2.15475	2.45687	-0.124668	1.69568	-0.376657	-0.111087
SPCC4G3.13c	0.202417	1.07135	1.70509	2.04829	-0.0980422	1.18622	-0.149753	0.0762581
SPAC22A12.14c	-0.0636386	2.03513	1.75758	1.94787	0.00982727	0.759936	-0.0641933	-0.0523787
SPAC2C4.04c	-0.194282	1.41029	1.54765	1.83066	-0.168431	0.897666	-0.154169	0.117469
SPCC338.18	0.919924	4.30776	6.0501	5.61088	-0.223896	4.427	0.427826	0.164728
SPCC364.02c	0.240773	1.3082	1.99434	1.66013	-0.290815	1.15497	0.284348	0.0752451
SPCC330.01c	0.612736	2.65788	2.13696	1.97492	0.0118677	1.32899	-0.103248	0.0595214
SPAC458.06	0.278491	1.57451	0.943884	1.5456	0.142812	0.982605	-0.0217018	0.0274372
SPCC1442.07c	0.335565	3.47043	4.52728	2.9433	-0.0624071	2.00957	0.0902708	0.141145
SPAC1783.07c	0.154871	1.24436	0.783022	1.01024	0.0188763	0.905505	0.0425323	-0.107788
SPBC4F6.16c	0.0583324	1.37008	1.68073	1.60228	-0.167556	1.09719	-0.101792	-0.0671602
SPBC1711.12	0.750411	3.22067	3.01381	3.60896	0.183912	2.4273	-0.383774	-0.238391
SPCC4B3.14	0.418569	1.14677	2.02144	1.35221	-0.0592693	0.914744	-0.0554114	0.0910295
SPCC338.06c	0.473688	2.39418	2.54534	2.29286	-0.315693	1.16797	0.355687	0.00827174
SPCC4G3.14	-0.175376	1.39163	1.57068	1.57126	-0.551522	1.45423	0.169136	-0.102419
SPAC3C7.11c	0.725123	1.42583	1.39531	0.881598	-0.224966	0.472935	0.274864	-0.0563487
SPBC14F5.04c	0.535749	1.11593	1.39339	0.673443	-0.432221	0.0631923	0.326324	-0.136965
SPAC9E9.14	0.506073	1.25744	1.41327	1.38949	-0.910543	1.5389	-0.409805	-0.0230865
SPBPB2B2.05	0.468449	3.24767	4.07897	1.07825	-1.63274	2.0946	-0.531417	-0.378429
SPAC15A10.04c	0.258964	2.24235	1.58077	1.31766	-0.913583	1.05087	-0.0342046	0.310189
SPAC3A12.12	-0.157885	1.06998	1.58256	0.889248	-0.351571	0.509503	-0.252226	0.0735598
SPAC222.07c	0.109308	2.02333	1.70743	1.42663	-1.15581	1.48394	-1.32067	0.0462814
SPAC521.03	1.46764	1.64173	2.22783	1.78056	0.771476	3.1221	0.507115	-0.0859101
SPAC1002.07c	-0.166919	1.78142	1.80404	1.01842	-0.103162	0.325001	0.212314	-0.00596343
SPCC18.03	-0.0603204	1.30588	1.42668	1.45941	-0.23254	0.0437296	0.0359264	0.133649
SPCC330.04c	-0.953321	2.2759	0.983136	2.20905	-0.280361	0.393614	-0.0601566	-0.123678
SPCC663.09c	-0.779089	1.00256	1.26325	0.65929	-0.326489	0.555968	0.0516713	-0.0608411
SPCC550.06c	0.255561	1.03141	1.34146	1.43979	-0.81539	0.153851	0.15481	0.083329
SPAC27D7.11c	2.74531	-0.922122	2.95197	3.31068	0.765013	1.6186	3.93909	0.70956
SPCC794.04c	1.5933	0.841324	0.685994	0.0122111	1.22527	-0.0713	2.54007	0.228886
SPAC17H9.06c	1.30015	2.0233	2.1899	0.701593	0.937469	-0.318758	-0.806569	-0.229949
SPCC4G3.16	0.728226	1.73467	0.259682	0.105913	0.529116	0.359251	-0.91836	-0.333943
SPAC1F5.09c	0.904707	1.33278	0.483368	0.518198	0.361257	0.301084	-0.436647	-0.128645
SPBC1709.16c	1.04545	1.30462	0.901312	0.0759228	0.167403	0.37435	-0.461829	-0.232438
SPBC947.06c	0.111535	1.64294	0.244556	0.100507	0.649353	0.212812	-0.539866	-0.303712
SPCC1840.12	0.0537439	2.05107	0.053837	0.595948	1.17299	0.321686	-0.542532	-0.137576
SPAC2C4.08	0.401649	1.24502	0.682831	0.377452	0.553031	0.297544	-0.356938	-0.168666
SPAC227.17c	0.150636	1.14409	0.21047	0.278187	0.715133	0.189641	-0.576712	0.18137
SPAC14C4.02c	0.363317	1.00093	0.259902	0.214019	0.594486	0.000274086	-0.224376	0.0234896
SPBC354.12	3.06214	4.107	2.69626	0.0667712	-0.00935004	0.00578801	0.237625	-0.159299
SPBC83.12	1.22242	2.39013	1.61844	-0.221438	0.162597	-0.154185	-0.137148	0.0520543
SPAC22H10.03c	0.161555	1.1213	0.765192	0.147437	-0.0878484	0.181446	0.238292	-0.363781
SPBC8E4.04	0.340195	1.10423	0.162661	0.00412741	0.267746	0.292576	0.272656	-0.25159
SPAC1952.15c	1.01488	2.68957	4.05077	0.71846	0.086315	-0.15674	0.255186	-0.260843
SPBP16F5.03c	0.396913	1.69745	1.03078	0.614762	-0.255934	-0.168163	-0.0301551	-0.29297
SPBC409.10	0.012538	1.03044	0.726352	0.24524	0.170239	-0.0525657	0.0552859	-0.137148
SPAC6B12.02c	0.740427	1.4755	0.890646	0.602053	0.249306	0.308687	0.153488	-0.109546
SPBC582.10c	0.695234	1.91025	1.04182	0.527165	0.284011	0.492253	0.290472	0.177121
SPAC11D3.09	1.87793	4.72916	3.09898	1.54017	1.8481	1.44221	-0.0235044	0.0576582
SPAC589.08c	0.589688	1.04973	1.47398	0.264518	0.492022	0.366554	0.445637	-0.0942487
SPAC630.05	1.13062	1.71824	2.15643	0.487378	0.657247	0.7149	0.318901	0.0501952
SPAC13G7.02c	3.9328	4.95421	6.5343	1.53557	-0.383257	1.79767	0.552402	0.219302
SPAC22A12.11	1.36399	2.25877	0.719425	0.51597	0.203539	0.778444	0.433221	-0.311748
SPAC977.14c	0.99147	1.87853	0.831374	0.310067	0.111212	0.594142	-0.0887916	-0.0077827
SPAC227.18	0.424093	1.38168	0.680764	0.297109	0.651174	-0.028874	0.219314	-0.0492779
SPBC1703.08c	0.339903	1.09439	0.817649	0.0138195	0.460795	-0.0316069	0.0814692	-0.0555614
SPCC285.14	0.162304	1.48356	0.344953	-0.260956	-0.0569788	0.157205	-0.43298	-0.301257
SPAC15A10.16	0.382409	2.45808	1.07236	0.152002	0.030781	0.03644	-0.380071	-0.115191
SPAC3C7.02c	0.324189	2.18435	0.447455	-0.00018042	0.199544	0.0801801	-0.586731	-0.0221559
SPAC30.03c	0.0351593	2.08976	1.25352	-0.0149805	0.0590783	-0.153134	-0.0398739	0.0157259
SPBC1773.08c	-0.238422	2.51438	0.376124	0.00699451	0.0951615	0.291981	-0.658003	-0.28257
SPAC3C7.03c	0.305179	1.5637	0.242841	0.218527	-0.0444789	0.108063	-0.696985	-0.221674
SPAC9G1.02	0.287982	1.75335	0.80871	0.243718	0.102248	-0.325096	-0.830575	-0.002657
SPAC22F3.10c	-0.31326	1.33735	-0.0374186	-0.198792	0.229188	0.0189332	0.196336	0.103021
SPBC30B4.01c	-0.896334	4.09736	0.765097	0.157024	0.295887	0.211897	0.0755395	0.0476989
SPAC5H10.10	-0.590579	1.28946	0.246125	0.348878	0.621679	-0.00747808	-0.228098	-0.120208
SPBC11C11.04c	-0.122699	1.06523	0.395446	0.398936	0.261651	-0.0634695	-0.341656	0.0043288
SPCC550.07	0.656511	1.33524	0.0648791	0.36788	-0.135237	0.0314727	-0.514748	-0.816012
SPAC5H10.11	1.78567	2.55326	2.55111	-0.833554	-0.187929	-0.205979	-1.71774	-0.312706
SPBC14C8.09c	1.11459	1.06663	0.479706	-0.177971	0.145899	-0.39121	-0.553627	-0.172449
SPCC417.11c	1.02926	1.02512	-0.328564	-0.17119	0.254479	-0.497221	-0.669878	-0.0366072
SPCC417.09c	1.03511	0.881295	0.0404029	-0.53755	-0.0108829	0.0855878	-0.359314	-0.322208
SPBC18A7.01	0.463858	1.0104	1.34665	-0.779658	0.250949	-0.309645	-0.486024	0.161288
SPCC1919.05	0.348188	1.81284	1.16675	-0.226071	-0.336082	-0.467833	-1.22117	0.167731
SPBC115.03	0.454841	1.06768	-0.228984	-0.502342	0.230836	0.0495402	0.337957	0.125089
SPBC32H8.06	0.798023	1.06931	-6.33192	-0.436803	0.0572562	-0.10197	0.552682	0.12653
SPAC17A5.16	0.171625	1.07173	0.121136	-0.357779	-0.241944	-0.204865	0.1154	-0.122107
SPAC977.16c	1.16718	2.82088	-1.4113	-1.48475	-0.0556663	0.227747	-0.188307	-0.313181
SPBP26C9.02c	0.336204	1.017	0.366664	-0.767622	0.478848	0.454234	-0.0467646	-0.439344
SPAC513.05	0.076566	1.2112	0.545395	-0.127321	0.557087	0.718618	0.217336	-0.486327
SPBPB2B2.01	0.0745222	2.23324	0.106762	-0.728562	0.854534	1.25819	-0.506107	-0.593148
SPBC1773.13	0.967112	1.03094	-0.0807562	-0.157866	0.328434	0.679208	-0.614359	-0.83819
SPAC1F8.05	0.170917	1.56515	0.0844503	0.73531	0.0369745	-0.330139	0.762498	-0.31233
SPAC22G7.11c	1.16762	2.73365	2.58598	1.23277	0.895322	-0.321063	1.57083	0.0583442
SPBC776.16	0.447063	1.03173	0.102762	0.403028	0.338932	-0.78334	0.368545	0.0839213
SPAC222.08c	0.426364	1.49595	0.700076	0.386496	2.13141	0.106476	-0.685907	0.221153
SPAC2E12.03c	0.587174	1.15684	0.595265	1.00876	2.38299	0.541212	-0.301799	0.427831
SPBC16A3.17c	0.498059	1.31953	0.447924	0.317646	2.88685	0.396121	-0.0149296	0.264807
SPAC1F8.04c	-0.099019	1.12059	-1.5485	-0.328335	1.88411	0.0612509	0.0930192	-0.128353
SPAC2H10.01	2.61452	1.9811	-0.946317	0.0485919	0.542976	-0.756282	0.460454	-0.34354
SPAC977.15	1.93805	0.525122	-0.957907	-0.935283	0.0148052	-0.27666	0.131326	-0.0110863
SPCC1235.14	3.2304	0.424762	-1.55179	-1.30171	0.0593553	-0.617189	-0.297679	-0.379067
SPAC1556.04c	1.07533	0.508434	0.202374	-0.37516	0.0375369	0.333063	0.0876324	-0.0447839
SPAC29A4.11	1.29365	0.713304	1.3311	0.0728261	0.0909753	0.366275	-0.0813162	-0.0134071
SPAC1039.10	2.0738	0.319032	1.6367	0.418978	0.346089	1.11036	-0.251461	-0.491845
SPAC1A6.04c	1.38965	0.152263	0.236947	0.220126	0.455613	0.276681	0.239453	-0.14737
SPAC23G3.10c	1.38545	0	0.712119	0.138539	-0.28129	-0.0530147	-0.187847	-0.22334
SPBC359.02	1.14871	-1.36762	-2.2446	-1.86113	1.05329	0.0516088	-0.333252	-0.35826
SPAC6B12.04c	0.0255199	-1.35374	-0.0567252	-0.562996	0.210532	0.804797	-0.102001	-0.0747678
SPAC750.06c	0.448695	-1.88056	1.28417	0.0875986	1.06181	0.346151	0.00260186	0.383336
SPAC750.05c	1.84745	-4.59114	0.318349	0.237497	1.01354	-0.112093	0.454392	-0.131329
SPAC750.01	0.453887	-2.38795	-1.44538	0.309613	0.11362	0.792922	-0.0782133	-0.00651403
SPAC4F8.08	0.229983	-1.78561	1.0722	0.468818	0.00237849	0.0238089	0.194516	-0.287167
SPCC1739.13	1.19123	-5.75147	1.73331	1.87197	-0.596885	1.06012	0.569185	-0.0650986
SPAC343.15	0.176908	-4.73275	-1.70422	-0.101296	-0.227042	-0.101296	-0.262365	-0.0408753
SPCC569.02c	0.703869	-1.23225	-1.17264	-0.415403	0.170515	-0.575293	-0.637513	-0.235391
SPCC576.19c	0.47997	-1.38452	-0.122037	-0.0960362	0.305188	0.204804	-0.696833	-0.392118
SPCC18B5.02c	1.13356	-0.710836	0.00583918	-0.341482	1.84485	-0.053314	0.42533	0.591383
SPAC212.04c	0.259343	-1.04554	0.858835	0.412494	1.06531	1.00012	0.327969	0.563441
SPAC9E9.09c	-0.228327	-1.55287	1.30922	1.8005	0.448505	-0.128393	1.03937	1.20344
SPAC29B12.10c	-1.52617	-0.697999	-0.194978	-0.107049	-0.205214	2.64427	-1.23628	0.279525
SPAC869.05c	-0.615395	-1.46776	-1.0055	-0.541513	-0.190051	4.2884	-0.85491	0.396631
SPBC887.01	-1.00965	0.195978	0.154102	0.36988	0.193551	1.24585	-0.211941	0.32341
SPCPB1C11.03	-1.70886	0.172387	-0.410668	-0.00288828	1.55365	3.33761	-1.61239	0.238982
SPAC1002.17c	0.557917	-1.56251	-2.05333	-1.25364	-0.460439	3.24229	0.0858461	-1.04533
SPAC1002.19	1.47747	-1.10672	-1.84097	0.130509	-0.72928	4.37081	0.104135	-1.44017
SPCC132.04c	-1.02634	1.10734	-0.0465163	-0.535405	0.500027	0.287786	0.18416	-0.32009
SPAC1B3.16c	-1.28745	0.724407	-0.321725	0.578156	0.968998	-0.528927	0.0217356	0.0960594
SPAC3G6.05	-2.24241	-0.608702	-0.191867	1.10396	1.50538	0.828327	0.62664	0.269584
SPAC22F8.03c	-0.506663	0	-0.810953	0.365928	0.521116	0.283412	0.674501	0.307493
SPBP8B7.05c	-1.01624	-0.487976	-0.270425	-0.0625125	0.597398	1.04348	0.590271	0.4466
SPCC18B5.01c	-1.08329	-1.03317	0.37722	-0.0962753	1.98532	0.831902	1.09225	0.91624
SPAC29E6.07	-1.10867	-0.406641	1.45592	1.21034	0.212918	0.333933	-0.0149077	0.590549
SPAP8A3.02c	-1.3864	-0.238341	0.213539	0.623127	0.286497	-0.266229	-0.870308	0.0853295
SPAC11D3.02c	-1.01175	-0.260614	0.306311	0.816673	0.700151	-0.210346	-0.637255	0.126656
SPBPB10D8.03	-6.14232	1.04468	-0.874577	-0.539677	0.136382	0.498302	-0.199636	0.0622323
SPBC359.04c	-4.81835	-0.565754	-0.275029	0.122957	1.03303	0.318033	-0.125659	0.161694
SPAC8C9.17c	-6.82725	0	-1.2117	0.50287	0.67404	0.746983	-0.249591	0.0149552
SPBC1734.11	-3.69361	1.17141	0.955486	1.52962	-0.614525	0.958627	-0.00780441	0.137812
SPAC1420.04c	-2.57654	0.657979	0.906243	0.541208	-0.00184052	0.344846	-0.290427	-0.0661177
SPBPB10D8.01	-4.86973	-1.27034	-3.11612	-2.04171	0.170637	2.09383	-1.05328	0.0178863
SPAC2E1P3.05c	-2.65367	-1.15949	-1.49316	-1.43364	0.448901	0.206443	-0.0672736	-0.272742
SPBPB10D8.02c	-6.142	-0.691714	-2.11406	-0.788016	1.09531	4.22069	0.239551	0.0555636
SPCC1827.03c	-1.16653	-0.0778731	-0.911578	-0.978236	-0.0724144	0.623366	0.398066	-0.0657326
SPAC17C9.16c	-1.21564	-1.05102	0.0993965	0.379516	0.0200219	0.228659	-0.122366	-0.016906
SPCC777.08c	-1.1402	-0.770028	0.241119	0.155024	-0.163131	-0.533629	0.0451144	0.0968421
SPBC428.02c	-1.26123	-0.596281	0.912635	0.505713	0.0189332	-0.26979	0.103894	0.0174801
SPBC16H5.15	-4.72972	-1.69707	0.204552	-0.0247146	0.177733	-0.0659969	-0.0481288	0.118041
SPAC8E11.06	-1.16711	-0.697009	-2.01431	0.0389207	0.104813	-0.078518	-0.261587	-0.168261
SPBC31F10.17c	-1.14475	-1.16209	-1.15154	-0.0674625	-0.365267	-0.17441	0.162023	-0.146356
SPAC22A12.06c	-1.42425	-1.29902	-2.45492	-0.292564	-0.350633	-0.0207429	-0.150241	-0.104488
SPAC513.03	0.099383	1.17134	-1.00847	-2.25484	-0.715308	-1.02098	-0.874389	-0.422288
SPCC550.05	0.0384798	1.06392	1.03833	-0.635047	-0.298185	-0.724588	-0.160879	0.145664
SPBC8E4.01c	0.888752	-1.14586	-3.84986	-2.90131	-2.59088	-1.27654	-2.05101	-1.1161
SPCC4F11.04c	-1.08746	-1.86928	-1.40789	-0.203029	1.30092	-0.415499	-0.553924	-0.153631
SPAC869.02c	-1.36409	-1.39385	-1.42549	-0.871905	1.38752	-0.101002	-0.00512351	0.0975434
SPCC191.05c	-1.38508	-1.25599	-2.94508	-0.772456	0.791576	-0.128795	-0.0426276	0.0269912
SPAC23H4.09	-1.06029	-1.09414	-0.680994	-0.57865	0.223157	-0.135332	0.313519	-0.018688
SPBC26H8.11c	-1.91727	-1.61873	-1.26651	-1.65504	0.6974	-0.644972	0.191316	-0.347481
SPAC1039.02	-2.5335	-3.12117	-3.18778	-2.12633	0.262848	1.03736	-1.08634	-0.0640651
SPBC1683.09c	-2.02829	-3.4926	-2.63224	-1.29541	1.45681	1.53052	-0.857051	-0.0129265
SPBC4F6.09	-1.16016	-1.45255	-3.10699	-2.34274	0.699938	0.991681	-0.894536	0.208536
SPCC162.11c	-0.621828	-1.03535	-1.08426	-1.04974	-0.338123	0.490236	-0.408531	0.129349
SPBC27.08c	-1.06283	-0.919354	-1.21587	-1.05047	-0.199189	0.371576	0.30607	0.147483
SPCC1739.02c	-0.474317	-1.99324	-0.249617	-0.0734464	-0.060954	-0.205181	-0.250912	0.0978602
SPAC1805.03c	-0.704961	-1.81618	-1.82606	-0.501596	-0.126958	-0.44493	-0.0348696	-0.0337172
SPBC18H10.17c	-0.490459	-1.06406	-0.322224	-0.161121	-0.130184	-0.158067	-0.0957586	0.000324714
SPAC644.05c	-1.32969	-2.05423	-2.85375	-1.0401	-0.564297	-0.244779	-0.114238	-0.0473161
SPBC23E6.10c	-0.641424	-1.01082	-0.911838	-0.655308	-0.120788	-0.353994	-0.384442	0.222044
SPBP8B7.18c	-0.897269	-1.54291	-1.87442	-0.924385	0.160985	-0.594977	-0.476358	-0.0926786
SPBC1105.16c	-1.20553	-1.26304	-0.983458	-0.425947	0.161301	-0.581324	-0.246113	0.207206
SPBC4F6.11c	-0.92704	-1.14602	-1.11315	-0.293783	-0.320405	-0.529552	-0.562389	0.0172023
SPCC24B10.15	-1.01021	-1.25203	-0.549806	-0.189812	-0.634207	-0.638423	-0.268374	-0.0379545
SPAC25B8.05	-0.808938	-1.71471	-2.23651	-0.756319	-0.521846	-0.867831	-0.188093	0.125717
SPBC29A3.13	-0.142314	-1.2486	-0.260188	-0.665008	-0.191994	-0.271296	-0.428663	-0.231879
SPCC4B3.06c	-0.411055	-1.40892	-0.50859	-0.338953	0.450644	-0.522437	0.155477	0.350871
SPAC56F8.14c	-0.651037	-1.00616	0.00265156	0.115586	-0.0273146	-0.348721	0.258507	0.0699702
SPAC26H5.10c	-1.03083	-0.376846	-0.325465	-0.151979	-0.249265	-0.749596	0.478749	0.284408
SPAC5H10.03	-1.80129	-0.41177	-1.8711	-1.99479	-0.076037	-0.486176	0.307341	-0.0408159
SPAC31A2.07c	-1.05694	-0.706096	-1.577	-0.64067	-0.392961	-0.838564	-0.210947	-0.0603597
SPAC2C4.06c	-1.09803	-0.541398	-0.952845	-0.686069	-0.66141	-0.905872	-0.289237	-0.073879
SPAC227.02c	-1.43755	-0.939419	-1.74727	-1.15833	-0.463112	-0.962449	-0.437946	0.123156
SPAC1399.03	-1.17309	-0.690226	-1.32819	-0.767744	-0.201717	-0.651654	-0.580483	0.143681
SPAC19G12.05	-1.04975	-0.370059	-1.10147	-1.10572	-0.0084065	-0.70369	-0.142457	0.197771
SPCC1494.06c	-1.04239	-0.583934	-1.36829	-0.768801	-0.134105	-0.878534	0.0609674	0.314343
SPAC56F8.09	-1.21047	-0.654572	-1.36387	-1.029	-0.106482	-1.15228	-0.341949	0.334002
SPAC10F6.10	-1.09049	-0.302214	-1.97963	-0.811675	-0.36406	-0.876811	0.092336	0.218955
SPBC947.04	-1.16928	-0.71712	-1.57964	-1.46705	-0.746047	-1.00709	-0.807768	0.160765
SPBC1198.02	-1.70353	-1.18626	-2.39707	-2.55178	-0.700943	-1.3872	-0.88598	-0.214374
SPBC887.17	-1.13425	-2.15237	-3.43187	-2.55449	-1.09117	-2.11732	-0.546351	0.512621
SPAC1B9.03c	-1.0388	-0.610044	-1.61237	-1.33887	-0.303659	-1.47768	0.0705679	0.225164
SPBP8B7.16c	-1.06553	-0.710865	-2.73401	-2.45368	-0.405337	-2.41419	0.335586	0.362857
SPAC140.02	-1.05275	-0.610339	-2.13845	-1.79598	-0.379301	-1.96632	0.349796	0.522417
SPCC1827.05c	-1.086	-0.896016	-1.30896	-0.933449	-0.467085	-1.1643	0.164162	0.277283
SPAC18B11.06	-1.17026	-0.993555	-1.78173	-1.26398	-0.557327	-1.55996	0.361645	0.341684
SPBC11G11.03	-0.923508	-1.05559	-2.06952	-1.43616	-0.830793	-1.50441	0.0763128	0.437553
SPBC106.14c	-1.34426	-0.994251	-2.06712	-1.49297	-0.918592	-1.71338	0.0466936	0.370845
SPAC22E12.13c	-1.05301	-0.779947	-2.09768	-1.29057	-0.553331	-1.46857	-0.0636354	0.343721
SPAC1F7.02c	-1.19927	-0.989038	-1.69172	-1.25138	-0.83712	-1.35825	-0.123646	0.413567
SPBC215.06c	-1.30727	-1.10421	-2.30083	-2.15383	-0.904589	-2.38248	-0.0752007	0.232992
SPBC16C6.12c	-0.860983	-1.03179	-1.78494	-1.54452	-0.68066	-1.6486	0.0627089	0.0347721
SPBC1347.02	-1.39947	-1.08295	-2.57247	-2.41577	-0.833554	-2.0604	0.221135	0.383243
SPAC1142.04	-1.03437	-0.869298	-1.90579	-1.63931	-0.567885	-1.30698	0.150859	0.235813
SPAC57A7.06	-1.10367	-0.579504	-1.16443	-0.92314	-0.70557	-1.34254	-0.30179	0.131188
SPBC1711.07	-1.19587	-0.664715	-1.81607	-1.48386	-1.05525	-1.90455	0.0180145	0.248851
SPAC683.02c	-1.57933	-1.13908	-2.10771	-1.71691	-1.36784	-2.30654	-0.254978	0.236682
SPAC19A8.07c	-1.23298	-0.875443	-1.93468	-1.44853	-1.34318	-1.77702	-0.219875	0.314673
SPBC25B2.05	-1.13588	-1.1266	-1.84205	-1.26593	-0.989478	-1.80133	0.250616	0.284117
SPBC24C6.02	-1.08613	-0.757947	-1.42678	-0.880073	-0.970795	-1.55021	0.184813	0.10494
SPCC1827.01c	-1.14614	-0.759179	-1.24587	-1.12663	-0.575583	-1.61768	0.0744095	0.10296
SPAC222.06	-1.14111	-0.765037	-1.78585	-1.31024	-0.721872	-1.98787	0.249488	0.304663
SPCC330.09	-1.05769	-0.738778	-1.57177	-1.17161	-0.83663	-1.3766	0.392098	0.0801596
SPAC664.06	-1.21451	-0.592512	-1.301	-1.26529	-0.942917	-1.33787	0.202944	0.0880534
SPAC1093.05	-1.03882	-0.544394	-1.16502	-0.679238	-0.495908	-1.23591	-0.027925	0.301863
SPBC17D1.06	-1.32695	-0.980215	-2.89444	-2.77054	-1.08013	-1.779	-0.136688	0.267871
SPAC977.12	-1.00094	-0.685246	-1.59126	-1.32058	-0.391967	-0.975992	-0.224267	0.295517
SPAC19B12.01	-1.20312	-0.837645	-2.06055	-1.78118	-1.46705	-1.42401	-0.10576	0.0279679
SPCC1450.10c	-1.10128	-0.8163	-1.03399	-0.69242	-1.10623	-1.30618	-0.124715	0.119237
SPAC1565.05	-1.01094	-0.700224	-1.12788	-0.553109	-0.911465	-1.20856	-0.272986	0.313019
SPAC27F1.06c	-1.12075	-1.13567	-1.66423	-0.691464	-0.306993	-1.5477	0.294606	0.425696
SPBC26H8.08c	-1.24253	-0.977883	-2.1679	-0.410428	-0.796122	-1.46658	0.301026	0.424283
SPAC23C4.06c	-1.00135	-1.00437	-0.1015	-0.406761	-0.511917	-1.12403	0.227692	0.164722
SPAC22G7.06c	-1.13771	-0.423009	-0.659476	-0.341729	-0.403313	-0.273954	0.503023	0.0939659
SPBC577.02	-1.03259	-0.647593	-0.806646	-0.317364	-0.189154	-0.276206	0.452184	0.242322
SPAC1071.07c	-1.12554	-0.791972	-0.649326	-0.374907	-0.262426	-0.235764	0.363552	0.135784
SPBC36.07	-1.98165	-1.04116	-1.53542	-0.950327	-0.649028	-0.441272	-0.0424716	0.031374
SPBC23G7.07c	-1.20746	-0.946052	-1.2579	-1.04481	-0.334789	-0.788253	-0.0190241	0.131919
SPAC2F3.03c	-1.55454	-1.11926	-2.19246	-1.25718	-0.671784	-1.24219	0.0107369	0.153235
SPAC16C9.02c	-1.27876	-0.501136	-0.964563	-0.976702	-0.448774	-0.547299	-0.0497108	0.108812
SPAC12G12.06c	-1.2595	-0.557529	-1.76253	-1.24742	-0.224469	-0.657036	0.0721607	0.142825
SPBC23G7.15c	-1.03585	-0.455328	-0.592439	-0.546677	-0.0778098	-0.293023	0.36441	0.148264
SPCC1682.14	-1.04574	-0.598453	-0.702218	-0.551416	-0.169883	-0.358713	0.314656	0.0988709
SPAP7G5.05	-1.3895	-0.696853	-0.695238	-0.621544	-0.245292	-0.494526	0.420369	0.0507664
SPBC29A3.12	-1.03837	-0.76028	-0.515402	-0.719008	-0.339363	-0.326869	0.211853	0.119642
SPBC21B10.10	-1.03814	-0.766905	-0.708977	-0.704829	-0.454298	-0.417454	0.266697	0.146636
SPAC959.07	-1.11184	-0.805597	-1.0036	-0.620224	-0.408177	-0.409796	0.29053	0.161733
SPAC521.05	-1.04258	-0.629411	-0.857294	-0.605881	-0.439892	-0.360916	0.230719	0.110798
SPAC1071.08	-1.26045	-0.995334	-0.911027	-0.735992	-0.340422	-0.554157	0.299784	0.123375
SPCP31B10.08c	-1.14761	-0.773518	-0.63952	-0.667172	-0.191738	-0.431452	0.247144	0.152099
SPBC25H2.05	-1.19678	-0.830716	-0.530426	-0.731566	-0.208928	-0.414845	0.217851	0.156371
SPAC1782.11	-1.18724	-0.842032	-1.1295	-0.800299	-0.228807	-0.375796	0.120418	0.11438
SPCC31H12.04c	-1.06332	-0.526365	-1.27042	-0.788464	-0.362325	-0.508352	0.282155	0.15004
SPBC649.02	-1.00722	-0.53382	-0.82963	-0.697441	-0.292829	-0.484358	0.207193	0.138415
SPBC18H10.13	-1.07164	-0.651612	-0.648747	-0.828499	-0.43821	-0.666153	0.25973	0.164947
SPBC685.06	-1.01204	-0.663135	-0.772977	-0.72989	-0.329105	-0.526795	0.358267	0.162661
SPCC613.06	-1.0149	-0.468374	-0.571183	-0.747584	-0.284353	-0.467025	0.364763	0.181312
SPCC1183.08c	-1.0147	-0.654804	-0.710689	-0.90717	-0.450745	-0.481757	0.236272	0.0672049
SPAC3H5.07	-1.07982	-0.706532	-1.0679	-0.84635	-0.408158	-0.444871	0.207656	0.0641793
SPAC6G9.09c	-1.07304	-0.630145	-1.05597	-0.986202	-0.396755	-0.451692	0.242987	0.154914
SPAC4F10.14c	-1.08747	-0.665174	-0.761382	-1.0429	-0.253472	-0.429226	0.104853	0.104149
SPAC23A1.03	-1.81109	-1.17367	-2.38606	-1.4443	-0.27006	-0.761617	0.255779	0.317188
SPBC11C11.07	-1.03703	-0.52229	-0.686566	-0.481636	-0.349723	-0.554443	0.347433	0.0325311
SPCC4B3.18	-1.05125	-0.928969	-0.811073	-0.71628	0.021899	-0.427624	0.153565	0.256721
SPAC806.03c	-1.06454	-0.666784	-1.48262	-0.801858	0.0417827	-0.364998	0.359881	0.0106581
SPAC3H1.07	-1.13764	-0.906922	-0.782276	-0.736809	-0.159871	-0.932292	0.368422	0.19604
SPAC57A10.12c	-1.20641	-0.956307	-1.9688	-1.67983	-0.508568	-1.17976	0.626883	0.125572
SPAC1687.06c	-1.07106	-0.80954	-1.0456	-1.39382	-0.419546	-0.685953	0.221388	0.0925051
SPAC630.08c	-1.104	-0.958796	-1.09368	-1.24655	0.259797	-0.69997	0.0213305	0.0604071
SPAC30C2.02	-1.67417	-1.60768	-2.27095	-2.21887	0.329635	-1.8364	-0.248742	0.323531
SPBC947.07	-1.15307	0.0135366	-1.15542	-0.531156	-0.643867	-1.32016	-0.225059	-0.00563033
SPCC330.07c	-1.36954	-1.73409	-1.59579	-2.24533	0.140641	-0.719507	-1.02019	0.042112
SPAC1F8.03c	-1.10193	-2.82775	-2.11051	-3.25264	0.787788	-0.039644	-1.60623	-0.138338
SPCC613.04c	-0.465367	-1.03407	-0.910313	-1.05924	0.066475	-0.104713	-0.130263	-0.221564
SPCC548.06c	-0.389744	-1.04719	-3.23225	-1.64005	-0.047018	-0.839441	-0.177955	-0.348675
SPAC23H4.06	-0.72396	-1.2479	-2.53604	-3.58988	-1.00913	-0.940063	-0.411397	-0.349796
SPBC660.14	-1.10741	-1.50076	-3.96877	-1.9438	-0.878202	0.102564	-0.189483	-0.219631
SPBC13G1.04c	-0.725588	-1.10376	-1.20432	-1.22368	-0.2502	-0.648078	-0.178233	0.141681
SPAC13A11.02c	-0.634098	-1.06734	-1.24991	-0.954305	-0.379282	-0.443262	0.064324	0.0691041
SPBC3H7.07c	-0.854692	-1.24924	-1.71797	-1.63095	-0.43452	-0.379639	-0.119001	0.0164963
SPAC694.04c	-0.827912	-1.00556	-1.88316	-1.87475	-0.387742	-0.345739	0.0505017	0.0203706
SPAC110.01	-1.2177	-0.721899	-2.18168	-1.95954	-0.337102	-0.0785257	-0.795772	0.0529653
SPBC337.10c	-1.1077	-0.350231	-1.1429	-0.927373	0.0310493	-0.518432	-0.505902	0.0699083
SPAC323.01c	-1.07875	-0.793492	-1.27512	-0.896536	-0.200382	-0.332626	-0.572565	-0.0520945
SPBC36.03c	-1.11541	-0.456102	-0.389397	-0.771384	0.00916096	-0.285126	-0.47904	-0.432542
SPAC1F7.07c	-0.966377	-1.19003	-2.79627	-2.07908	0.446648	-0.307716	-2.08534	-0.55422
SPBPB7E8.01	-1.66957	-1.50541	-1.72809	-2.25505	-0.324085	-0.894027	-3.12753	-0.343046
SPBC23E6.09	-1.29711	-1.24438	-1.69465	-2.24055	-0.590669	-1.17127	-1.92829	-0.028955
SPBP4H10.14c	-1.08707	-0.360886	-1.18646	-0.972818	-1.02345	-0.200954	-0.758843	-0.28037
SPAC13G7.13c	-1.58077	-0.381949	-1.08675	-2.00935	-1.80458	-0.383652	-1.41429	-1.16997
SPCC965.13	-1.2729	-0.0253549	-1.54202	-1.84902	-1.3634	-0.97211	-1.69437	-0.427848
SPAC821.09	-1.18656	-0.544551	-2.8575	-1.82342	-1.58805	-0.928086	-2.37857	-0.663728
SPAC8E11.10	-2.6103	0.101388	-3.64307	-3.7189	-1.46795	-0.613255	-2.82536	-0.192884
SPAC144.14	-1.02229	-0.335599	-1.06621	-0.703408	-0.40613	-0.165523	-1.19944	-0.474362
SPAC14C4.12c	-1.18224	-0.513595	-0.715627	-1.11159	-1.11829	-0.514851	-0.332662	-0.067833
SPAC3H1.06c	-1.16856	-0.742934	-0.98153	-0.697371	-0.68866	-0.360675	-0.613046	-0.338077
SPAC26A3.03c	-1.83182	-1.03374	-1.08345	-0.661501	-0.641052	-0.640288	-0.526909	-0.263508
SPCC584.13	-1.50308	-0.577618	-1.71975	-0.853684	-0.879861	-1.16375	-1.14827	-0.164909
SPAPJ760.03c	-1.16024	-0.425835	-1.16252	-0.143158	-0.673003	-0.8764	-0.572587	-0.210313
SPBC1861.02	-1.55597	-0.0154471	0.34837	-0.091164	-1.72795	-1.31692	-1.4834	-0.449671
SPBC1683.10c	-1.00355	0.412965	-0.255215	-0.189532	-0.919943	-0.0872122	-0.820693	-0.132198
SPAC1F8.06	-1.97733	0.678311	-0.89617	-0.71807	-0.528896	-0.314724	-0.906169	-0.574831
SPBC1861.01c	-1.36383	0.18508	-0.136644	-0.0983048	-0.414066	-0.917802	-2.31151	0.433862
SPCC584.01c	-1.27246	-1.00061	-1.64921	-0.564819	-1.21702	0.53303	0.266187	-0.505205
SPAC23D3.12	-0.32242	-2.1182	0.248177	0.736804	-2.03018	-1.74926	-1.34536	-0.171312

## Sheet: 5. CESR gene clusters HEATMAP
Common Environmental Stress Response (CESR) gene clusters (see Chen et al., 2003 Figure 5A for details)
		RNAseq this study			WT (Chen et al., 2003)					sty1D (Chen et al., 2003)		atf1D (Chen et al., 2003)
	SystemicID	Heat	mas5D	ssa2D	Heat	H2O2	Cd	Sb	MMS	Sty1D	Sty1DHeat	Atf1D	Atf1D
Cluster 1:	SPBC2D10.05	2.13307	0.727002	1.74254	1.59839	0.90273	1.98139	0.996627	0.138415	-1.23898	-1.47991	-2.16481	-0.781588
	SPBC32H8.07	2.061	0.898455	0.787435	2.0657	2.09554	2.02647	1.58212	1.40088	-0.845494	-2.20293	-1.35622	-1.03979
	SPBC215.05	3.69134	1.33758	1.59992	2.25657	0.992493	1.58633	2.33336	0.58856	-2.6295	-2.73008	-3.255	-2.79407
	SPBC32F12.03c	4.07907	1.33244	1.1838	3.47822	1.99636	1.70284	2.76806	0.674935	-2.40772	-2.91297	-4.85372	-3.41854
	SPAC4F10.20	2.67988	0.911749	2.09903	1.81317	0.348187	1.46636	0.595776	-0.0263594	-1.49578	-0.970182	-2.42621	-2.2163
	SPAP8A3.04c	5.12412	3.67487	3.05063	3.64534	2.04231	2.6597	2.82411	1.22372	-5.25633	-4.26637	-5.04175	-1.98964
	SPAC343.12	6.3041	3.63751	4.20946	3.52149	2.48875	3.60881	2.76883	0.860419	-2.60166	-2.18292	-3.55895	-1.61176
	SPAC10F6.06	2.36067	1.05304	1.90019	2.12023	0.730836	1.43707	1.29349	0.249609	-1.24151	-0.789201	-1.0791	-0.37928
	SPAC19G12.09	3.09115	1.87519	1.81576	2.66431	1.984	2.12353	2.01976	0.594759	-1.432	-2.18559	-2.67292	-1.40874
	SPAC23D3.11	1.4598	0.387255	1.53438	0.889855	0.909585	1.46944	0.803095	0.110978	-1.38222	-1.70862	-1.39516	-0.312107
	SPAC26F1.07	4.1222	0.644234	1.3465	3.01262	0.8359	1.71474	2.39296	0.473574	-1.66711	-1.73736	-2.02077	-1.7504
	SPAC26F1.14C	1.85041	1.07217	1.47086	1.27528	1.29253	2.3432	1.63271	0.351911	-0.220698	-0.61315	-1.37155	0.116239
	SPAC4D7.02C	2.14237	0.712231	1.01409	2.14427	1.24282	1.44152	1.45634	0.201345	-1.26969	-1.01027	-1.33651	-0.694466
	SPAC57A10.09C	1.47087	0.41309	0.278737	1.6095	0.824515	0.81946	1.30084	0.299262	-0.639936	-0.807454	-0.354863	-0.806341
	SPAC9E9.04	2.18359	0.578891	0.462012	2.3233	1.39413	1.07385	1.52208	0.601107	-1.77104	-2.63194	-1.74352	-2.66044
	SPBC11C11.06C	4.81222	1.99685	2.47951	4.98347	2.90976	2.93203	4.13822	1.59791	-2.01016	-1.16208	-1.57515	-1.4058
	SPBC16A3.02C	3.32361	1.5573	1.56452	3.10504	2.21711	2.27249	2.53147	0.901363	-1.06216	-0.952315	-1.21417	-0.668484
	SPBC215.11C	2.14632	0.230742	0.61535	1.44417	1.92862	1.55912	2.54254	0.120505	-0.676703	-1.02031	-1.23631	-0.996772
	SPBC21C3.19	6.85021	3.69618	4.07096	5.74372	3.57766	3.99074	5.71297	3.10675	-2.11489	-1.17945	-2.36313	-1.72148
	SPBC23G7.10C	0.892047	-0.441098	0.474411	0.554206	1.92245	3.22358	2.26537	0.198588	-1.04041	-2.51161	-2.73032	-2.26208
	SPBC2A9.02	1.59219	0.45336	2.20358	1.39129	1.55032	1.30288	1.14851	0.283294	-1.52677	-2.13157	-2.74191	-3.04236
	SPCC338.12	3.49725	1.73092	1.51464	3.63011	2.03085	2.32279	3.16362	0.622668	-1.39226	-0.906599	-1.59831	-0.800582
	SPCC736.15	2.17944	1.29345	0.974581	2.68471	1.3111	1.37327	1.65226	0.672471	-1.17305	-0.727277	-0.810803	-0.844107
	SPCC965.06	-0.132376	0.417392	0.422492	-0.0349361	1.74397	2.82401	0.417121	-0.114332	-0.388858	-0.83533	-0.916575	-1.28834
Cluster 2:	SPAC4G9.11c	1.11669	-0.0466302	0.128583	1.25349	1.08024	1.04307	1.00221	0.169816	0.184447	-0.251341	-0.0319987	-0.19892
	SPCC1223.03c	1.39538	0.702085	0.388845	2.41118	3.98248	2.8749	3.60854	1.79917	-0.659137	-0.288676	-0.281508	1.06241
	SPAC4A8.04	1.82953	1.42592	1.06043	1.94642	1.13765	1.87724	1.40695	0.192851	-0.155454	-0.955664	0.0851245	1.08481
	SPAC21E11.03c	2.32179	1.19263	1.26141	2.55418	2.30929	1.74264	3.06973	1.14646	-0.972754	0.326064	-0.220187	0.97713
	SPAC4A8.03c	-0.355647	-0.100257	0.0713408	3.58937	2.04426	2.71631	2.39321	0.663682	-0.201408	-0.31637	-0.282938	-0.00260454
	SPAC19D5.01	3.13175	3.19888	1.64963	4.43205	4.47085	3.50722	6.0936	1.45599	-0.147785	0.145637	0.352568	2.26906
	SPBC1773.05c	3.00069	0.921814	2.52439	3.27942	1.81141	1.46365	0.696012	-0.120443		0.700191		-0.130541
	SPAC11D3.13	3.04801	-0.344877	2.18514	3.11196	0.925726	2.28168	0.0977928	0.65206	-0.146539	2.05187	-1.04926	1.46456
	SPAC139.05	2.28167	-0.482043	0.296917	4.33661	4.9765	3.3996	5.96287	2.00715		-0.207549	-1.27749	-0.709297
	SPAC15E1.02C	1.82924	2.22568	4.16371	1.95765	2.93387	1.82301	3.20389	0.19872	-0.512536	-0.537678	-0.652397	-0.755174
	SPAC167.06C	10.7159	7.29029	5.36857	4.61332	2.59537	2.62902	2.59956	1.30137	-0.482346	0.143673	-0.213326	0.958459
	SPAC16A10.01	1.36028	0.562009	0.457527	1.77109	1.80993	1.17305	1.99968	0.508586	-0.905234	-0.306141	-0.49416	0.541892
	SPAC22A12.17C	1.8981	-0.161923	1.34326	2.22822	2.70308	1.73351	5.8675	0.213366	-0.113434	0.627891	0.736217	0.436615
	SPAC22E12.03C	2.02241	0.835136	0.642633	2.21243	0.709348	1.02217	1.12419	0.2939	-0.164982	0.622356	-0.22126	0.904511
	SPAC22G7.11C	2.58598	1.16762	2.73365	1.23277	0.895322	-0.321063	1.57083	0.0583442	-0.0840292	0.380977		-0.514563
	SPAC22H10.13	2.81884	1.87559	2.62218	4.53411	2.66703	0.349127	1.72737	-0.0680598	-0.837265	-0.00229976	-1.86201	-0.634453
	SPAC23C11.06C	2.43698	1.19305	2.0331	2.39266	2.30735	2.42067	2.75647	0.545766	-0.220172	0.274904	-0.239176	0.581369
	SPAC23D3.05C	0.223274	0.16418	0.412173	0.604356	1.43702	0.474659	-0.0625427	0.122103	-0.391574	-0.148805	-0.537588	-0.633397
	SPAC23H3.15C	6.04805	2.02619	3.06086	5.77163	5.73673	5.37602	6.28256	3.68112	-0.132325	-0.451584	-0.446953	-0.323039
	SPAC25H1.02	1.48266	-0.160441	0.676223	1.09673	1.84033	1.34806	1.61727	0.813738	0.0911633	-0.746008	0.147161	-0.174521
	SPAC26F1.04C	3.99594	0.952074	1.84946	3.42573	1.57304	3.23957	2.35196	0.837261	-0.325749	0.2101	-1.32327	-0.984566
	SPAC27D7.09C	5.6946	0.335337	3.39402	4.43553	0.359544	2.19747	3.18188	0.307784	-0.136879	0.483857	-1.58772	1.50141
	SPAC27D7.10C				4.88427	0.141465	2.47046	2.45627	-0.162024	-0.838478	0.862609	-1.46184	2.13568
	SPAC27D7.11C	2.95197	2.74531	-0.922122	3.31068	0.765013	1.6186	3.93909	0.70956	0.190683	0.0452521	-0.142272	0.795603
	SPAC2E1P3.01	2.83305	0.155868	1.39933	3.12994	1.5178	2.5281	1.13202	0.386171	-0.256844	0.524272	-1.0682	0.732668
	SPAC2F3.05C	4.90884	1.17299	2.5363	4.69768	1.7059	5.22537	2.04245	0.559482	-0.0593855	0.954792	-1.10925	0.787919
	SPAC3C7.05C	2.43015	0.794107	0.91814	2.48498	1.39548	2.01087	1.88872	0.599694	-0.683951	-1.28135	0.00113596	0.131371
	SPAC3C7.13C	1.29695	0.757256	1.60207	2.20279	1.63809	1.9459	1.97498	-0.0951344	0.231139	0.778708	-0.235612	1.02117
	SPAC4H3.08	1.43475	0.0555996	0.64047	3.83832	1.90234	0.656835	2.58584	0.578214	-0.314609	0.299926	-0.477084	-0.0862245
	SPAC513.02	4.1725	0.936533	2.75096	3.23328	3.1149	3.00434	4.57357	1.03953	0.0891259	0.279575	-0.285333	0.501204
	SPAC5H10.02C	1.41747	0.971916	2.35988	1.36373	2.61919	1.05661	0.0181784	-0.103534	-0.0620065	0.0758246	0.054353	-0.34014
	SPAC637.03	4.48678	2.26547	2.14969	4.25848	3.05586	3.52919	4.26125	1.64056	-0.0825534	-0.655338	0.00879651	-0.0294872
	SPAC688.04C	2.50801	1.28465	1.43903	2.62602	2.2273	2.14215	2.34005	0.723589	-0.282232	-0.734534	-0.172364	0.571673
	SPAC869.09	0.0998544	-2.24113	0.748038	1.68437	0.608336	-0.289069	1.50481		-0.042916	0.0167726	-1.47905	0.664356
	SPAC977.13C	3.56272	1.94246	1.72134	1.79659	2.36563	2.33425	0.796511	0.432756	-0.373089	1.19964	-0.713442	0.374913
	SPACUNK4.17	5.58762	2.29747	2.36227	4.82776	4.88138	4.53951	5.89318	2.59436	-0.182459	0.0214028	-0.412256	0.247033
	SPAPB1A11.03	0.713278	-2.12052	-0.670138	1.68109	2.01503	1.39096	1.52675		0.0723288	1.43671	0.64686	-0.704265
	SPBC1105.14	3.64871	2.7825	2.90993	2.4526	2.68376	2.74487	4.16311	1.59417	-0.572366	1.15914	-0.259147	1.75779
	SPBC1289.14	2.32365	2.36563	0.692262	3.43916	2.15942	1.20484	4.21217	-0.225961	0.0920136	0.521662
	SPBC12C2.04	3.60855	0.704844	3.65092	3.40617	1.33928	2.54468	2.62954	0.481583	-0.179986	0.363534	0.458023	1.48466
	SPBC16E9.16C	6.1716	1.68286	3.21232	6.87452	5.08568	5.98179	5.56075	2.14415	-0.101998	0.375416	-0.421712	2.769
	SPBC1773.06C	0.997466	0.373591	1.23444	0.755131	1.69701	0.497745	-0.235968	0.0174944	-0.479277	-0.296634	-0.541512	-0.826442
	SPBC24C6.09C	3.85148	0.673068	0.899726	5.89817	5.5476	5.79709	6.48138	2.17801	0.197701	0.464682	0.146084	2.01818
	SPBC365.12C	5.53454	2.89811	2.76437	5.30786	3.55365	4.60614	4.38924	2.07958	-0.402924	0.032307	-0.81858	1.66393
	SPBC428.10	2.7878	1.25827	1.11036	3.09648	2.29247	2.6744	2.47061	0.897875	-0.933285	-0.900827	-0.970701	1.1812
	SPBC56F2.06	4.5182	1.50166	0.919756	3.86049	2.68887	3.44228	3.03109	1.23337	-0.365929	-0.316563	-0.24101	1.83563
	SPBC660.05	4.19748	4.45678	2.42362	4.27035	6.25922	3.30592	6.50598	2.77841	-0.492091	-0.268804	1.20591	0.943254
	SPBC725.03	4.63265	2.41233	2.18224	4.61625	3.97506	3.63224	4.37876	2.23649	-0.471779	0.738105		1.66599
	SPCC1183.11	1.61376	0.619585	0.543696	1.78785	1.65378	1.17251	3.23227	0.826282	-0.419968	-0.220533	-0.128971	1.51917
	SPCC1393.12	2.94101	1.34842	1.82987	3.06794	2.0147	1.53854	2.23443	0.412505	-0.190899	-0.260877	-0.182082	-0.736145
	SPCC16A11.15C	2.34004	0.808359	0.684736	2.97287	2.57678	2.0037	3.77023	0.756566	-0.114864	1.23165	0.413076	1.58692
	SPCC61.03	1.9854	0.282453	0.55472	1.78133	0.780869	1.08967	1.16108	0.227914	0.0160263	0.25516	0.0859001	0.540161
	SPCC757.03C	4.13261	1.54891	3.40757	4.17922	3.59591	3.75202	2.62115	0.913784	-0.129358	-0.0250738	-0.758866	-0.0565008
	SPCP31B10.06	2.80749	0.29997	0.909626	3.30588	2.62818	3.45792	2.40224	0.98715	0.951742	0.578534	0.175017	1.22901
Cluster 3:	SPBC29B5.01	1.63425	0.395723	0.521979	1.71936	1.22474	1.86767	1.35921	0.804256	-0.41383	-0.198834	0.875742	1.49674
	SPAC8C9.03	2.09478	1.01557	0.961813	2.63004	2.14142	2.26208	2.42064	1.09626	-0.743851	-1.22789	0.347174	1.53134
	SPBC725.02	1.46766	0.338887	0.298971	1.65999	1.29521	1.35302	1.35081	0.723196	-0.300722	-1.688	0.304553	1.64823
	SPAC3A11.06	2.44654	0.737353	0.532503	2.11225	1.32289	1.45726	1.18268	0.59765	-0.701443	-0.657812	1.02506	1.30863
	SPBC660.07	3.93825	1.06841	2.12171	3.64545	1.18216	2.93137	2.43322	0.815506	0.17059	0.989988	0.162489	5.14548
	SPBC106.10	2.63345	1.00561	0.451383	2.78416	1.77375	2.32186	1.99742	1.00687	0.294503	0.460889	0.818623	2.7006
	SPCC4F11.02	2.00113	0.806397	0.946068	2.05397	1.36418	1.75748	1.27109	0.768125	-0.61801	0.0610068	0.20243	1.29928
	SPAC1348.12				1.48533	0.695473	1.16731	0.404227	-0.0582626	-0.393402	0.10877	0.215941	0.805624
	SPAC19B12.08	1.24016	0.441533	0.398128	1.43334	1.19473	1.12537	1.15067	0.520075	0.225008	0.61837	0.399925	1.62555
	SPAC1E11.03				1.85296	1.24183	1.66961	1.58082	0.433211	-0.135189	-0.354816	0.164489	2.3075
	SPAC2C4.17C	1.49617	0.791285	0.326125	2.31029	1.74835	1.10344	3.37329	0.655649	0.264629	0.545176	0.121161	2.42609
	SPAC31A2.12	0.71208	0.317664	-0.174822	1.39474	0.991938	1.00315	1.24205	0.35216	0.635722	-0.30371	0.327275	2.01046
	SPAC4H3.03C	3.67287	0.216066	0.523613	4.5696	3.80541	4.37956	3.41381	0.676164	-0.332804	-0.217023	1.88038	2.08683
	SPAC57A7.05	1.7497	0.36501	0.97753	2.64856	2.3023	2.21423	2.25644	0.368975	0.860246	2.68195	0.932097	2.82315
	SPAC607.08C	1.37642	0.467044	0.460253	1.43773	0.940588	1.40319	1.08737	0.407652	-0.456905	-0.898828	-0.00117555	1.59519
	SPBC20F10.03	2.2609	1.28533	0.728251	2.5122	2.388	2.25438	2.70485	1.17068	-0.824859	0.275979	0.662714	2.00902
	SPBC20F10.10	1.20512	0.566583	0.679558	1.59751	1.6039	1.94725	1.45886	0.294053	1.08757	0.846156	0.0245333	2.97461
	SPBC23G7.06C	1.55819	0.636945	0.569067	2.07292	1.46566	1.54171	1.04181	0.0953101	0.0553594	1.17675	0.0704707	2.75682
	SPBC660.06	2.26145	0.470051	0.488595	2.52301	1.77179	1.94912	2.35102	0.680284	-0.206984	-0.685131	0.647921	1.24521
	SPBP4H10.10	2.9429	1.49652	0.400395	2.14544	1.73027	1.30272	1.25224	0.0699633	0.0966845	0.176908	0.823721	1.25075
	SPCC1322.08	2.39529	0.945335	0.504499	3.15352	3.09837	2.86205	3.69532	1.80103	-0.168186	-0.973206	1.15564	2.40058
	SPCC1494.03	2.20159	1.41243	0.596612	2.56007	1.29667	1.82388	1.84032	0.288595	0.495046	1.09892	0.203187	2.59569
	SPCC191.01	3.60044	1.45715	1.6658	3.8889	1.67715	2.7483	1.84317	0.877901	-0.573074	-0.138251	0.703423	2.51854
	SPCC306.08C	2.07754	0.936673	0.960488	2.19518	0.93132	0.84734	1.02628	0.0971387	-0.25518	0.21853	1.03885	1.37064
	SPCC417.05C	1.93499	0.892604	1.2757	2.16266	1.94604	1.79744	1.8689	0.868272	-0.4213	1.0348	0.410899	1.62724
	SPCC4G3.03	2.37613	0.757399	1.27647	2.48255	2.34334	1.01863	1.48482	1.03231	0.172098	1.07921	0.08679	1.58326
	SPCC576.04	3.00526	0.875516	1.66239	3.5128	1.66957	2.36788	1.2111	0.69558	0.0949218	2.64293	0.21546	4.19453
Cluster 4:	SPAC328.03	3.86834	1.28967	2.44986	2.63489	0.787629	2.43885	2.00328	0.976177	-0.284152	1.28056	-0.157249	2.75599
	SPBC12D12.07c	-1.18619	-0.481876	-0.462635	-0.701482	-0.0128756	-0.257692	0.0472941	0.208274	0.118481	-0.515845	-0.33216	-1.08183
	SPCC830.07c	4.96144	2.67275	3.03478	4.5618	-0.316322	3.05888	1.34146	0.673244	0.603832	3.68237	-0.259018	4.49451
	SPBC3E7.02c	8.1862	3.80193	6.60606	6.10941	-0.582458	6.27989	0.653743	0.0688908	1.16544	6.20493	-0.936663	5.73625
	SPAC9E9.11	2.19002	0.262463	1.87829	1.40733	0.378362	1.30392	0.438905	0.165352	0.7337	1.4605	-0.00872912	1.53862
	SPAC22H12.01C	5.19366	2.78633	4.02549	3.60205	0.462979	2.35125	1.01201	0.157587	0.284068	3.58731	-0.32106	3.30677
	SPAC2C4.15C	1.53148	0.584023	0.378845	1.44461	0.332588	1.04845	1.08327	0.314702	0.031528	0.669306	-0.104566	0.76352
	SPAC513.07	1.94672	-0.658384	0.920463	1.26847	1.03739	1.96995	1.16467	0.359814	0.870355	1.28534	0.124631	1.62423
	SPAC521.03	2.22783	1.46764	1.64173	1.78056	0.771476	3.1221	0.507115	-0.0859101	0.284868	2.12113	0.696822	1.95815
	SPACUNK4.16C	3.27475	1.72937	2.49454	3.19055	-0.00437077	2.38037	1.38172	0.689496	0.163648	2.57278	-0.494157	3.31794
	SPBC1105.13C	9.39113	3.5705	6.2049	4.23745	0.667179		3.4925	0.548062	0.402334	3.99184	0.157837	3.49395
	SPBC119.03	2.26924	1.81854	3.3988	2.60024	0.499068	1.62133	0.194005	-0.100631	-0.106179	2.34484	-0.27096	2.53542
	SPBC1271.08C	4.21444	2.17229	5.80011	4.10151	3.25186	2.42755	-0.755795	-0.204757	0.554085	5.24001	-0.38163	3.26233
	SPBC1539.04	2.36536	0.494672	1.59191	2.24662	0.443437	1.442	0.309351	0.36201	0.0587712	1.80875	0.352881	2.0963
	SPBC1773.17C	1.00222	0.560628	1.41909	1.06931	1.53993	1.00505	-0.299844	-0.0213138	0.167549	1.82711	-0.129274	0.566033
	SPBC30D10.14	3.86758	1.19275	2.23391	3.4863	0.288902	2.4436	1.03095	0.349665	-0.229026	1.32276	-0.655343	1.61465
	SPCC1235.01	2.64148	1.59475	1.59144	2.25828	1.46629	1.81383	1.57144	0.782534	-0.0014905	1.22096	1.34295	2.22127
	SPCC338.18	6.0501	0.919924	4.30776	5.61088	-0.223896	4.427	0.427826	0.164728	0.693654	4.80787	-1.55311	5.01968
	SPCC576.03C	1.77266	0.680956	0.548926	1.93522	1.01451	1.28937	0.421565	0.25867	0.383357	1.96073	0.835841	1.71393
Cluster 5:	SPBC14F5.09c	-0.787384	-0.678641	-0.398185	-0.968266	-0.230931	-0.536995	0.320848	0.0604902	0.347444	0.128472	-0.0252209	-0.303557
	SPBC2G2.08	-1.62013	-0.75492	-0.521038	-1.36892	-0.0995099	-1.01266	0.16606	0.259598	0.0516909	-0.298441	0.250528	-1.3308
	SPBP8B7.16c	-2.73401	-1.06553	-0.710865	-2.45368	-0.405337	-2.41419	0.335586	0.362857	0.213285	-0.522085	0.148813	-0.931762
	SPBC1347.02	-2.57247	-1.39947	-1.08295	-2.41577	-0.833554	-2.0604	0.221135	0.383243	-0.08191	0.604671	-0.107828	-2.32066
	SPBC20F10.01	-1.72255	-0.974036	-0.675844	-1.51701	-0.489109	-1.33092	0.0807395	0.214871	-0.230678	0.182081	-0.0398126	-1.35784
	SPAC23H4.06	-2.53604	-0.72396	-1.2479	-3.58988	-1.00913	-0.940063	-0.411397	-0.349796	0.200279	-2.25068	-0.238781	-4.0544
	SPBC14F5.03c	-1.08324	-0.664045	-0.486997	-1.06116	-0.495736	-1.28053	0.10608	0.172923	-0.00627999	0.243989	0.00433599	-0.446581
	SPBC25B2.05	-1.84205	-1.13588	-1.1266	-1.26593	-0.989478	-1.80133	0.250616	0.284117	-0.0362196	0.263014	-0.168415	-1.21557
	SPAC1486.09	-1.65118	-0.798844	-0.652526	-1.20546	-0.793357	-1.78093	-0.00494247	0.394624	-0.241229	0.0440001	-0.22544	-1.31301
	SPAC2F3.03c	-2.19246	-1.55454	-1.11926	-1.25718	-0.671784	-1.24219	0.0107369	0.153235	-0.109652	-0.135549	0.0419791
	SPCC290.02	-1.2326	-0.343302	-0.471221	-1.04732	-0.468481	-1.00851	-0.481827	0.0778377	-0.148625	0.298665	0.0650616	-1.13368
	SPAC22E12.13c	-2.09768	-1.05301	-0.779947	-1.29057	-0.553331	-1.46857	-0.0636354	0.343721	-0.099916	0.0753111	0.0936523	-1.32307
	SPAC664.06	-1.301	-1.21451	-0.592512	-1.26529	-0.942917	-1.33787	0.202944	0.0880534	-0.574491	-0.258672	0.105979	-1.56242
	SPCC1450.04	-0.93547	-0.986097	-0.702472	-0.743364	-0.33641	-0.555927	0.295588	0.0838601	-0.0279447	0.437145	0.133667	-1.20016
	SPAC57A10.12c	-1.9688	-1.20641	-0.956307	-1.67983	-0.508568	-1.17976	0.626883	0.125572	0.249086	0.570607	0.0173136	-0.185439
	SPAC10F6.03C	-1.53007	-0.89262	-0.413206	-1.15045	-0.358214	-1.07683	0.169162	0.303898	-0.103904	0.376867	0.0958421	-1.13836
	SPAC1142.04	-1.90579	-1.03437	-0.869298	-1.63931	-0.567885	-1.30698	0.150859	0.235813	0.208002	-0.226869	-0.143948	-0.754855
	SPAC1486.09	-1.65118	-0.798844	-0.652526	-1.20546	-0.793357	-1.78093	-0.00494247	0.394624	-0.241229	0.0440001	-0.22544	-1.31301
	SPAC17H9.04C	-2.07923	-0.879571	-0.546722	-1.57452	-0.632081	-1.23396	0.0834654	0.245258	-0.0171268	-0.422065	0.178522	-0.471472
	SPAC18B11.06	-1.78173	-1.17026	-0.993555	-1.26398	-0.557327	-1.55996	0.361645	0.341684	-0.245036	0.0349058	0.0321715	-1.36433
	SPAC19A8.07C	-1.93468	-1.23298	-0.875443	-1.44853	-1.34318	-1.77702	-0.219875	0.314673	-0.219752	-0.2441	-0.078613	-1.55687
	SPAC19B12.01	-2.06055	-1.20312	-0.837645	-1.78118	-1.46705	-1.42401	-0.10576	0.0279679	0.581409	0.250172	-0.0820482	-0.440593
	SPAC1B9.03C	-1.61237	-1.0388	-0.610044	-1.33887	-0.303659	-1.47768	0.0705679	0.225164	-0.146924	-0.016956	-0.017898	-1.13595
	SPAC1F7.02C	-1.69172	-1.19927	-0.989038	-1.25138	-0.83712	-1.35825	-0.123646	0.413567	-0.0155518	0.191497	0.0576008	-0.531442
	SPAC20G8.09C	-1.29921	-0.791656	-0.553444	-1.29149	-0.943777	-1.7546	0.124242	0.0858189	0.536974	0.132858	-0.0343731	0.662999
	SPAC222.06	-1.78585	-1.14111	-0.765037	-1.31024	-0.721872	-1.98787	0.249488	0.304663	-0.168328	0.335526	-0.000628214	-1.37948
	SPAC23A1.03	-2.38606	-1.81109	-1.17367	-1.4443	-0.27006	-0.761617	0.255779	0.317188	-0.286669	-0.6012	0.240856	-1.3642
	SPAC23C4.17	-1.23367	-0.666343	-0.883427	-1.00889	-0.49713	-1.02264	-0.386704	-0.0724979	0.783655	-0.805711	-0.00921864	-0.0269306
	SPAC23H4.15	-1.54224	-0.871782	-0.77852	-1.45405	-0.743086	-1.44407	-0.106801	0.180326	-0.1598	-0.0394353	-0.18548	-1.12079
	SPAC30C2.02	-2.27095	-1.67417	-1.60768	-2.21887	0.329635	-1.8364	-0.248742	0.323531	-0.118107	-0.668778	-0.0728738	-2.29018
	SPAC56F8.09	-1.36387	-1.21047	-0.654572	-1.029	-0.106482	-1.15228	-0.341949	0.334002	-0.138396	-0.172402	-0.0744324	-1.77489
	SPAC683.02C	-2.10771	-1.57933	-1.13908	-1.71691	-1.36784	-2.30654	-0.254978	0.236682	-0.0592335	0.26408	-0.523068	-1.389
	SPAC6G9.02C	-1.54942	-0.743177	-0.921229	-1.12059	-0.592419	-1.2039	0.0214513	0.319352	-0.0645546	-0.336571	-0.0388458	-1.0553
	SPAC6G9.10C	-0.807542	-0.203829	-0.489339	-1.57407	-0.640974	-1.23372	0.152638	0.11701	0.770066	0.0428135	-0.170421	-0.577677
	SPAC823.08C	-1.62389	-0.906345	-0.945047	-1.29477	-0.651768	-1.62571	-0.175811	0.225947	-0.479761	-0.253205		-0.966109
	SPAC890.05	-2.40739	-0.838675	-0.65217	-1.32599	-0.931797	-1.7787	0.0471895	0.0948036	-0.057763	0.287195	-0.220055	-1.31389
	SPAC8F11.04	-1.7261	-0.96096	-0.678054	-1.35428	-0.679504	-1.72194	0.0396507	0.280119	-0.169689	-0.0945904	0.0298848	-1.589
	SPAC926.08C	-1.63063	-0.990006	-0.853258	-1.63581	-0.829357	-1.53228	0.0394262	0.431398	0.237104	-0.0209367	-0.279681	-1.28843
	SPAPB1A10.14	-2.42201	0.468694	0.96805	-1.94364	-1.40507	-2.50808	-2.02078	-1.86383	0.0527144	-0.63322	0.158132
	SPBC106.14C	-2.06712	-1.34426	-0.994251	-1.49297	-0.918592	-1.71338	0.0466936	0.370845	-0.24431	-0.118261	-0.186489	-1.40914
	SPBC1198.02	-2.39707	-1.70353	-1.18626	-2.55178	-0.700943	-1.3872	-0.88598	-0.214374	0.208515	-0.955851	0.0100491	-2.48588
	SPBC11G11.03	-2.06952	-0.923508	-1.05559	-1.43616	-0.830793	-1.50441	0.0763128	0.437553	-0.158309	0.204334	0.0886015	-1.71292
	SPBC14F5.06	-1.03528	-0.77697	-0.471908	-1.11057	-0.11189	-0.836733	0.288264	0.277366	-0.109519	0.278494	0.108908	-1.13633
	SPBC16C6.12C	-1.78494	-0.860983	-1.03179	-1.54452	-0.68066	-1.6486	0.0627089	0.0347721	-0.00068602	-0.696064	-0.157766	-1.34287
	SPBC16D10.01C	-1.23744	-0.587488	-0.394472	-1.37495	-0.729818	-1.29316	-0.193874	0.211405	-0.157613	-0.348206	-0.182013	-0.940605
	SPBC16E9.10C	-1.20267	-0.861888	-0.743204	-1.07934	-1.00578	-1.46949	0.0566946	0.112574	0.195254	0.0719705	-0.178084	0.0967151
	SPBC1711.07	-1.81607	-1.19587	-0.664715	-1.48386	-1.05525	-1.90455	0.0180145	0.248851	-0.534998	-0.147844		-1.58407
	SPBC1734.01C	-1.30252	-0.786813	-0.674626	-1.25692	-0.91697	-1.27776	0.0797432	0.0993693	0.000786776	-0.600847	-0.313551	-1.54588
	SPBC1778.01C	-1.05702	-0.938241	-0.878018	-0.539729	-0.227455	-0.452303	0.265323	-0.136038	0.0481784	-0.0234241	-0.0178905	-0.419354
	SPBC17D1.06	-2.89444	-1.32695	-0.980215	-2.77054	-1.08013	-1.779	-0.136688	0.267871	0.0647493	-1.07662	0.131278	-2.38812
	SPBC19F5.05C	-1.58512	-0.831499	-0.743903	-1.33717	-0.695898	-1.69234	0.111152	0.276997	0.0390581	0.549756	-0.0017941	-0.80365
	SPBC215.06C	-2.30083	-1.30727	-1.10421	-2.15383	-0.904589	-2.38248	-0.0752007	0.232992	0.0381882	0.0762906	0.0906646	-1.27296
	SPBC23E6.05	-1.88496	-0.900464	-0.666051	-1.42049	-0.171027	-1.08864	0.218707	0.218316	-0.00917217	0.327183	0.035994	-1.26965
	SPBC29A3.06	-1.51639	-0.732355	-0.69831	-1.05278	-0.814045	-1.64971	0.0158543	0.428126	-0.291354	-0.179297	0.130397	-0.985227
	SPBC29A3.16	-1.79301	-0.990966	-0.89392	-1.52572	-0.436783	-1.65533	-0.0450742	0.404772	-0.296641	-0.102336	-0.0686973	-1.65582
	SPBC32H8.05	-2.2992	-1.03121	-0.659824
	SPBC4F6.14	-1.75913	-0.903005	-0.841462	-1.2894	-0.78707	-1.50228	-0.139323	0.214939	-0.0848481	-0.318217	0.0397302	-1.0944
	SPBC776.17	-1.8429	-0.890218	-0.770442	-1.03624	-0.768875	-1.12428	-0.03535	0.117482	-0.31883	-0.372197	-0.228158	-1.1147
	SPBC800.06	-1.479	-0.8609	-0.858365	-1.38285	-0.960553	-1.84731	0.372902	0.513385	-0.148256	0.301515	0.0322603	-1.00273
	SPBC83.15	-1.47887	-0.961624	-0.455996	-1.21136	-0.44186	-1.61332	-0.0786246	0.355197	-0.0344994	0.310124	-0.0290191	-1.08773
	SPBC8D2.10C	-1.14162	-0.61181	-0.579848	-1.38862	-0.328498	-0.667802	0.231039	0.119542	0.316691	-0.122738	-0.0294162	-0.934881
	SPBC8D2.18C	-1.26286	-0.248524	-0.435549	-1.37947	-0.147737	-0.415143	0.330277	0.0935061	-0.0856816	-0.0263084	0.196643	-0.57778
	SPBC9B6.07	-1.6998	-0.764258	-0.525192	-1.47742	-1.14065	-1.3533	-0.181837	0.237399	-0.112162	-0.159922	-0.139895	-1.55443
	SPBP8B7.20C	-1.21174	-0.682986	-0.683932	-1.45856	-1.08114	-1.75606	0.256038	0.203871	0.191531	0.179445	0.0961531	0.276164
	SPCC1183.07	-1.41489	-0.743724	-0.695571	-1.14159	-0.514305	-1.40964	0.292699	0.395194	0.0817383	0.357761	-0.196172	-0.460833
	SPCC1223.14	-1.07233	-0.981357	-0.415039	-0.773676	-0.108962	-0.597507	0.116092	0.0455547	0.423619	0.711238	-0.028621	-0.454175
	SPCC18.12C	-1.23732	-0.912078	-0.94036	-1.13277	-0.620812	-1.24848	0.036018	0.261802	-0.0618063	0.0194893	-0.00558372	-1.05857
	SPCC1827.01C	-1.24587	-1.14614	-0.759179	-1.12663	-0.575583	-1.61768	0.0744095	0.10296	-0.0466755	0.125799	-0.162294	-1.00736
	SPCC24B10.11C	-0.00146745	0.0342652	-0.000923428	-0.88694	-0.474873	-0.412683	0.217752	-0.227152	0.508377	0.303625	0.265471	0.872732
	SPCC297.04C	-0.842483	-0.404699	-0.546443	-1.05577	-0.22934	-1.00279	-0.392771	0.0565072	0.0745116	-0.0557231	0.454935	-0.649219
	SPCC320.11C	-1.83295	-0.905654	-0.868191	-1.54254	-0.912944	-1.81337	0.204379	0.39015	-0.124479	0.420794	-0.0611316	-1.39301
	SPCC584.13	-1.71975	-1.50308	-0.577618	-0.853684	-0.879861	-1.16375	-1.14827	-0.164909	0.25229	-0.0885398	-0.306177	-0.606162
	SPCC613.08	-1.40918	-0.741252	-0.594172	-1.02609	-0.640007	-1.93995	0.109788	0.27899	-0.117343	0.396153	0.280336	-1.51157
	SPCP1E11.11	-1.32066	-0.797626	-0.820467	-1.19045	-0.41252	-1.15002	0.20568	0.299479	-0.291111	0.0839254	-0.170447	-1.27373
Cluster 6:	SPCC126.03	-1.69139	-0.725383	-0.577325	-1.83061	-0.404649	-1.044	-0.255116	0.0231987	0.247102	-0.988536	0.0216862	-1.28279
	SPBC428.03c	-1.59473	-0.47994	-0.701296	-1.73428	-0.664643	-0.679099	-1.49802	0.0350608	0.0465102	-1.05175	-0.200086	-1.3365
	SPAC2G11.11c	-1.83598	-0.679939	-0.575543	-1.41166	-1.10969	-1.53255	-0.661456	-0.0575343	0.17511	-0.573672	-0.0452267
	SPAC6G10.12C	-5.14204	-0.415054	-0.887374	-2.34487	-2.727	-1.24843	-0.398037	0.0597983	-0.161493	-0.746414	0.0838668	-1.39387
	SPBC1683.01	-0.326612	-0.958568	0.926166	-1.94358	-1.11216	-1.16443	-1.40024	-0.769945	-0.0453609	-1.08087	0.379452	-1.21598
	SPBC23E6.09	-1.69465	-1.29711	-1.24438	-2.24055	-0.590669	-1.17127	-1.92829	-0.028955	-0.150476	-1.7334	-0.0978867	-2.9539
	SPBC25B2.09C	-1.20986	-0.829319	-0.662295	-1.42915	-0.261552	-0.425152	-0.201128	0.115153	0.277124	-0.81863	-0.0639183	-0.501708
	SPBC839.07	-1.12182	-0.591116	-0.637221	-0.875261	-0.888969	-0.738794	-1.84518	-0.0440772	-0.133631	-0.458396	-0.249847	-1.02917
	SPBC887.17	-3.43187	-1.13425	-2.15237	-2.55449	-1.09117	-2.11732	-0.546351	0.512621	-0.732956	-1.38065	-1.0411	-3.50412
	SPBC8E4.01C	-3.84986	0.888752	-1.14586	-2.90131	-2.59088	-1.27654	-2.05101	-1.1161	-0.118609	-0.929602	-0.0928787	-1.27166
	SPBC947.04	-1.57964	-1.16928	-0.71712	-1.46705	-0.746047	-1.00709	-0.807768	0.160765	-0.101424	-0.820651	-1.20006	-1.5987
	SPBP23A10.11C	-1.51887	-0.523772	-0.455772	-1.99991	-1.66793	-1.36503	-1.14436	0.118479	0.288948	0.232824	-0.217152	-1.70783
	SPBPB7E8.01	-1.72809	-1.66957	-1.50541	-2.25505	-0.324085	-0.894027	-3.12753	-0.343046	0.22149	-2.02216		-2.63667
	SPCC965.13	-1.54202	-1.2729	-0.0253549	-1.84902	-1.3634	-0.97211	-1.69437	-0.427848	0.250314	-0.955582	-0.0216931	-0.898532
Cluster 7:	SPAC8E11.10	-3.64307	-2.6103	0.101388	-3.7189	-1.46795	-0.613255	-2.82536	-0.192884	0.956048	1.06278	0.619957	-1.01478
	SPAC13G7.13C	-1.08675	-1.58077	-0.381949	-2.00935	-1.80458	-0.383652	-1.41429	-1.16997	0.745542	-0.724161	0.298492	-0.513135
	SPBC21C3.08C	-0.667356	-0.926532	-0.678751	-1.12658	-0.254634	-0.440156	0.348827	0.059286	1.09395	0.861684	1.85622	1.30701
	SPBC36.03C	-0.389397	-1.11541	-0.456102	-0.771384	0.00916096	-0.285126	-0.47904	-0.432542	1.90876	0.505512	0.318619	1.61568
	SPBC776.08C	-0.867339	-0.68546	-0.502154	-1.13938	-0.585735	-1.03961	0.00784134	-0.0499646	0.403056	-0.637959	-0.13156	0.963907

## Sheet: 6. mas5D vs stress GRAPH
Genes with 1.5fold change in expression in both ssa2D cells and under indicated stress conditions.
	SysID	mas5D	Heat_Chen,2003		SysID	mas5D	H2O2_Chen2003		SysID	mas5D	Cd_Chen,2003		SysID	mas5D	Sb_Chen,2003		SysID	mas5D	MMS_Chen,2003		SysID	mas5D	Sty1DHeat__Chen,2003		SysID	mas5D	Atf1DHeat_Chen,2003
	SPAC1002.05C	0.644796	0.71914		SPAC1002.19	1.47747	-0.72928		SPAC8C9.17C	-6.82725	0.746983		SPAC1006.01	0.667287	1.06286		SPAC13G7.13C	-1.58077	-1.16997		SPBPB10D8.03	-6.14232	-0.58682		SPBC359.02	1.14871	-4.07113
	SPAC1006.01	0.667287	1.14876		SPAC10F6.06	1.05304	0.730836		SPBPB10D8.02C	-6.142	4.22069		SPAC1039.02	-2.5335	-1.08634		SPBC1271.09	-1.3196	-0.739818		SPBPB10D8.02C	-6.142	-1.44879		SPAPJ760.03C	-1.16024	-3.6155
	SPAC1006.07	-0.803291	-0.693481		SPAC10F6.13C	0.65801	0.812794		SPBPB10D8.01	-4.86973	2.09383		SPAC10F6.06	1.05304	1.29349		SPAC1F7.08	-1.20363	-0.679897		SPBPB10D8.01	-4.86973	-1.02072		SPAC23H4.06	-0.72396	-3.09705
	SPAC1039.02	-2.5335	-2.12633		SPAC11D3.02C	-1.01175	0.700151		SPBC1734.11	-3.69361	0.958627		SPAC110.01	-1.2177	-0.795772		SPAC821.09	-1.18656	-0.663728		SPBC1734.11	-3.69361	0.88726		SPBC4F6.09	-1.16016	-2.66012
	SPAC1071.08	-1.26045	-0.735992		SPAC11D3.05	-0.886455	1.41072		SPAC8E11.10	-2.6103	-0.613255		SPAC11D3.02C	-1.01175	-0.637255		SPAC13F5.07C	-1.13861	-0.815656		SPAC2E1P3.05C	-2.65367	-2.00664		SPAC144.01	-0.734431	-2.46635
	SPAC1071.12C	-0.701764	-0.626747		SPAC11D3.09	1.87793	1.8481		SPAC1039.02	-2.5335	1.03736		SPAC11D3.05	-0.886455	1.37204		SPAC29E6.07	-1.10867	0.590549		SPAC8E11.10	-2.6103	-0.699715		SPCC757.09C	-0.609239	-2.37501
	SPAC1093.05	-1.03882	-0.679238		SPAC11E3.14	0.923352	1.3949		SPAC3G6.05	-2.24241	0.828327		SPAC11D3.14C	0.787933	-0.816139		SPCC18B5.01C	-1.08329	0.91624		SPAC1039.02	-2.5335	-1.55706		SPBC887.08	-0.905962	-2.35904
	SPAC10F6.03C	-0.89262	-1.15045		SPAC11G7.01	-0.849012	-0.821967		SPAPB1A11.03	-2.12052	1.39096		SPAC11E3.06	-0.79219	1.87029		SPBC1683.01	-0.958568	-0.769945		SPAC3G6.05	-2.24241	-0.797964		SPAC1F8.03C	-1.10193	-2.35555
	SPAC10F6.06	1.05304	2.12023		SPAC12G12.12	0.784745	0.954494		SPBC1683.09C	-2.02829	1.53052		SPAC11E3.14	0.923352	1.87219		SPAC11D3.05	-0.886455	0.623216		SPAPB1A11.03	-2.12052	1.1453		SPCC1322.04	0.662898	-2.26072
	SPAC10F6.10	-1.09049	-0.811675		SPAC13F5.07C	-1.13861	1.50018		SPBC26H8.11C	-1.91727	-0.644972		SPAC13F5.03C	2.3536	-0.744342		SPBC26H8.06	-0.881956	0.753545		SPBC1683.09C	-2.02829	-0.968432		SPBP8B7.06	-0.941524	-2.138
	SPAC10F6.13C	0.65801	0.759914		SPAC13G7.13C	-1.58077	-1.80458		SPAC26A3.03C	-1.83182	-0.640288		SPAC13F5.04C	1.52501	-0.693294		SPAPB15E9.01C	-0.794726	-0.846169		SPBC36.07	-1.98165	-0.66259		SPBC27.08C	-1.06283	-2.11584
	SPAC110.01	-1.2177	-1.95954		SPAC1486.09	-0.798844	-0.793357		SPAC23A1.03	-1.81109	-0.761617		SPAC13G7.13C	-1.58077	-1.41429		SPBC1347.11	-0.741894	0.829634		SPBC26H8.11C	-1.91727	-1.26163		SPAC222.11	-0.675731	-2.1113
	SPAC110.04C	0.869065	1.85083		SPAC14C4.12C	-1.18224	-1.11829		SPAC17H9.18C	-1.73361	0.604963		SPAC144.14	-1.02229	-1.19944		SPBC21C3.18	-0.630085	-0.676711		SPBC1685.06	-1.87958	-1.30719		SPBC31F10.17C	-1.14475	-2.07849
	SPAC1142.04	-1.03437	-1.63931		SPAC1565.05	-1.01094	-0.911465		SPCPB1C11.03	-1.70886	3.33761		SPAC1486.01	0.902413	0.680428		SPCC569.05C	-0.620938	0.959833		SPAC212.08C	-1.81269	-1.77318		SPBC23G7.15C	-1.03585	-2.07552
	SPAC11D3.02C	-1.01175	0.816673		SPAC15A10.01	1.04077	1.30457		SPBC1198.02	-1.70353	-1.3872		SPAC15E1.02C	2.22568	3.20389		SPCC1235.03	0.607926	0.664779		SPAC23A1.03	-1.81109	-0.676873		SPBC32C12.03C	-0.930509	-2.02831
	SPAC11D3.09	1.87793	1.54017		SPAC15E1.02C	2.22568	2.93387		SPAC30C2.02	-1.67417	-1.8364		SPAC1639.02C	0.638507	-1.18516		SPCC1183.11	0.619585	0.826282		SPAC5H10.03	-1.80129	-1.60417		SPAC1071.08	-1.26045	-2.02659
	SPAC11E3.14	0.923352	2.14912		SPAC15E1.10	0.80443	0.871016		SPBPB7E8.01	-1.66957	-0.894027		SPAC167.06C	7.29029	2.59956		SPCC63.03	0.631771	-0.588964		SPAC17H9.18C	-1.73361	-0.98777		SPAC30C2.02	-1.67417	-2.02486
	SPAC11G7.04	-0.828396	-0.594519		SPAC16.04	-0.619096	-1.06986		SPAC683.02C	-1.57933	-2.30654		SPAC167.08	2.38238	-0.651473		SPBC609.04	0.634908	0.964558		SPBC1198.02	-1.70353	-0.929041		SPCC330.07C	-1.36954	-2.02087
	SPAC12G12.02	-0.855729	-0.685106		SPAC167.06C	7.29029	2.59537		SPBC1861.02	-1.55597	-1.31692		SPAC1687.14C	0.773666	0.912198		SPCC550.07	0.656511	-0.816012		SPAC30C2.02	-1.67417	-1.08221		SPAC644.05C	-1.32969	-2.01597
	SPAC12G12.06C	-1.2595	-1.24742		SPAC167.08	2.38238	0.81899		SPAC2F3.03C	-1.55454	-1.24219		SPAC1786.01C	-0.651137	0.828827		SPBC24C6.09C	0.673068	2.17801		SPBPB7E8.01	-1.66957	-1.45533		SPAC1F7.07C	-0.966377	-2.00165
	SPAC12G12.12	0.784745	1.39559		SPAC1687.11	-0.849382	-0.864767		SPAC29B12.10C	-1.52617	2.64427		SPAC17A2.11	-0.845699	-0.658743		SPCC1223.03C	0.702085	1.79917		SPAC13G7.13C	-1.58077	-0.987978		SPAC1039.02	-2.5335	-1.97549
	SPAC1399.03	-1.17309	-0.767744		SPAC1687.14C	0.773666	1.16396		SPCC584.13	-1.50308	-1.16375		SPAC17G6.13	2.56255	0.961245		SPCP20C8.01C	0.72945	0.638811		SPCC1620.04C	-1.49566	0.937712		SPBC17D1.06	-1.32695	-1.94986
	SPAC13A11.02C	-0.634098	-0.954305		SPAC16A10.05C	0.585613	0.815465		SPAC227.02C	-1.43755	-0.962449		SPAC17H9.06C	1.30015	-0.806569		SPAC3A11.06	0.737353	0.59765		SPAC869.07C	-1.45187	0.661929		SPCC5E4.07	-0.780947	-1.92014
	SPAC13D6.02C	-0.78821	-1.90863		SPAC16E8.06C	-0.710978	-1.03832		SPBC1347.02	-1.39947	-2.0604		SPAC18G6.09C	0.80466	0.917943		SPBC36.02C	0.745025	0.937951		SPBC1347.02	-1.39947	-0.606259		SPAC2E1P3.05C	-2.65367	-1.91268
	SPAC13F5.03C	2.3536	3.50628		SPAC1751.04	-0.948628	-0.747754		SPCC330.07C	-1.36954	-0.719507		SPAC19D5.01	3.19888	6.0936		SPCC63.14	0.745928	1.0309		SPAP7G5.05	-1.3895	-0.822612		SPAP14E8.02	-0.722639	-1.89252
	SPAC13F5.07C	-1.13861	0.889092		SPAC1786.01C	-0.651137	0.71896		SPBC1861.01C	-1.36383	-0.917802		SPAC19E9.03	0.755842	0.678135		SPAC328.04	0.750058	0.759974		SPCC330.07C	-1.36954	-1.43499		SPBC3D6.15	-0.742092	-1.88056
	SPAC13G6.07C	-0.992607	-0.704653		SPAC17G6.03	1.08908	0.906602		SPBC106.14C	-1.34426	-1.71338		SPAC19G12.09	1.87519	2.01976		SPCC4G3.03	0.757399	1.03231		SPBC1861.01C	-1.36383	0.58979		SPAC212.09C	4.66955	-1.87535
	SPAC13G7.02C	3.9328	1.53557		SPAC17G6.11C	-0.625918	-0.677472		SPBC17D1.06	-1.32695	-1.779		SPAC1A6.06C	4.91891	0.798523		SPAC2C4.17C	0.791285	0.655649		SPAC644.05C	-1.32969	-1.14087		SPBC1683.09C	-2.02829	-1.87468
	SPAC13G7.10	0.75101	0.836991		SPAC17H9.04C	-0.879571	-0.632081		SPBC215.06C	-1.30727	-2.38248		SPAC1A6.07	0.719554	0.944607		SPAC3C7.05C	0.794107	0.599694		SPBC17D1.06	-1.32695	-1.01062		SPAC1687.06C	-1.07106	-1.8743
	SPAC13G7.13C	-1.58077	-2.00935		SPAC17H9.06C	1.30015	0.937469		SPBC23E6.09	-1.29711	-1.17127		SPAC1B3.20	0.691478	0.684532		SPCC4F11.02	0.806397	0.768125		SPBC1271.09	-1.3196	-1.0628		SPAC630.08C	-1.104	-1.86141
	SPAC140.02	-1.05275	-1.79598		SPAC18G6.09C	0.80466	1.04668		SPCC965.13	-1.2729	-0.97211		SPAC1F7.07C	-0.966377	-2.08534		SPAC20G4.03C	0.806985	-0.589181		SPBC23E6.09	-1.29711	-0.754654		SPBC106.18	-0.939478	-1.85875
	SPAC144.03	-0.591477	-0.749317		SPAC19A8.07C	-1.23298	-1.34318		SPAC12G12.06C	-1.2595	-0.657036		SPAC1F8.03C	-1.10193	-1.60623		SPCC16A11.15C	0.808359	0.756566		SPAC1B3.16C	-1.28745	-2.12825		SPAC644.15	-0.977757	-1.85861
	SPAC144.10C	0.590543	1.07402		SPAC19B12.01	-1.20312	-1.46705		SPBC26H8.08C	-1.24253	-1.46658		SPAC1F8.06	-1.97733	-0.906169		SPCC576.04	0.875516	0.69558		SPCC965.13	-1.2729	-1.24177		SPBC1685.09	-0.754119	-1.83048
	SPAC144.11	-0.878091	-0.994672		SPAC19D5.01	3.19888	4.47085		SPAC19A8.07C	-1.23298	-1.77702		SPAC20G4.03C	0.806985	0.974372		SPBC8E4.01C	0.888752	-1.1161		SPCC584.01C	-1.27246	-2.86456		SPAC6G9.09C	-1.07304	-1.82973
	SPAC144.14	-1.02229	-0.703408		SPAC19E9.03	0.755842	1.66547		SPAC664.06	-1.21451	-1.33787		SPAC212.09C	4.66955	0.597674		SPAC22F3.05C	0.892309	-1.02021		SPAC186.05C	-1.26181	-3.02179		SPBC1709.05	-0.643836	-1.79543
	SPAC1486.01	0.902413	1.51761		SPAC19G12.09	1.87519	1.984		SPAC56F8.09	-1.21047	-1.15228		SPAC21E11.03C	1.19263	3.06973		SPCC417.05C	0.892604	0.868272		SPAC1071.08	-1.26045	-1.10184		SPAC18G6.11C	-0.676008	-1.79216
	SPAC1486.09	-0.798844	-1.20546		SPAC1A6.07	0.719554	1.0576		SPBC23G7.07C	-1.20746	-0.788253		SPAC227.03C	1.3247	0.940915		SPBC32H8.07	0.898455	1.40088		SPAC12G12.06C	-1.2595	-0.742642		SPAC15E1.03	-0.810322	-1.78363
	SPAC14C4.07	0.763697	1.04797		SPAC1B3.03C	0.921933	-0.722206		SPAC57A10.12C	-1.20641	-1.17976		SPAC227.15	0.7736	-0.690451		SPAC513.02	0.936533	1.03953		SPAC110.01	-1.2177	-1.49752		SPAC694.05C	-0.7375	-1.7492
	SPAC14C4.11	-0.706752	-0.988977		SPAC1B3.16C	-1.28745	0.968998		SPAC19B12.01	-1.20312	-1.42401		SPAC22E12.03C	0.835136	1.12419		SPCC1322.08	0.945335	1.80103		SPAC17C9.16C	-1.21564	-0.613308		SPBC839.04	-0.762406	-1.74897
	SPAC14C4.12C	-1.18224	-1.11159		SPAC1F3.02C	0.644048	0.697965		SPAC1F7.02C	-1.19927	-1.35825		SPAC22F3.09C	0.724905	0.787608		SPAC26F1.04C	0.952074	0.837261		SPAC57A10.12C	-1.20641	-0.993482		SPBC29B5.03C	-0.845717	-1.74738
	SPAC15A10.01	1.04077	1.32555		SPAC1F7.02C	-1.19927	-0.83712		SPBC1711.07	-1.19587	-1.90455		SPAC22F3.12C	-0.891813	-0.866081		SPBC1773.13	0.967112	-0.83819		SPBC25H2.05	-1.19678	-1.05374		SPAC31G5.03	-0.802941	-1.74392
	SPAC15E1.02C	2.22568	1.95765		SPAC1F8.01	1.27569	0.823146		SPAC821.09	-1.18656	-0.928086		SPAC22F8.05	1.29585	4.25496		SPBC106.10	1.00561	1.00687		SPAC1782.11	-1.18724	-1.01637		SPBC17G9.10	-0.904358	-1.74244
	SPAC15E1.03	-0.810322	-0.746192		SPAC1F8.02C	1.46787	2.5955		SPAC1399.03	-1.17309	-0.651654		SPAC22G7.08	1.52001	1.29496		SPAC8C9.03	1.01557	1.09626		SPAC821.09	-1.18656	-4.16409		SPAC22A12.05	-0.622923	-1.73632
	SPAC15E1.10	0.80443	1.22773		SPAC1F8.03C	-1.10193	0.787788		SPAC18B11.06	-1.17026	-1.55996		SPAC22G7.11C	1.16762	1.57083		SPCC1884.01	1.02671	0.736116		SPBC947.04	-1.16928	-1.14901		SPAC3G9.03	-0.821186	-1.73004
	SPAC16.04	-0.619096	-0.896227		SPAC20G8.09C	-0.791656	-0.943777		SPBC947.04	-1.16928	-1.00709		SPAC22H10.13	1.87559	1.72737		SPBC660.07	1.06841	0.815506		SPCC1827.03C	-1.16653	-0.73776		SPBC1685.10	-0.638527	-1.72975
	SPAC167.06C	7.29029	4.61332		SPAC21E11.03C	1.19263	2.30929		SPCC1827.03C	-1.16653	0.623366		SPAC22H12.01C	2.78633	1.01201		SPBC3H7.02	1.12227	0.658047		SPAPJ760.03C	-1.16024	-2.26135		SPCC970.05	-0.798118	-1.72663
	SPAC167.08	2.38238	2.21664		SPAC21E11.04	1.18399	2.63353		SPAPJ760.03C	-1.16024	-0.8764		SPAC23A1.07	-0.648308	-0.695933		SPCC18B5.02C	1.13356	0.591383		SPBC4F6.09	-1.16016	-2.38406		SPCC74.05	-0.944706	-1.72094
	SPAC1687.01	-0.600251	-0.694076		SPAC222.06	-1.14111	-0.721872		SPBC4F6.09	-1.16016	0.991681		SPAC23A1.14C	0.832515	1.04572		SPCC16A11.01	1.13598	0.737129		SPCP31B10.08C	-1.14761	-0.878549		SPAC6F6.07C	-0.826967	-1.71892
	SPAC1687.06C	-1.07106	-1.39382		SPAC222.11	-0.675731	0.655361		SPBC947.07	-1.15307	-1.32016		SPAC23C11.06C	1.19305	2.75647		SPBC29A10.02	1.14378	-1.05071		SPAC22G7.06C	-1.13771	-0.728776		SPCC962.04	-0.950507	-1.71372
	SPAC1687.11	-0.849382	-1.21689		SPAC22A12.05	-0.622923	-0.608672		SPCC1827.01C	-1.14614	-1.61768		SPAC23G3.03	0.621785	0.98719		SPAC21E11.03C	1.19263	1.14646		SPBC887.17	-1.13425	-1.07218		SPBP8B7.16C	-1.06553	-1.70822
	SPAC1687.14C	0.773666	2.25184		SPAC22E12.03C	0.835136	0.709348		SPAC222.06	-1.14111	-1.98787		SPAC23H3.13C	-0.983717	-0.62882		SPBC428.10	1.25827	0.897875		SPAC1071.07C	-1.12554	-0.604143		SPAC22A12.04C	-0.859793	-1.7054
	SPAC1687.19C	-0.586763	-0.60429		SPAC22F3.08C	-0.772931	-0.662015		SPAC3H1.07	-1.13764	-0.932292		SPAC23H3.15C	2.02619	6.28256		SPAC25H1.03	1.27805	0.775771		SPBC36.03C	-1.11541	-2.49613		SPBC3B9.13C	-0.784687	-1.70409
	SPAC16A10.05C	0.585613	0.745603		SPAC22F3.09C	0.724905	0.706004		SPBC25B2.05	-1.13588	-1.80133		SPAC24C9.15C	-1.5533	1.58857		SPAC688.04C	1.28465	0.723589		SPAC959.07	-1.11184	-0.798282		SPCC24B10.09	-0.829599	-1.70198
	SPAC16C9.02C	-1.27876	-0.976702		SPAC22F8.05	1.29585	3.18642		SPBC887.17	-1.13425	-2.11732		SPAC25H1.03	1.27805	2.41342		SPBC20F10.03	1.28533	1.17068		SPBC660.14	-1.10741	-1.67376		SPBC14F5.05C	-0.704209	-1.70169
	SPAC16C9.03	-0.99657	-1.22535		SPAC22G7.08	1.52001	1.81351		SPAC27F1.06C	-1.12075	-1.5477		SPAC26F1.04C	0.952074	2.35196		SPAC328.03	1.28967	0.976177		SPAC630.08C	-1.104	-1.0354		SPCC16C4.13C	-0.887617	-1.69773
	SPAC16E8.02	0.698657	1.17694		SPAC22G7.11C	1.16762	0.895322		SPAC630.08C	-1.104	-0.69997		SPAC26F1.07	0.644234	2.39296		SPCC736.15	1.29345	0.672471		SPAC1F8.03C	-1.10193	-2.35395		SPCC1450.04	-0.986097	-1.69629
	SPAC16E8.16	0.671978	1.7523		SPAC22H10.13	1.87559	2.66703		SPAC57A7.06	-1.10367	-1.34254		SPAC26F1.11	1.36631	2.58386		SPAC22F8.05	1.29585	2.32588		SPAC4F10.14C	-1.08747	-1.05062		SPCC70.10	0.734601	-1.69327
	SPAC1751.04	-0.948628	-0.783328		SPAC23A1.14C	0.832515	0.7743		SPCC1450.10C	-1.10128	-1.30618		SPAC26F1.14C	1.07217	1.63271		SPBC32F12.03C	1.33244	0.674935		SPCC18B5.01C	-1.08329	-0.864661		SPCC1183.08C	-1.0147	-1.69157
	SPAC1782.10C	-0.802143	-1.20691		SPAC23C11.06C	1.19305	2.30735		SPAC2C4.06C	-1.09803	-0.905872		SPAC26H5.09C	-0.803324	0.708863		SPBC215.05	1.33758	0.58856		SPAC6G9.09C	-1.07304	-0.880361		SPCC1393.03	-0.697213	-1.6743
	SPAC1782.11	-1.18724	-0.800299		SPAC23G3.03	0.621785	1.82824		SPAC10F6.10	-1.09049	-0.876811		SPAC27D7.11C	2.74531	3.93909		SPBC106.02C	1.33954	2.63627		SPBC18H10.13	-1.07164	-0.768582		SPCC613.06	-1.0149	-1.66712
	SPAC1786.01C	-0.651137	1.54085		SPAC23H3.15C	2.02619	5.73673		SPBC24C6.02	-1.08613	-1.55021		SPAC29B12.03	0.591192	0.607787		SPAC26F1.11	1.36631	1.14096		SPAC1687.06C	-1.07106	-1.00444		SPBC25H2.05	-1.19678	-1.66335
	SPAC17G6.03	1.08908	0.850711		SPAC23H4.06	-0.72396	-1.00913		SPCC1827.05C	-1.086	-1.1643		SPAC29B12.10C	-1.52617	-1.23628		SPCC191.01	1.45715	0.877901		SPBP8B7.16C	-1.06553	-1.99086		SPBC16A3.08C	-0.784325	-1.66289
	SPAC17G6.12	0.625927	0.974037		SPAC23H4.15	-0.871782	-0.743086		SPCC18B5.01C	-1.08329	0.831902		SPAC2C4.07C	0.782842	0.988292		SPAC1002.19	1.47747	-1.44017		SPAC806.03C	-1.06454	-0.917215		SPBC887.17	-1.13425	-1.66148
	SPAC17G6.13	2.56255	4.0465		SPAC24B11.07C	-0.834973	-0.594868		SPBC18H10.13	-1.07164	-0.666153		SPAC2C4.17C	0.791285	3.37329		SPBC2G2.17C	1.49908	-0.708715		SPCC31H12.04C	-1.06332	-0.690412		SPBC1685.02C	-0.937166	-1.65388
	SPAC17G6.15C	-0.636516	-0.741662		SPAC24B11.13	-0.923406	-0.932265		SPAC1687.06C	-1.07106	-0.685953		SPAC2F3.05C	1.17299	2.04245		SPBC56F2.06	1.50166	1.23337		SPBC27.08C	-1.06283	-0.707855		SPCC576.11	-0.853446	-1.65128
	SPAC17G8.06C	-0.736899	-0.670142		SPAC24C9.08	0.782074	0.940637		SPBP8B7.16C	-1.06553	-2.41419		SPAC2G11.11C	-0.679939	-0.661456		SPAC9E9.17C	1.51993	-0.83313		SPAC23H4.09	-1.06029	-0.926757		SPAC1F8.06	-1.97733	-1.65113
	SPAC17G8.08C	-0.625598	-1.07081		SPAC24C9.11	-0.75176	-0.708314		SPCC330.09	-1.05769	-1.3766		SPAC31G5.12C	0.646523	1.06231		SPAC13F5.04C	1.52501	-0.594378		SPAC140.02	-1.05275	-1.45604		SPCC576.09	-0.978011	-1.64538
	SPAC17H9.04C	-0.879571	-1.57452		SPAC25H1.03	1.27805	1.44164		SPAC31A2.07C	-1.05694	-0.838564		SPAC328.03	1.28967	2.00328		SPCC757.03C	1.54891	0.913784		SPAC19G12.05	-1.04975	-0.594497		SPBC685.07C	-0.922705	-1.63924
	SPAC17H9.06C	1.30015	0.701593		SPAC26A3.03C	-1.83182	-0.641052		SPAC22E12.13C	-1.05301	-1.46857		SPAC328.04	0.750058	0.853525		SPBC16A3.02C	1.5573	0.901363		SPCC1682.14	-1.04574	-0.660444		SPAC9G1.03C	-0.782069	-1.63599
	SPAC17H9.18C	-1.73361	-1.01428		SPAC26F1.04C	0.952074	1.57304		SPAC140.02	-1.05275	-1.96632		SPAC328.08C	0.884269	-0.632025		SPCC1235.01	1.59475	0.782534		SPBC29A3.12	-1.03837	-0.744303		SPAC890.08	-0.926841	-1.63573
	SPAC1834.01	-0.666008	-1.15252		SPAC26F1.07	0.644234	0.8359		SPAC19G12.05	-1.04975	-0.70369		SPAC32A11.02C	0.868392	4.21613		SPBC1289.16C	1.60457	-0.848349		SPBC21B10.10	-1.03814	-0.805525		SPAC664.06	-1.21451	-1.63238
	SPAC18B11.06	-1.17026	-1.26398		SPAC26F1.11	1.36631	1.43603		SPCC1494.06C	-1.04239	-0.878534		SPAC343.06C	1.00943	0.972762		SPBPB2B2.02	1.63723	0.587504		SPBC11C11.07	-1.03703	-0.775043		SPAC4G9.16C	-0.896078	-1.6317
	SPAC18G6.07C	-0.72994	-0.791583		SPAC26F1.14C	1.07217	1.29253		SPAC1093.05	-1.03882	-1.23591		SPAC343.12	3.63751	2.76883		SPBC16E9.16C	1.68286	2.14415		SPBC23G7.15C	-1.03585	-1.2637		SPBP22H7.08	-0.799232	-1.6296
	SPAC18G6.09C	0.80466	1.09135		SPAC26H5.09C	-0.803324	0.874219		SPAC1B9.03C	-1.0388	-1.47768		SPAC343.20	1.19805	1.23872		SPACUNK4.16C	1.72937	0.689496		SPAC1142.04	-1.03437	-0.75791		SPAC821.08C	-0.588931	-1.62701
	SPAC18G6.11C	-0.676008	-0.980597		SPAC27D7.11C	2.74531	0.765013		SPAC1142.04	-1.03437	-1.30698		SPAC3A11.06	0.737353	1.18268		SPCC338.12	1.73092	0.622668		SPBC577.02	-1.03259	-0.676515		SPBC18H10.14	-0.782409	-1.624
	SPAC18G6.14C	-0.900608	-0.893933		SPAC29B12.03	0.591192	0.691588		SPAC26H5.10C	-1.03083	-0.749596		SPAC3C7.05C	0.794107	1.88872		SPCC584.02	1.82966	-0.637536		SPCC132.04C	-1.02634	-0.888542		SPAC5D6.01	-0.707937	-1.61993
	SPAC1952.02	-0.906252	-0.965432		SPAC2C4.06C	-1.09803	-0.66141		SPBP8B7.05C	-1.01624	1.04348		SPAC3C7.13C	0.757256	1.97498		SPAC19G12.09	1.87519	0.594759		SPCC613.06	-1.0149	-0.744844		SPCC364.03	-0.985983	-1.61716
	SPAC1952.15C	1.01488	0.71846		SPAC2C4.07C	0.782842	0.82976		SPAC1565.05	-1.01094	-1.20856		SPAC3F10.05C	-0.859397	-0.804892		SPBC11C11.06C	1.99685	1.59791		SPCC1183.08C	-1.0147	-1.0891		SPAC8C9.08	-0.838417	-1.61437
	SPAC1952.17C	0.733324	1.88627		SPAC2C4.11C	-0.786499	-0.978279		SPCC24B10.15	-1.01021	-0.638423		SPAC3F10.07C	-0.695823	-1.16059		SPAC23H3.15C	2.02619	3.68112		SPBC685.06	-1.01204	-0.819672		SPBC19G7.03C	-0.599486	-1.60873
	SPAC19A8.07C	-1.23298	-1.44853		SPAC2C4.17C	0.791285	1.74835		SPBC887.01	-1.00965	1.24585		SPAC3G6.05	-2.24241	0.62664		SPAC637.03	2.26547	1.64056		SPBC649.02	-1.00722	-0.807706		SPBC18E5.06	-0.705318	-1.60475
	SPAC19B12.01	-1.20312	-1.78118		SPAC2E12.03C	0.587174	2.38299		SPAC23C4.06C	-1.00135	-1.12403		SPAC3G6.07	1.00552	1.60169		SPACUNK4.17	2.29747	2.59436		SPAC1F7.13C	-0.99544	-0.772367		SPCP1E11.09C	-0.982119	-1.59947
	SPAC19B12.10	0.621108	0.810151		SPAC2E1P5.05	-0.887243	-0.920885		SPAC977.12	-1.00094	-0.975992		SPAC3H1.06C	-1.16856	-0.613046		SPBC725.03	2.41233	2.23649		SPAC13G6.07C	-0.992607	-0.82817		SPBC21C3.13	-0.790842	-1.59169
	SPAC19B12.11C	-0.951914	-1.21764		SPAC2F3.03C	-1.55454	-0.671784		SPBC11C11.05	-0.997633	-0.867226		SPAC3H1.11	-0.953739	-1.15725		SPCC757.07C	2.49604	2.15312		SPAC926.08C	-0.990006	-0.608845		SPAC24H6.07	-0.754856	-1.59112
	SPAC19D5.01	3.19888	4.43205		SPAC2F3.05C	1.17299	1.7059		SPAC16C9.03	-0.99657	-1.63857		SPAC4A8.04	1.42592	1.40695		SPCC830.07C	2.67275	0.673244		SPBC1711.06	-0.988429	-0.666777		SPAC11E3.15	-0.911789	-1.589
	SPAC19D5.05C	-0.812553	-0.922907		SPAC2F7.11	-0.83172	-1.27476		SPCC16C4.08C	-0.991929	-1.64124		SPAC4D7.02C	0.712231	1.45634		SPAC27D7.11C	2.74531	0.70956		SPBP4H10.11C	-0.986762	-1.0916		SPAC6G10.11C	-0.810691	-1.58626
	SPAC19E9.03	0.755842	2.50135		SPAC2G11.11C	-0.679939	-1.10969		SPBC29A3.16	-0.990966	-1.65533		SPAC4F10.20	0.911749	0.595776		SPBC1105.14	2.7825	1.59417		SPCC1450.04	-0.986097	-0.86073		SPBC1105.11C	0.596714	-1.58411
	SPAC19G12.05	-1.04975	-1.10572		SPAC2G11.13	1.21217	0.688749		SPBC336.02	-0.990446	-1.77361		SPAC4G8.12C	0.632321	-1.18436		SPBC365.12C	2.89811	2.07958		SPCC364.03	-0.985983	-0.662918		SPAC29A4.02C	-0.936611	-1.57876
	SPAC19G12.09	1.87519	2.66431		SPAC30D11.03	-0.849022	-0.605332		SPAC926.08C	-0.990006	-1.53228		SPAC4G9.20C	-0.654715	-0.879064		SPAC19D5.01	3.19888	1.45599		SPCP1E11.09C	-0.982119	-0.991491		SPBC317.01	1.2056	-1.57589
	SPAC1A6.07	0.719554	1.06139		SPAC31G5.02	-0.859841	-0.8962		SPAC57A10.10C	-0.985014	-0.970526		SPAC513.02	0.936533	4.57357		SPBC16D10.08C	3.43277	0.900896		SPCC1223.14	-0.981357	-0.882763		SPCP31B10.08C	-1.14761	-1.57188
	SPAC1B3.03C	0.921933	2.72594		SPAC31G5.09C	-0.620671	-0.869873		SPBPB2B2.09C	-0.98188	-0.587923		SPAC513.07	-0.658384	1.16467		SPAC343.12	3.63751	0.860419		SPBC2F12.07C	-0.980365	-0.823357		SPBC776.11	-0.799837	-1.56716
	SPAC1B3.04C	-0.743402	-0.94789		SPAC31G5.12C	0.646523	0.82412		SPCC1223.14	-0.981357	-0.597507		SPAC57A10.12C	-1.20641	0.626883		SPAP8A3.04C	3.67487	1.22372		SPCC576.09	-0.978011	-1.05316		SPBC776.01	-0.695524	-1.56251
	SPAC1B3.09C	-0.587956	1.03487		SPAC328.03	1.28967	0.787629		SPAC644.15	-0.977757	-0.637648		SPAC5D6.07C	0.938837	0.823069		SPBC21C3.19	3.69618	3.10675		SPAC644.15	-0.977757	-1.09606		SPAC607.03C	-0.703498	-1.55082
	SPAC1B3.13	-0.690809	-1.2542		SPAC328.04	0.750058	1.73442		SPAC664.08C	-0.976126	-1.46696		SPAC5H10.11	1.78567	-1.71774		SPBC660.05	4.45678	2.77841		SPBC20F10.01	-0.974036	-0.905354		SPBC2F12.04	-0.872529	-1.54885
	SPAC1B3.20	0.691478	1.11583		SPAC328.08C	0.884269	0.924309		SPBC20F10.01	-0.974036	-1.33092		SPAC5H10.11	1.78567	-1.71774		SPAC167.06C	7.29029	1.30137		SPAC23A1.11	-0.967786	-0.764995		SPBC405.07	-0.745497	-1.54653
	SPAC1B9.03C	-1.0388	-1.33887		SPAC343.06C	1.00943	0.943471		SPBC1539.10	-0.968594	-1.41771		SPAC607.09C	0.886712	0.866358						SPAC1F7.07C	-0.966377	-0.992877		SPAC1782.11	-1.18724	-1.54645
	SPAC1D4.03C	0.757437	0.84287		SPAC343.12	3.63751	2.48875		SPBC14C8.12	-0.963032	-0.621721		SPAC637.03	2.26547	4.26125						SPAC22H12.04C	-0.961009	-0.770723		SPAC3H5.07	-1.07982	-1.54139
	SPAC1D4.11C	-0.955814	-0.75172		SPAC343.20	1.19805	0.807025		SPBC83.15	-0.961624	-1.61332		SPAC688.04C	1.28465	2.34005						SPBC839.05C	-0.957662	-0.719814		SPAC140.02	-1.05275	-1.5391
	SPAC1F12.02C	-0.690381	-0.696365		SPAC3A11.06	0.737353	1.32289		SPAC8F11.04	-0.96096	-1.72194		SPAC6B12.03C	1.21106	2.49683						SPAC3H1.11	-0.953739	-1.1166		SPAC3H5.10	-0.837045	-1.53901
	SPAC1F3.02C	0.644048	0.916358		SPAC3A11.10C	0.857189	0.85384		SPBC1683.01	-0.958568	-1.16443		SPAC821.08C	-0.588931	-0.839996						SPAC3A12.10	-0.953428	-0.897275		SPAC328.10C	-0.798835	-1.53361
	SPAC1F7.02C	-1.19927	-1.25138		SPAC3C7.05C	0.794107	1.39548		SPBC19F5.02C	-0.956911	-0.966108		SPAC821.09	-1.18656	-2.37857						SPCC330.04C	-0.953321	2.52799		SPAC1F7.13C	-0.99544	-1.53354
	SPAC1F7.07C	-0.966377	-2.07908		SPAC3C7.13C	0.757256	1.63809		SPBC651.01C	-0.954804	-1.80211		SPAC869.05C	-0.615395	-0.85491						SPAC664.04C	-0.950556	-0.596397		SPAC959.08	-0.879415	-1.52632
	SPAC1F7.13C	-0.99544	-0.814286		SPAC3F10.16C	-0.949086	-0.786		SPAC19B12.11C	-0.951914	-1.62102		SPAC869.09	-2.24113	1.50481						SPCC962.04	-0.950507	-1.00152		SPCC1322.11	-0.89332	-1.52612
	SPAC1F8.01	1.27569	1.76884		SPAC3G6.05	-2.24241	1.50538		SPAC3F10.16C	-0.949086	-1.2893		SPAC8C9.03	1.01557	2.42064						SPAC29A4.04C	-0.949509	-0.619125		SPBC16D10.11C	-0.943651	-1.52453
	SPAC1F8.03C	-1.10193	-3.25264		SPAC3G6.07	1.00552	2.8351		SPAC1751.04	-0.948628	-0.97835		SPAC8C9.16C	1.03994	0.976998						SPCC74.05	-0.944706	-0.767221		SPCC1259.01C	-0.924494	-1.51911
	SPAC1F8.06	-1.97733	-0.71807		SPAC3H1.06C	-1.16856	-0.68866		SPBC713.04C	-0.941518	-0.909241		SPAC8E11.10	-2.6103	-2.82536						SPBC16D10.11C	-0.943651	-0.626864		SPAPB17E12.13	-0.837165	-1.51455
	SPAC1F8.07C	-0.624328	-1.09157		SPAC3H1.11	-0.953739	0.612041		SPAC959.03C	-0.938138	-1.07476		SPAC977.13C	1.94246	0.796511						SPCP31B10.07	-0.943459	-1.07233		SPAC806.03C	-1.06454	-1.51213
	SPAC20G4.03C	0.806985	1.53066		SPAC458.04C	1.15661	1.17419		SPBC16H5.08C	-0.930508	-0.905048		SPAC977.17	0.723924	-0.991126						SPBP8B7.06	-0.941524	-1.1032		SPAC5H10.03	-1.80129	-1.51129
	SPAC20G8.09C	-0.791656	-1.29149		SPAC4A8.04	1.42592	1.13765		SPCC417.08	-0.923789	-0.609189		SPACUNK12.02C	0.67089	0.601212						SPBC106.18	-0.939478	-0.847941		SPAC13G6.02C	-0.804403	-1.50922
	SPAC212.09C	4.66955	-0.801468		SPAC4D7.02C	0.712231	1.24282		SPBC11G11.03	-0.923508	-1.50441		SPACUNK4.16C	1.72937	1.38172						SPBC1778.01C	-0.938241	-0.893958		SPAC56F8.09	-1.21047	-1.50892
	SPAC21E11.03C	1.19263	2.55418		SPAC4F10.06	-0.78654	-0.663191		SPAC24B11.13	-0.923406	-0.761825		SPACUNK4.17	2.29747	5.89318						SPBC1685.02C	-0.937166	-1.19931		SPBC18H10.13	-1.07164	-1.50863
	SPAC21E11.04	1.18399	1.96245		SPAC4F8.04	-0.788147	-0.935738		SPAP7G5.02C	-0.921263	-0.892366		SPAP14E8.02	-0.722639	-0.875513						SPAC29A4.02C	-0.936611	-0.848604		SPBP4H10.13	-0.870358	-1.50676
	SPAC222.06	-1.14111	-1.31024		SPAC4G9.19	0.765626	0.65823		SPAC23C11.03	-0.918171	-0.81317		SPAP32A8.02	0.688415	0.998622						SPBC16H5.08C	-0.930508	-0.787165		SPBC800.04C	-0.756268	-1.50424
	SPAC222.11	-0.675731	-1.17205		SPAC4H3.04C	1.07567	1.10141		SPBC244.02C	-0.916442	-0.982021		SPAP8A3.02C	-1.3864	-0.870308						SPAC890.08	-0.926841	-0.808799		SPAC1782.10C	-0.802143	-1.49892
	SPAC227.02C	-1.43755	-1.15833		SPAC513.02	0.936533	3.1149		SPCC18.12C	-0.912078	-1.24848		SPAP8A3.04C	3.67487	2.82411						SPBC21C3.08C	-0.926532	-0.947674		SPBC685.06	-1.01204	-1.49817
	SPAC227.03C	1.3247	1.43167		SPAC513.07	-0.658384	1.03739		SPAC823.08C	-0.906345	-1.62571		SPAPB15E9.01C	-0.794726	-2.65181						SPCC1259.01C	-0.924494	-0.69445		SPCC31H12.04C	-1.06332	-1.49749
	SPAC22A12.04C	-0.859793	-0.639658		SPAC521.03	1.46764	0.771476		SPAC1952.02	-0.906252	-0.831435		SPAPB1A11.03	-2.12052	1.52675						SPCC417.08	-0.923789	-1.68782		SPBC23E6.09	-1.29711	-1.49484
	SPAC22A12.05	-0.622923	-1.52367		SPAC56E4.06C	0.658724	0.597603		SPBC3B8.09	-0.905684	-1.21762		SPAPB24D3.07C	1.07139	-0.730165						SPAC24B11.13	-0.923406	-1.05786		SPCC1682.14	-1.04574	-1.49451
	SPAC22A12.15C	0.81465	1.52935		SPAC57A10.05C	0.773548	0.622068		SPCC320.11C	-0.905654	-1.81337		SPAPB8E5.03	-0.777475	-1.01252						SPBC685.07C	-0.922705	-0.662696		SPAC664.04C	-0.950556	-1.4934
	SPAC22E12.03C	0.835136	2.21243		SPAC57A7.06	-1.10367	-0.70557		SPBC4F6.14	-0.903005	-1.50228		SPBC106.02C	1.33954	4.49473						SPBC17G9.10	-0.904358	-0.902447		SPBC18H10.12C	-0.874835	-1.48111
	SPAC22E12.13C	-1.05301	-1.29057		SPAC589.07C	0.676926	0.59683		SPBC30D10.15	-0.902451	-0.903333		SPBC106.10	1.00561	1.99742						SPAC186.01	-0.903965	-0.683562		SPBC1198.02	-1.70353	-1.4805
	SPAC22F3.09C	0.724905	1.04091		SPAC5D6.07C	0.938837	1.04755		SPAC806.02C	-0.900537	-0.81539		SPBC1105.13C	3.5705	3.4925						SPAC18G6.14C	-0.900608	-0.848173		SPAC13G6.07C	-0.992607	-1.47219
	SPAC22F3.12C	-0.891813	-0.641041		SPAC5H10.02C	0.971916	2.61919		SPBC23E6.05	-0.900464	-1.08864		SPBC1105.14	2.7825	4.16311						SPAC25G10.06	-0.897528	-0.834441		SPAC13D6.02C	-0.78821	-1.47137
	SPAC22F8.05	1.29585	4.59373		SPAC5H10.10	-0.590579	0.621679		SPBP8B7.18C	-0.897269	-0.594977		SPBC119.04	1.79557	0.939761						SPAC4G9.16C	-0.896078	-0.802587		SPAC25G10.06	-0.897528	-1.46944
	SPAC22G7.05	-0.855617	-0.910787		SPAC607.02C	-0.790269	-0.631567		SPAC10F6.03C	-0.89262	-1.07683		SPBC119.05C	0.661594	0.891726						SPAC1250.05	-0.894604	0.586348		SPCC1682.13	-0.795419	-1.46835
	SPAC22G7.08	1.52001	0.72438		SPAC607.09C	0.886712	0.711442		SPCC1739.05	-0.891269	-0.847894		SPBC1198.02	-1.70353	-0.88598						SPAC4F10.09C	-0.894214	-0.925153		SPBC725.15	-0.730487	-1.46788
	SPAC22G7.11C	1.16762	1.23277		SPAC630.05	1.13062	0.657247		SPBC776.17	-0.890218	-1.12428		SPBC11C11.06C	1.99685	4.13822						SPCC1322.11	-0.89332	-0.730894		SPAC3H5.05C	-0.703006	-1.46636
	SPAC22H10.02	0.627692	0.658961		SPAC637.03	2.26547	3.05586		SPAC2E1P5.05	-0.887243	-1.2875		SPBC1271.08C	2.17229	-0.755795						SPAC22F3.12C	-0.891813	0.949585		SPAC18G6.14C	-0.900608	-1.46352
	SPAC22H10.13	1.87559	4.53411		SPAC664.06	-1.21451	-0.942917		SPAC977.11	-0.881808	-0.627037		SPBC1289.14	2.36563	4.21217						SPCC16C4.13C	-0.887617	-0.690425		SPCC569.05C	-0.620938	-1.46326
	SPAC22H12.01C	2.78633	3.60205		SPAC664.08C	-0.976126	-1.01428		SPCC1259.03	-0.879899	-1.25113		SPBC1289.16C	1.60457	-0.694438						SPAC26A3.07C	-0.886013	-0.791096		SPBC21B10.10	-1.03814	-1.46248
	SPAC23A1.03	-1.81109	-1.4443		SPAC683.02C	-1.57933	-1.36784		SPAC17H9.04C	-0.879571	-1.23396		SPBC1289.17	3.4018	-0.629713						SPAPJ698.02C	-0.8813	-0.800041		SPCC622.18	-0.788397	-1.45787
	SPAC23A1.11	-0.967786	-0.587164		SPAC688.03C	0.858972	1.10782		SPAC144.11	-0.878091	-0.613553		SPBC12C2.04	0.704844	2.62954						SPAC959.08	-0.879415	-0.636404		SPAC144.11	-0.878091	-1.4558
	SPAC23A1.14C	0.832515	0.703216		SPAC688.04C	1.28465	2.2273		SPAC23H4.15	-0.871782	-1.44407		SPBC13A2.04C	-0.833776	-1.51101						SPAC144.11	-0.878091	-0.777497		SPAC11G7.04	-0.828396	-1.45537
	SPAC23C11.02C	-0.776251	-0.602712		SPAC6F6.03C	-0.868038	-0.594498		SPAC3C7.08C	-0.868502	-0.762253		SPBC14F5.10C	1.38059	0.641884						SPBC18H10.12C	-0.874835	-0.600817		SPBC839.05C	-0.957662	-1.45114
	SPAC23C11.06C	1.19305	2.39266		SPAC6G9.02C	-0.743177	-0.592419		SPAC6F6.03C	-0.868038	-1.84625		SPBC1683.01	-0.958568	-1.40024						SPBC2F12.04	-0.872529	-0.821189		SPAC144.03	-0.591477	-1.44607
	SPAC23C11.13C	-0.766278	-0.738469		SPAC750.05C	1.84745	1.01354		SPBC16E9.10C	-0.861888	-1.46949		SPBC1683.09C	-2.02829	-0.857051						SPBP4H10.13	-0.870358	-0.779378		SPBC2F12.07C	-0.980365	-1.43832
	SPAC23C4.17	-0.666343	-1.00889		SPAC821.08C	-0.588931	-1.73159		SPBC16C6.12C	-0.860983	-1.6486		SPBC1683.10C	-1.00355	-0.820693						SPBP8B7.03C	-0.869081	-0.840907		SPBC16C6.11	-0.833942	-1.43438
	SPAC23G3.03	0.621785	0.723323		SPAC821.09	-1.18656	-1.58805		SPBC800.06	-0.8609	-1.84731		SPBC1685.13	1.81681	1.00244						SPAC3C7.08C	-0.868502	-3.77484		SPCC18.14C	-0.836236	-1.42901
	SPAC23G3.06	-0.630697	-0.605903		SPAC823.04	-0.723066	-0.888061		SPAC31G5.02	-0.859841	-1.01551		SPBC16A3.02C	1.5573	2.53147						SPAC1783.08C	-0.866861	-0.805937		SPAC1805.12C	-0.884194	-1.42819
	SPAC23H3.09C	-0.766858	-0.699794		SPAC823.08C	-0.906345	-0.651768		SPAC12G12.02	-0.855729	-0.988018		SPBC16A3.09C	0.66944	0.751357						SPAC31G5.17C	-0.864839	-0.911842		SPAC23A1.11	-0.967786	-1.42662
	SPAC23H3.15C	2.02619	5.77163		SPAC869.02C	-1.36409	1.38752		SPAC22G7.05	-0.855617	-1.41187		SPBC16C6.01C	0.699573	-0.59944						SPAC22A12.04C	-0.859793	-0.784787		SPBC1105.12	0.668125	-1.4254
	SPAC23H4.06	-0.72396	-3.58988		SPAC869.09	-2.24113	0.608336		SPAC1687.11	-0.849382	-1.85632		SPBC16D10.08C	3.43277	0.986724						SPAC13C5.03	-0.858631	0.940992		SPAC23A1.08C	-0.817155	-1.41446
	SPAC23H4.15	-0.871782	-1.45405		SPAC890.05	-0.838675	-0.931797		SPAC30D11.03	-0.849022	-1.49208		SPBC16E9.16C	1.68286	5.56075						SPBC3H7.07C	-0.854692	-1.28291		SPAC3G9.09C	-0.668008	-1.4135
	SPAC23H4.17C	0.812196	0.810538		SPAC8C9.03	1.01557	2.14142		SPAC11G7.01	-0.849012	-0.754091		SPBC1709.14	0.688396	-0.606639						SPCC576.11	-0.853446	-0.625406		SPAC26A3.07C	-0.886013	-1.41329
	SPAC24B11.07C	-0.834973	-0.879064		SPAC8C9.12C	-0.631421	1.00318		SPBC1703.05	-0.844895	-1.3213		SPBC1734.08	1.00557	0.992917						SPAC56E4.04C	-0.851398	-1.13101		SPAC30D11.12	-0.843958	-1.40876
	SPAC24B11.13	-0.923406	-1.14971		SPAC8C9.16C	1.03994	1.3484		SPAC22F8.09	-0.844277	-1.29477		SPBC1773.05C	0.921814	0.696012						SPAC4F8.07C	-0.849691	-0.619635		SPBC20F10.01	-0.974036	-1.40829
	SPAC24C9.15C	-1.5533	1.13794		SPAC8C9.17C	-6.82725	0.67404		SPBC4F6.13C	-0.840696	-1.09256		SPBC1773.13	0.967112	-0.614359						SPAC1687.11	-0.849382	-0.655781		SPCC663.04	-0.87495	-1.40791
	SPAC24H6.07	-0.754856	-0.705465		SPAC8E11.10	-2.6103	-1.46795		SPAC890.05	-0.838675	-1.7787		SPBC1861.01C	-1.36383	-2.31151						SPBC29B5.03C	-0.845717	-0.868833		SPAC3G6.13C	-0.621607	-1.39953
	SPAC25B8.03	0.644764	-0.603972		SPAC8F11.04	-0.96096	-0.679504		SPBC18H10.20C	-0.836323	-0.811789		SPBC1861.02	-1.55597	-1.4834						SPAC30D11.12	-0.843958	-0.79475		SPAC26A3.04	-0.799099	-1.39698
	SPAC25B8.05	-0.808938	-0.756319		SPAC926.04C	1.34619	-0.936345		SPAC2F7.11	-0.83172	-1.10853		SPBC20F10.03	1.28533	2.70485						SPAC869.11	-0.841719	-0.637338		SPBC25H2.07	-0.588478	-1.39303
	SPAC25G10.05C	-0.771683	-0.822758		SPAC926.08C	-0.990006	-0.829357		SPBC19F5.05C	-0.831499	-1.69234		SPBC21.06C	0.82066	-0.694158						SPBC4F6.13C	-0.840696	-1.05236		SPCC613.05C	-0.773842	-1.39245
	SPAC25G10.06	-0.897528	-0.78697		SPAC959.03C	-0.938138	-0.613542		SPBC16H5.10C	-0.828988	-0.712433		SPBC215.04	0.824051	1.41512						SPAC8C9.08	-0.838417	-0.758254		SPBC365.03C	-0.746222	-1.39207
	SPAC25H1.03	1.27805	2.3026		SPAC977.01	2.53623	1.1024		SPBC1604.06C	-0.828948	-1.25339		SPBC215.05	1.33758	2.33336						SPAPB17E12.13	-0.837165	-0.63927		SPCC1223.05C	-0.87987	-1.39168
	SPAC26A3.03C	-1.83182	-0.661501		SPAC977.06	2.09222	1.17088		SPBC19G7.04	-0.82812	-0.620069		SPBC216.03	0.615098	0.878772						SPAC3H5.10	-0.837045	-0.73662		SPCC1322.15	-0.736181	-1.38848
	SPAC26A3.04	-0.799099	-0.698248		SPAC977.13C	1.94246	2.36563		SPBC365.04C	-0.825176	-0.91099		SPBC21C3.19	3.69618	5.71297						SPCC18.14C	-0.836236	-0.720076		SPAC8F11.04	-0.96096	-1.38698
	SPAC26A3.07C	-0.886013	-0.81727		SPAC9E9.13	1.64831	-0.724647		SPCC1322.14C	-0.815233	-0.587403		SPBC23E6.09	-1.29711	-1.92829						SPAC24B11.07C	-0.834973	-0.982133		SPBC56F2.02	-0.756345	-1.38571
	SPAC26F1.04C	0.952074	3.42573		SPACUNK12.02C	0.67089	0.624808		SPAC19D5.05C	-0.812553	-1.24554		SPBC23G7.06C	0.636945	1.04181						SPBC16C6.11	-0.833942	-0.602367		SPAC222.06	-1.14111	-1.38359
	SPAC26F1.07	0.644234	3.01262		SPACUNK4.09	-0.648397	-0.887207		SPAC25B8.05	-0.808938	-0.867831		SPBC23G7.11	-0.586321	1.11048						SPBC13A2.04C	-0.833776	-2.00572		SPAC13A11.02C	-0.634098	-1.37965
	SPAC26F1.11	1.36631	1.36925		SPACUNK4.17	2.29747	4.88138		SPAC26H5.09C	-0.803324	1.21169		SPBC24C6.09C	0.673068	6.48138						SPAC2F7.11	-0.83172	-0.837849		SPAC30D11.03	-0.849022	-1.37668
	SPAC26F1.14C	1.07217	1.27528		SPAP14E8.02	-0.722639	-0.884274		SPBC106.17C	-0.802227	1.90114		SPBC29A10.08	1.3846	1.12145						SPCC24B10.09	-0.829599	-0.749029		SPAC1071.07C	-1.12554	-1.37301
	SPAC26H5.09C	-0.803324	0.620202		SPAP32A8.02	0.688415	1.04053		SPAC57A7.12	-0.801901	-0.667298		SPBC2D10.05	0.727002	0.996627						SPBC25B2.09C	-0.829319	-0.935945		SPCC23B6.02C	-0.587914	-1.37005
	SPAC27D7.11C	2.74531	3.31068		SPAP8A3.04C	3.67487	2.04231		SPAC1486.09	-0.798844	-1.78093		SPBC2F12.09C	1.96732	5.00223						SPAC11G7.04	-0.828396	-0.694847		SPAPB8E5.06C	-0.872884	-1.36958
	SPAC27D7.13C	0.763706	0.644927		SPAPB1A10.02	0.626421	0.620905		SPCP1E11.11	-0.797626	-1.15002		SPBC2G2.10C	0.782959	-0.66125						SPAC694.04C	-0.827912	-0.855976		SPBC649.02	-1.00722	-1.36838
	SPAC27F1.06C	-1.12075	-0.691464		SPAPB1A10.05	1.7465	-0.766578		SPCC1682.13	-0.795419	-0.858436		SPBC30D10.14	1.19275	1.03095						SPAC6F6.07C	-0.826967	-0.605158		SPAC589.10C	-0.715057	-1.36641
	SPAC27F1.08	0.606179	0.820877		SPAPB1A10.08	0.722644	2.42792		SPBC3B9.07C	-0.794793	-0.678326		SPBC32F12.03C	1.33244	2.76806						SPBC4F6.04	-0.82362	-0.618653		SPAC1399.03	-1.17309	-1.36595
	SPAC29B12.03	0.591192	1.17122		SPAPB1A11.03	-2.12052	2.01503		SPAPB15E9.01C	-0.794726	-0.63949		SPBC32H8.07	0.898455	1.58212						SPAC3G9.03	-0.821186	-0.792216		SPAC513.01C	-0.685929	-1.35863
	SPAC29E6.01	0.62588	0.797656		SPAPB24D3.07C	1.07139	-0.634106		SPBP8B7.12C	-0.79344	-0.67306		SPBC36.02C	0.745025	0.901004						SPAC23H4.01C	-0.81857	-1.13276		SPAC22H12.04C	-0.961009	-1.3551
	SPAC29E6.06C	-0.649386	-0.666748		SPAPJ760.03C	-1.16024	-0.673003		SPAC6F12.16C	-0.792419	-1.38169		SPBC365.12C	2.89811	4.38924						SPAC23A1.08C	-0.817155	-0.665358		SPCC1235.13	0.632712	-1.3547
	SPAC29E6.07	-1.10867	1.21034		SPBC106.02C	1.33954	4.33762		SPAC20G8.09C	-0.791656	-1.7546		SPBC3B9.06C	0.870194	0.989074						SPCC1322.14C	-0.815233	-0.615334		SPAC4F8.07C	-0.849691	-1.35114
	SPAC2C4.06C	-1.09803	-0.686069		SPBC106.10	1.00561	1.77375		SPAC607.02C	-0.790269	-0.703431		SPBC3E7.02C	3.80193	0.653743						SPAC6G10.11C	-0.810691	-0.845636		SPAC17A5.03	-0.747297	-1.34812
	SPAC2C4.07C	0.782842	1.58383		SPBC106.14C	-1.34426	-0.918592		SPAC13D6.02C	-0.78821	-0.664883		SPBC3E7.04C	0.853129	-0.795696						SPAC15E1.03	-0.810322	-0.881555		SPAPB8E5.03	-0.777475	-1.34646
	SPAC2C4.11C	-0.786499	-1.14121		SPBC1105.13C	3.5705	0.667179		SPAC4F8.04	-0.788147	-1.38928		SPBC3H7.02	1.12227	1.27591						SPBC646.10C	-0.808128	-0.68891		SPBC577.02	-1.03259	-1.34271
	SPAC2C4.16C	-0.748072	-0.680486		SPBC1105.14	2.7825	2.68376		SPBC1734.01C	-0.786813	-1.27776		SPBC3H7.05C	-0.622507	-0.962084						SPAC3G6.08	-0.805969	0.585068		SPBC11G11.03	-0.923508	-1.34221
	SPAC2C4.17C	0.791285	2.31029		SPBC1198.02	-1.70353	-0.700943		SPAC4F10.06	-0.78654	-0.774392		SPBC405.04C	0.634838	0.791931						SPAC13G6.02C	-0.804403	-0.626007		SPBC839.13C	-0.779681	-1.33908
	SPAC2E12.03C	0.587174	1.00876		SPBC1198.14C	0.90694	0.746382		SPAC2C4.11C	-0.786499	-1.31921		SPBC409.08	0.743766	-1.45208						SPAC26H5.09C	-0.803324	-1.1313		SPCC4F11.04C	-1.08746	-1.32936
	SPAC2E1P3.02C	1.9782	1.97		SPBC11C11.05	-0.997633	-1.21215		SPAC890.04C	-0.782983	-0.897154		SPBC418.02	0.701266	-0.677103						SPAC1006.07	-0.803291	-0.638489		SPBC1347.02	-1.39947	-1.3287
	SPAC2E1P3.05C	-2.65367	-1.43364		SPBC11C11.06C	1.99685	2.90976		SPCC16A11.02	-0.781179	-1.30141		SPBC428.10	1.25827	2.47061						SPBC18E5.04	-0.803203	-0.733359		SPAC2C4.16C	-0.748072	-1.32754
	SPAC2E1P5.05	-0.887243	-0.977412		SPBC11G11.03	-0.923508	-0.830793		SPCC965.12	-0.779381	-0.61595		SPBC4F6.09	-1.16016	-0.894536						SPAC31G5.03	-0.802941	-0.926773		SPAC4F10.06	-0.78654	-1.32457
	SPAC2F3.03C	-1.55454	-1.25718		SPBC11G11.05	-0.588768	-0.867252		SPAPB8E5.03	-0.777475	-0.63141		SPBC530.10C	0.597071	0.741493						SPBC106.17C	-0.802227	-0.588142		SPBC609.04	0.634908	-1.32284
	SPAC2F3.05C	1.17299	4.69768		SPBC1271.08C	2.17229	3.25186		SPBC14F5.06	-0.77697	-0.836733		SPBC56F2.06	1.50166	3.03109						SPAC57A7.12	-0.801901	-0.869157		SPBC29A3.04	-0.737769	-1.31806
	SPAC2F3.09	-0.690067	-1.62622		SPBC1289.14	2.36563	2.15942		SPAC22F3.08C	-0.772931	-1.17312		SPBC577.09	0.587964	-0.695875						SPBC776.11	-0.799837	-0.667811		SPCC965.13	-1.2729	-1.31447
	SPAC2F7.05C	-0.670162	-0.899278		SPBC1289.16C	1.60457	1.1238		SPCC191.08	-0.771421	-0.819483		SPBC609.04	0.634908	0.817734						SPBP22H7.08	-0.799232	-0.769229		SPAC4F10.14C	-1.08747	-1.30396
	SPAC2F7.11	-0.83172	-1.40811		SPBC1289.17	3.4018	0.98347		SPBC9B6.07	-0.764258	-1.3533		SPBC660.05	4.45678	6.50598						SPAC26A3.04	-0.799099	-0.84819		SPBC26H8.11C	-1.91727	-1.29869
	SPAC2F7.13C	-0.761517	-1.16151		SPBC12C2.04	0.704844	1.33928		SPCC338.11C	-0.761107	-0.7325		SPBC660.07	1.06841	2.43322						SPAC328.10C	-0.798835	-0.825638		SPBC3H7.07C	-0.854692	-1.29467
	SPAC2G11.09	0.666042	0.801138		SPBC1347.02	-1.39947	-0.833554		SPBC2G2.08	-0.75492	-1.01266		SPBC725.03	2.41233	4.37876						SPCC970.05	-0.798118	-0.699471		SPAC23H4.17C	0.812196	-1.29458
	SPAC2G11.11C	-0.679939	-1.41166		SPBC1347.11	-0.741894	1.46332		SPAC24C9.11	-0.75176	-1.10538		SPBC725.10	2.96077	2.17631						SPBC18H10.02	-0.796651	-2.24786		SPAC3H1.07	-1.13764	-1.28701
	SPAC2G11.13	1.21217	0.672941		SPBC13G1.09	-0.664572	-0.934317		SPBC2D10.10C	-0.745281	-0.800387		SPBC83.17	0.717781	0.760638						SPAPB15E9.01C	-0.794726	-2.97561		SPBC29A3.12	-1.03837	-1.28193
	SPAC30C2.02	-1.67417	-2.21887		SPBC146.01	0.70068	0.659619		SPBC2G5.03	-0.744405	-1.17971		SPBC839.06	4.07769	5.12582						SPBC17G9.09	-0.793613	-0.632128		SPCC4B3.10C	-0.737285	-1.27227
	SPAC30D11.03	-0.849022	-1.29133		SPBC146.02	1.21665	0.826534		SPCC320.08	-0.744187	-1.69694		SPBC839.07	-0.591116	-1.84518						SPAC11E3.06	-0.79219	1.02845		SPBC1711.06	-0.988429	-1.27078
	SPAC30D11.12	-0.843958	-0.585799		SPBC14F5.10C	1.38059	1.57401		SPCC1183.07	-0.743724	-1.40964		SPBC887.14C	-0.591041	-0.706453						SPBC19C7.06	-0.792115	-1.75982		SPAC3H5.12C	-0.906481	-1.27058
	SPAC31A2.05C	0.591563	-0.626536		SPBC15D4.12C	1.65239	1.22579		SPAC1B3.04C	-0.743402	-1.34744		SPBC8E4.01C	0.888752	-2.05101						SPAC20G8.09C	-0.791656	-0.754199		SPAC23C11.02C	-0.776251	-1.26793
	SPAC31A2.07C	-1.05694	-0.64067		SPBC15D4.13C	0.783404	0.70862		SPAC6G9.02C	-0.743177	-1.2039		SPBC947.04	-1.16928	-0.807768						SPBC21C3.13	-0.790842	-0.664297		SPBC25H2.04C	-0.590329	-1.26749
	SPAC31G5.02	-0.859841	-0.894899		SPBC1683.01	-0.958568	-1.11216		SPBC1347.11	-0.741894	1.06623		SPBP35G2.03C	0.664954	-0.709281						SPCC622.18	-0.788397	-0.692088		SPBC16G5.14C	-0.858149	-1.26746
	SPAC31G5.03	-0.802941	-1.00593		SPBC1683.06C	0.859035	1.82898		SPCC613.08	-0.741252	-1.93995		SPBP4H10.10	1.49652	1.25224						SPAC13D6.02C	-0.78821	-1.07002		SPAC521.05	-1.04258	-1.264
	SPAC31G5.12C	0.646523	0.636311		SPBC1683.09C	-2.02829	1.45681		SPBC31E1.06	-0.735325	-0.930848		SPBP4H10.14C	-1.08707	-0.758843						SPBC3B9.13C	-0.784687	-1.18486		SPAC17H9.18C	-1.73361	-1.25405
	SPAC31G5.17C	-0.864839	-0.86436		SPBC1683.10C	-1.00355	-0.919943		SPAC144.01	-0.734431	-0.903333		SPBP8B7.05C	-1.01624	0.590271						SPBC16A3.08C	-0.784325	-1.02493		SPBC4F6.04	-0.82362	-1.25136
	SPAC323.01C	-1.07875	-0.896536		SPBC1685.07C	0.782795	0.756643		SPAC9.10	-0.732852	-1.04729		SPBPB10D8.01	-4.86973	-1.05328						SPBC17G9.03C	-0.782833	-0.813674		SPAC24B11.13	-0.923406	-1.25032
	SPAC323.06C	0.630094	0.6838		SPBC1685.13	1.81681	0.927646		SPBC29A3.06	-0.732355	-1.64971		SPBPB2B2.02	1.63723	0.761396						SPBC18H10.14	-0.782409	-0.642766		SPBP8B7.10C	-0.625409	-1.24821
	SPAC328.03	1.28967	2.63489		SPBC1685.15C	-0.617528	-1.02068		SPBC725.15	-0.730487	-0.846285		SPBPB7E8.01	-1.66957	-3.12753						SPCC5E4.07	-0.780947	-0.935374		SPBC1604.06C	-0.828948	-1.23892
	SPAC328.04	0.750058	1.30815		SPBC16A3.02C	1.5573	2.21711		SPAC8C9.10C	-0.730216	-0.992733		SPCC1020.10	1.14484	2.29422						SPBC839.13C	-0.779681	-0.726376		SPAC3A12.10	-0.953428	-1.2377
	SPAC328.08C	0.884269	0.670813		SPBC16A3.09C	0.66944	0.939242		SPBC13G1.04C	-0.725588	-0.648078		SPCC1183.01	0.598299	-1.29301						SPAPB8E5.03	-0.777475	-1.04481		SPAC1805.13	-0.604262	-1.23746
	SPAC32A11.02C	0.868392	1.68053		SPBC16C6.12C	-0.860983	-0.68066		SPCC126.03	-0.725383	-1.044		SPCC1183.11	0.619585	3.23227						SPAC23C11.02C	-0.776251	-0.605869		SPBC1734.01C	-0.786813	-1.23478
	SPAC343.06C	1.00943	1.78725		SPBC16D10.01C	-0.587488	-0.729818		SPAC23H4.06	-0.72396	-0.940063		SPCC1223.03C	0.702085	3.60854						SPCC777.09C	-0.775321	-0.847788		SPCC613.08	-0.741252	-1.233
	SPAC343.09	0.776288	2.00644		SPBC16D10.08C	3.43277	-1.14845		SPAC823.04	-0.723066	-1.59697		SPCC1223.13	0.714316	-1.1194						SPCC613.05C	-0.773842	-0.72173		SPAC3F10.05C	-0.859397	-1.2323
	SPAC343.12	3.63751	3.52149		SPBC16E9.10C	-0.861888	-1.00578		SPCC18.05C	-0.722718	-1.17526		SPCC1235.01	1.59475	1.57144						SPCC777.15	-0.768655	0.599233		SPBPB10D8.04C	-0.871194	-1.22295
	SPAC343.20	1.19805	1.76683		SPBC16E9.16C	1.68286	5.08568		SPBC19C2.03	-0.716394	-1.18606		SPCC1235.03	0.607926	0.687356						SPBC106.15	-0.763472	-0.693213		SPAC31A2.05C	0.591563	-1.22161
	SPAC3A11.06	0.737353	2.11225		SPBC16G5.15C	-0.605636	-0.784408		SPAC16E8.06C	-0.710978	-0.963658		SPCC1235.13	0.632712	-1.08212						SPBC839.04	-0.762406	-0.727239		SPBC106.02C	1.33954	-1.22051
	SPAC3A11.10C	0.857189	1.57364		SPBC1709.01	-0.661152	-0.736701		SPAC5D6.01	-0.707937	-0.625767		SPCC126.07C	0.614733	1.05244						SPCC1235.12C	-0.762323	-0.970053		SPAC31G5.17C	-0.864839	-1.21705
	SPAC3A12.08	0.860131	0.920915		SPBC1711.04	-0.613319	-0.620967		SPBC3B8.05	-0.706764	-1.45403		SPCC1322.04	0.662898	1.4488						SPAC2F7.13C	-0.761517	-0.816799		SPCC18.05C	-0.722718	-1.21461
	SPAC3A12.10	-0.953428	-0.687997		SPBC1711.07	-1.19587	-1.05525		SPAC3H5.05C	-0.703006	-0.654184		SPCC1322.08	0.945335	3.69532						SPBC56F2.02	-0.756345	-0.628963		SPAC14C4.12C	-1.18224	-1.21273
	SPAC3C7.05C	0.794107	2.48498		SPBC1711.08	0.828345	-0.821253		SPBC1289.07C	-0.69633	-0.720885		SPCC1393.12	1.34842	2.23443						SPAC24H6.07	-0.754856	-0.770542		SPBC2F12.11C	-0.59881	-1.21006
	SPAC3C7.08C	-0.868502	-1.55063		SPBC1734.01C	-0.786813	-0.91697		SPAC1B3.13	-0.690809	-1.3743		SPCC1494.03	1.41243	1.84032						SPBC1685.09	-0.754119	-0.621263		SPBP8B7.05C	-1.01624	-1.20796
	SPAC3C7.11C	0.725123	0.881598		SPBC1734.08	1.00557	0.724192		SPAC1F12.02C	-0.690381	-0.586471		SPCC162.09C	-0.585227	-0.98044						SPAC2C4.16C	-0.748072	-0.605303		SPCC794.04C	1.5933	-1.1998
	SPAC3C7.13C	0.757256	2.20279		SPBC1734.11	-3.69361	-0.614525		SPAC2F3.09	-0.690067	-1.50065		SPCC16A11.01	1.13598	2.326						SPBC365.03C	-0.746222	-0.738832		SPAC57A10.10C	-0.985014	-1.19311
	SPAC3F10.16C	-0.949086	-1.16114		SPBC1773.05C	0.921814	1.81141		SPBC17D1.02	-0.687369	-1.44625		SPCC16A11.08	1.07256	1.23464						SPBC405.07	-0.745497	-0.681195		SPCC18.12C	-0.912078	-1.19091
	SPAC3G6.05	-2.24241	1.10396		SPBC17D1.06	-1.32695	-1.08013		SPAC513.01C	-0.685929	-0.683252		SPCC16A11.15C	0.808359	3.77023						SPBC2D10.10C	-0.745281	-0.878564		SPBC83.18C	-0.680387	-1.19069
	SPAC3G6.07	1.00552	3.19569		SPBC1861.02	-1.55597	-1.72795		SPBC776.08C	-0.68546	-1.03961		SPCC1753.02C	-0.919331	-1.54244						SPAC1B3.04C	-0.743402	-1.06571		SPBP4H10.11C	-0.986762	-1.18873
	SPAC3G9.03	-0.821186	-0.906169		SPBC19F5.05C	-0.831499	-0.695898		SPBP8B7.20C	-0.682986	-1.75606		SPCC1795.11	-0.587614	0.65395						SPBC713.03	-0.742299	-0.59527		SPBC14F5.06	-0.77697	-1.17073
	SPAC3G9.09C	-0.668008	-0.696354		SPBC19G7.04	-0.82812	-1.13267		SPBC83.18C	-0.680387	-0.611634		SPCC1795.12C	-0.769825	-0.915133						SPBC3D6.15	-0.742092	-0.817327		SPAPJ698.02C	-0.8813	-1.16976
	SPAC3H1.06C	-1.16856	-0.697371		SPBC19G7.09	-0.662459	-0.61998		SPAC2G11.11C	-0.679939	-1.53255		SPCC188.10C	-0.715476	-1.03724						SPBC1347.11	-0.741894	1.39623		SPAP7G5.05	-1.3895	-1.16885
	SPAC3H1.07	-1.13764	-0.736809		SPBC20F10.03	1.28533	2.388		SPAC18G6.11C	-0.676008	-0.93005		SPCC18B5.01C	-1.08329	1.09225						SPBC29A3.04	-0.737769	-0.672355		SPBC18E5.04	-0.803203	-1.16291
	SPAC3H1.11	-0.953739	-0.659062		SPBC215.04	0.824051	1.04786		SPBP22H7.02C	-0.673887	-1.14775		SPCC191.01	1.45715	1.84317						SPAC694.05C	-0.7375	-0.971137		SPCC663.10	-0.83835	-1.16276
	SPAC3H5.05C	-0.703006	-0.762033		SPBC215.05	1.33758	0.992493		SPAC2F7.05C	-0.670162	-1.2713		SPCC191.11	0.961169	-0.861172						SPAC17G8.06C	-0.736899	-1.16423		SPAC1F12.02C	-0.690381	-1.15808
	SPAC3H5.07	-1.07982	-0.84635		SPBC215.06C	-1.30727	-0.904589		SPBC800.08	-0.669363	-0.650408		SPCC24B10.08C	1.09331	-0.895019						SPCC1322.15	-0.736181	-0.63929		SPBC336.10C	-0.842264	-1.15694
	SPAC3H5.10	-0.837045	-0.650612		SPBC215.13	0.772724	1.00639		SPCC1672.07	-0.668805	-1.5917		SPCC24B10.18	-0.637917	0.593641						SPCC126.03	-0.725383	-1.07896		SPBP8B7.03C	-0.869081	-1.14992
	SPAC458.04C	1.15661	0.963729		SPBC216.03	0.615098	0.928329		SPAC23C4.17	-0.666343	-1.02264		SPCC285.10C	1.14163	0.792168						SPAC23H4.06	-0.72396	-2.44859		SPBC11C11.07	-1.03703	-1.14823
	SPAC4A8.04	1.42592	1.94642		SPBC21C3.19	3.69618	3.57766		SPAC1834.01	-0.666008	-0.640366		SPCC306.08C	0.936673	1.02628						SPAP14E8.02	-0.722639	-1.1603		SPAC4F8.04	-0.788147	-1.1362
	SPAC4D7.02C	0.712231	2.14427		SPBC23E6.09	-1.29711	-0.590669		SPBC13G1.09	-0.664572	-1.2629		SPCC320.05	0.839784	0.807882						SPAC1952.12C	-0.718604	-1.38231		SPAC22E12.13C	-1.05301	-1.13447
	SPAC4D7.08C	-0.594894	-0.993192		SPBC23G7.06C	0.636945	1.46566		SPBC14F5.03C	-0.664045	-1.28053		SPCC330.07C	-1.36954	-1.02019						SPAC589.10C	-0.715057	-0.646133		SPAC2G11.11C	-0.679939	-1.13395
	SPAC4F10.06	-0.78654	-0.994327		SPBC23G7.11	-0.586321	1.86854		SPBC4C3.05C	-0.658457	-1.08055		SPCC338.12	1.73092	3.16362						SPBC3B8.05	-0.706764	0.683347		SPBC29A3.16	-0.990966	-1.1175
	SPAC4F10.09C	-0.894214	-0.595936		SPBC244.02C	-0.916442	-0.672761		SPAC513.07	-0.658384	1.96995		SPCC417.05C	0.892604	1.8689						SPBC18E5.06	-0.705318	-0.911572		SPBC3B9.07C	-0.794793	-1.11503
	SPAC4F10.14C	-1.08747	-1.0429		SPBC24C6.02	-1.08613	-0.970795		SPAC1786.01C	-0.651137	0.613065		SPCC417.10	0.597501	-0.626591						SPBC14F5.05C	-0.704209	-0.848437		SPCC338.11C	-0.761107	-1.11431
	SPAC4F10.20	0.911749	1.81317		SPBC24C6.09C	0.673068	5.5476		SPBC1711.05	-0.649464	-0.738072		SPCC417.11C	1.02926	-0.669878						SPAC607.03C	-0.703498	-0.673081		SPAC694.04C	-0.827912	-1.11284
	SPAC4F8.04	-0.788147	-0.994585		SPBC25B2.05	-1.13588	-0.989478		SPACUNK4.09	-0.648397	-1.37265		SPCC4F11.02	0.806397	1.27109						SPAC3H5.05C	-0.703006	-0.596507		SPBC1711.04	-0.613319	-1.1058
	SPAC4F8.15	0.623373	-0.942182		SPBC25H2.04C	-0.590329	-0.883276		SPAC8E11.07C	-0.640908	0.640825		SPCC4G3.03	0.757399	1.48482						SPCC1393.03	-0.697213	-0.676934		SPAC27E2.03C	-0.59561	-1.09928
	SPAC4G9.16C	-0.896078	-0.810802		SPBC26H8.08C	-1.24253	-0.796122		SPCP1E11.08	-0.638087	-0.950174		SPCC4G3.16	0.728226	-0.91836						SPAC3F10.07C	-0.695823	-0.589647		SPBC1289.03C	-0.75524	-1.09809
	SPAC4G9.19	0.765626	1.14526		SPBC26H8.11C	-1.91727	0.6974		SPCC24B10.18	-0.637917	-1.09664		SPCC4G3.17	-0.863775	-0.610169						SPBC776.01	-0.695524	-0.58626		SPBPB10D8.01	-4.86973	-1.0934
	SPAC4G9.20C	-0.654715	-0.855327		SPBC29A10.04	0.597456	0.61248		SPBP8B7.10C	-0.625409	-0.95023		SPCC569.02C	0.703869	-0.637513						SPAC1B3.13	-0.690809	-0.783498		SPAC23H3.09C	-0.766858	-1.09326
	SPAC4H3.04C	1.07567	1.44052		SPBC29A3.06	-0.732355	-0.814045		SPAC22A12.05	-0.622923	-0.916154		SPCC569.05C	-0.620938	1.77304						SPAC513.01C	-0.685929	-0.990878		SPCC576.08C	-0.810051	-1.089
	SPAC513.01C	-0.685929	-0.782261		SPBC2D10.05	0.727002	0.90273		SPCPB16A4.04C	-0.622724	-0.785415		SPCC576.04	0.875516	1.2111						SPBC776.08C	-0.68546	-0.617281		SPAC23A1.03	-1.81109	-1.08508
	SPAC513.02	0.936533	3.23328		SPBC2D10.06	0.938417	1.0706		SPAC9E9.06C	-0.622541	-0.600621		SPCC584.13	-1.50308	-1.14827						SPCC1281.06C	-0.680837	-1.92865		SPAC23H4.09	-1.06029	-1.08493
	SPAC513.07	-0.658384	1.26847		SPBC2F12.08C	0.622189	0.61551		SPBC3H7.05C	-0.622507	-0.609839		SPCC63.08C	0.628005	0.795825						SPBC14F5.09C	-0.678641	-1.30545		SPAC16C9.02C	-1.27876	-1.08432
	SPAC521.03	1.46764	1.78056		SPBC2G5.03	-0.744405	-0.863047		SPCC569.05C	-0.620938	1.22843		SPCC63.14	0.745928	1.84249						SPAC144.07C	-0.67831	0.639889		SPBC1718.03	-0.6035	-1.0818
	SPAC521.05	-1.04258	-0.605881		SPBC31E1.06	-0.735325	-0.636616		SPAC16.04	-0.619096	-1.27914		SPCC70.03C	0.789093	-0.685095						SPAC222.11	-0.675731	-1.16474		SPCC1281.06C	-0.680837	-1.07862
	SPAC56F8.09	-1.21047	-1.029		SPBC32C12.03C	-0.930509	-0.932017		SPAC12G12.13C	-0.618135	-0.803947		SPCC736.15	1.29345	1.65226						SPAC3G9.09C	-0.668008	-0.905286		SPCC1020.01C	0.595142	-1.07444
	SPAC57A10.05C	0.773548	0.597526		SPBC32F12.03C	1.33244	1.99636		SPAC869.05C	-0.615395	4.2884		SPCC757.03C	1.54891	2.62115						SPAC23C4.17	-0.666343	-0.920482		SPCC16A11.01	1.13598	-1.0707
	SPAC57A10.10C	-0.985014	-1.20058		SPBC32H8.07	0.898455	2.09554		SPBC1711.04	-0.613319	-0.681423		SPCC757.07C	2.49604	4.66554						SPBC24C6.04	-0.659713	-0.723978		SPAC4G9.10	-0.845819	-1.06505
	SPAC57A10.12C	-1.20641	-1.67983		SPBC336.02	-0.990446	-1.1756		SPBC8D2.10C	-0.61181	-0.667802		SPCC794.04C	1.5933	2.54007						SPAC513.07	-0.658384	1.23091		SPAC959.07	-1.11184	-1.05947
	SPAC57A7.06	-1.10367	-0.92314		SPBC359.02	1.14871	1.05329		SPCP1E11.10	-0.611265	-0.820909		SPCC830.07C	2.67275	1.34146						SPBP23A10.07	-0.657426	-0.714072		SPAC12G12.02	-0.855729	-1.05894
	SPAC57A7.12	-0.801901	-0.827628		SPBC359.04C	-4.81835	1.03303		SPBC405.01	-0.604843	-0.60429		SPCC965.07C	0.591946	0.836389						SPCC1235.02	-0.655895	-0.750636		SPAC10F6.03C	-0.89262	-1.05769
	SPAC589.07C	0.676926	1.42412		SPBC359.05	-0.58805	0.952136		SPBC1718.03	-0.6035	-0.589181		SPCC965.12	-0.779381	-0.768666						SPAC1786.01C	-0.651137	-1.25354		SPCC4G3.17	-0.863775	-1.0547
	SPAC5D6.01	-0.707937	-0.711949		SPBC36.07	-1.98165	-0.649028		SPCC4G3.18	-0.603442	-1.09898		SPCC965.13	-1.2729	-1.69437						SPAC29E6.06C	-0.649386	-0.916372		SPBC1861.02	-1.55597	-1.05066
	SPAC5D6.07C	0.938837	1.71252		SPBC365.12C	2.89811	3.55365		SPAC1687.01	-0.600251	-1.03449		SPCPB1C11.03	-1.70886	-1.61239						SPBC646.07C	-0.644939	-0.758564		SPBC1778.01C	-0.938241	-1.04931
	SPAC5H10.02C	0.971916	1.36373		SPBC3B8.05	-0.706764	-1.47971		SPCC306.07C	-0.592121	-1.00944										SPAC1805.11C	-0.644427	-0.642091		SPBPB2B2.09C	-0.98188	-1.04393
	SPAC5H10.03	-1.80129	-1.99479		SPBC3B8.09	-0.905684	-0.616868		SPBC839.07	-0.591116	-0.738794										SPBC1709.05	-0.643836	-0.792935		SPAC23C11.13C	-0.766278	-1.0433
	SPAC5H10.11	1.78567	-0.833554		SPBC3B9.01	1.77109	-0.933766		SPCC1450.03	-0.590725	-0.97013										SPAP7G5.06	-0.641551	-0.93207		SPAC3F10.18C	-0.638949	-1.04231
	SPAC5H10.11	1.78567	-0.833554		SPBC3B9.06C	0.870194	1.00394		SPBC25H2.04C	-0.590329	-0.878308										SPAC17G6.15C	-0.636516	-0.607026		SPBC660.14	-1.10741	-1.03665
	SPAC607.02C	-0.790269	-0.788116		SPBC3H7.02	1.12227	1.06189		SPBC11G11.05	-0.588768	-1.4423										SPBC83.04	-0.635878	-0.64648		SPAC25G10.05C	-0.771683	-1.03506
	SPAC607.03C	-0.703498	-1.07763		SPBC428.10	1.25827	2.29247		SPBC359.05	-0.58805	0.76169										SPAC13A11.02C	-0.634098	-0.824483		SPAC1F8.07C	-0.624328	-1.02882
	SPAC607.09C	0.886712	1.39318		SPBC4F6.09	-1.16016	0.699938		SPCC1795.11	-0.587614	-0.784508										SPAC8C9.12C	-0.631421	-0.714381		SPBC359.04C	-4.81835	-1.01705
	SPAC630.08C	-1.104	-1.24655		SPBC4F6.13C	-0.840696	-0.749463		SPBC16D10.01C	-0.587488	-1.29316										SPAC23G3.06	-0.630697	-0.588715		SPAC4F10.09C	-0.894214	-1.00679
	SPAC637.03	2.26547	4.25848		SPBC4F6.14	-0.903005	-0.78707		SPAC1687.19C	-0.586763	-0.710661										SPBC56F2.08C	-0.625949	-2.39758		SPAC1D4.11C	-0.955814	-1.00622
	SPAC644.05C	-1.32969	-1.0401		SPBC4F6.17C	2.42874	-1.1435		SPBC17D1.05	-0.585744	-0.593964										SPBC17D11.05	-0.625846	-1.0473		SPAC23H4.05C	-2.1154	-1.0062
	SPAC644.15	-0.977757	-0.839157		SPBC557.05	1.29835	0.957658		SPAC29B12.03	0.591192	0.719832										SPAC1F8.07C	-0.624328	-0.732813		SPAC977.11	-0.881808	-1.00522
	SPAC664.04C	-0.950556	-0.751842		SPBC56F2.06	1.50166	2.68887		SPCC965.07C	0.591946	1.24429										SPAC9E9.06C	-0.622541	-0.999506		SPAC1783.08C	-0.866861	-0.997994
	SPAC664.06	-1.21451	-1.26529		SPBC577.13	0.954963	0.865788		SPBC15D4.07C	0.596041	1.17255										SPAC3G6.13C	-0.621607	-0.763322		SPAC18B11.06	-1.17026	-0.997088
	SPAC664.08C	-0.976126	-0.938362		SPBC609.04	0.634908	3.08259		SPBC19C7.02	0.597092	0.723074										SPCC569.05C	-0.620938	-1.69883		SPCC24B10.18	-0.637917	-0.99698
	SPAC683.02C	-1.57933	-1.71691		SPBC651.01C	-0.954804	-0.89878		SPBC29A10.04	0.597456	0.954457										SPAC31G5.09C	-0.620671	1.10592		SPAC2C4.11C	-0.786499	-0.991053
	SPAC688.03C	0.858972	0.867102		SPBC660.05	4.45678	6.25922		SPAC6C3.08	0.600855	0.826363										SPAC869.05C	-0.615395	0.693281		SPBC530.10C	0.597071	-0.988601
	SPAC688.04C	1.28465	2.62602		SPBC660.07	1.06841	1.18216		SPCC1235.03	0.607926	1.08718										SPBC8D2.10C	-0.61181	-0.820407		SPCC126.03	-0.725383	-0.988537
	SPAC694.04C	-0.827912	-1.87475		SPBC660.14	-1.10741	-0.878202		SPCC584.16C	0.612331	1.08106										SPCC757.09C	-0.609239	-0.631089		SPAC1751.04	-0.948628	-0.986387
	SPAC6B12.02C	0.740427	0.602053		SPBC725.03	2.41233	3.97506		SPCC330.01C	0.612736	1.32899										SPCC191.03C	-0.60601	-1.33167		SPCC1235.14	3.2304	-0.983813
	SPAC6B12.03C	1.21106	3.093		SPBC725.10	2.96077	2.02761		SPBC216.03	0.615098	1.04361										SPBC405.01	-0.604843	-0.860498		SPAC27F1.05C	1.19813	-0.978528
	SPAC6B12.15	-0.885371	-0.606046		SPBC776.08C	-0.68546	-0.585735		SPAC57A7.09	0.618488	0.793667										SPAC1805.13	-0.604262	-0.678491		SPAC26H5.09C	-0.803324	-0.970417
	SPAC6C3.08	0.600855	0.805156		SPBC776.17	-0.890218	-0.768875		SPCC1183.11	0.619585	1.17251										SPBC2F12.11C	-0.59881	-0.591086		SPAC15E1.08	-0.586907	-0.964368
	SPAC6F12.16C	-0.792419	-0.966813		SPBC800.06	-0.8609	-0.960553		SPAC19B12.10	0.621108	1.59879										SPAC27E2.03C	-0.59561	-1.2231		SPAC11D3.05	-0.886455	-0.963139
	SPAC6F6.03C	-0.868038	-1.00875		SPBC83.04	-0.635878	-0.596634		SPAC23G3.03	0.621785	1.58495										SPAC4D7.08C	-0.594894	-0.840799		SPAC57A7.12	-0.801901	-0.959752
	SPAC6G9.02C	-0.743177	-1.12059		SPBC83.18C	-0.680387	-1.03567		SPAC20G4.08	0.622774	0.754413										SPBC1677.03C	-0.591876	-0.893295		SPBC27.01C	-0.635264	-0.95907
	SPAC6G9.09C	-1.07304	-0.986202		SPBC839.07	-0.591116	-0.888969		SPCC550.10	0.625294	1.14504										SPAC144.03	-0.591477	-1.57525		SPBC14C8.12	-0.963032	-0.95573
	SPAC806.02C	-0.900537	-0.670027		SPBC887.17	-1.13425	-1.09117		SPAC17G6.12	0.625927	0.922681										SPBC839.07	-0.591116	-0.587151		SPAC1805.11C	-0.644427	-0.950016
	SPAC806.03C	-1.06454	-0.801858		SPBC8E4.01C	0.888752	-2.59088		SPAC22H10.02	0.627692	0.651692										SPAC821.08C	-0.588931	-0.696693		SPAC19A8.07C	-1.23298	-0.947412
	SPAC821.08C	-0.588931	-1.14184		SPBC8E4.05C	1.20486	1.12391		SPCC63.08C	0.628005	0.868197										SPAC1B3.09C	-0.587956	0.722384		SPAC144.14	-1.02229	-0.942485
	SPAC821.09	-1.18656	-1.82342		SPBC947.04	-1.16928	-0.746047		SPCC1235.13	0.632712	-0.631232										SPCC1795.11	-0.587614	-1.0263		SPBC106.17C	-0.802227	-0.941068
	SPAC823.04	-0.723066	-0.84416		SPBC947.07	-1.15307	-0.643867		SPBC405.04C	0.634838	0.706044										SPBC23G7.11	-0.586321	0.648394		SPCC16C4.08C	-0.991929	-0.920568
	SPAC823.08C	-0.906345	-1.29477		SPBC9B6.07	-0.764258	-1.14065		SPBC609.04	0.634908	1.56012										SPBC17D1.05	-0.585744	-0.875239		SPAC26H5.10C	-1.03083	-0.917338
	SPAC869.02C	-1.36409	-0.871905		SPBP22H7.02C	-0.673887	-0.925289		SPBC23G7.06C	0.636945	1.54171										SPCC162.09C	-0.585227	-1.44748		SPBC337.09	-0.716144	-0.917097
	SPAC869.07C	-1.45187	1.04427		SPBP4H10.10	1.49652	1.73027		SPAC1F3.02C	0.644048	0.936436										SPAC1F3.03	0.586844	0.782695		SPBC18H10.04C	-0.773387	-0.912977
	SPAC869.08	0.602055	1.18915		SPBP4H10.14C	-1.08707	-1.02345		SPAC26F1.07	0.644234	1.71474										SPAC1610.03C	0.588523	-0.844856		SPAC8E11.10	-2.6103	-0.911812
	SPAC869.09	-2.24113	1.68437		SPBP8B7.05C	-1.01624	0.597398		SPAC1002.05C	0.644796	0.966405										SPAC144.10C	0.590543	0.601709		SPCC191.03C	-0.60601	-0.906877
	SPAC890.05	-0.838675	-1.32599		SPBP8B7.20C	-0.682986	-1.08114		SPBP23A10.14C	0.656642	0.830734										SPAC31A2.05C	0.591563	-0.959503		SPAC144.12	-0.727929	-0.903509
	SPAC890.08	-0.926841	-0.767622		SPBPB10D8.02C	-6.142	1.09531		SPCC1322.04	0.662898	1.0157										SPBC15D4.07C	0.596041	0.700067		SPBC14F5.09C	-0.678641	-0.902489
	SPAC8C9.03	1.01557	2.63004		SPBPB10D8.04C	-0.871194	0.846233		SPAC2G11.09	0.666042	0.613216										SPBC1105.11C	0.596714	-0.887166		SPBC2D10.10C	-0.745281	-0.900867
	SPAC8C9.10C	-0.730216	-0.608331		SPBPB2B2.02	1.63723	2.58505		SPAC1006.01	0.667287	0.720589										SPBC19C7.02	0.597092	0.84832		SPAP27G11.13C	-0.69344	-0.889674
	SPAC8C9.12C	-0.631421	-0.645311		SPBPB2B2.10C	2.14743	1.56407		SPBC16A3.09C	0.66944	0.875414										SPAC9G1.09	0.599118	0.76833		SPBC9B6.07	-0.764258	-0.888141
	SPAC8C9.16C	1.03994	1.9729		SPCC1020.03	0.725271	0.92691		SPACUNK12.02C	0.67089	0.717469										SPAC869.08	0.602055	0.709527		SPCC1739.05	-0.891269	-0.884471
	SPAC8E11.10	-2.6103	-3.7189		SPCC1020.10	1.14484	2.2773		SPBC1685.14C	0.671361	0.703269										SPCC1235.03	0.607926	0.797883		SPBC365.04C	-0.825176	-0.884383
	SPAC8F11.04	-0.96096	-1.35428		SPCC1183.11	0.619585	1.65378		SPBC24C6.09C	0.673068	5.79709										SPCC584.16C	0.612331	1.35632		SPAC23H4.01C	-0.81857	-0.878801
	SPAC926.04C	1.34619	1.78124		SPCC1223.03C	0.702085	3.98248		SPAC589.07C	0.676926	1.37327										SPCC330.01C	0.612736	1.25756		SPBC23E6.05	-0.900464	-0.876156
	SPAC926.08C	-0.990006	-1.63581		SPCC1235.01	1.59475	1.46629		SPCC576.03C	0.680956	1.28937										SPCC126.07C	0.614733	0.640139		SPBC405.01	-0.604843	-0.872017
	SPAC959.03C	-0.938138	-0.790422		SPCC1235.03	0.607926	1.09698		SPAP32A8.02	0.688415	0.98963										SPBC18E5.14C	0.620135	1.22214		SPAC23C4.07	-1.67141	-0.870902
	SPAC959.07	-1.11184	-0.620224		SPCC1322.08	0.945335	3.09837		SPAC4G8.03C	0.688427	2.40757										SPAC23G3.03	0.621785	0.688272		SPCC320.11C	-0.905654	-0.863346
	SPAC959.08	-0.879415	-0.728897		SPCC1393.12	1.34842	2.0147		SPBC1105.10	0.688998	0.789245										SPAC1039.06	0.622826	0.592004		SPAC2F7.05C	-0.670162	-0.858515
	SPAC977.11	-0.881808	-0.70126		SPCC1442.04C	0.711375	0.785618		SPBC16C6.02C	0.698503	0.728878										SPAC4F8.15	0.623373	-0.784797		SPBC83.15	-0.961624	-0.856403
	SPAC977.12	-1.00094	-1.32058		SPCC1450.03	-0.590725	-0.641874		SPAC16E8.02	0.698657	0.670958										SPCC550.10	0.625294	0.696225		SPAC821.09	-1.18656	-0.856209
	SPAC977.13C	1.94246	1.79659		SPCC1450.10C	-1.10128	-1.10623		SPBC146.01	0.70068	0.972435										SPAPB1A10.02	0.626421	1.328		SPAC1687.01	-0.600251	-0.856146
	SPAC977.15	1.93805	-0.935283		SPCC1494.03	1.41243	1.29667		SPCC1223.03C	0.702085	2.8749										SPAC323.06C	0.630094	0.717468		SPAC19G12.05	-1.04975	-0.856095
	SPAC977.16C	1.16718	-1.48475		SPCC1672.03C	-0.837246	0.788001		SPBC12C2.04	0.704844	2.54468										SPCC63.03	0.631771	-1.1259		SPCC1223.14	-0.981357	-0.85305
	SPAC977.17	0.723924	-0.942279		SPCC1672.07	-0.668805	-0.760651		SPAC4D7.02C	0.712231	1.44152										SPCC1235.13	0.632712	-1.1209		SPBC16C6.12C	-0.860983	-0.85285
	SPAC9E9.06C	-0.622541	-0.712102		SPCC1682.13	-0.795419	-0.607375		SPBPB7E8.02	0.714637	1.56347										SPBC23G7.06C	0.636945	0.637147		SPBC839.07	-0.591116	-0.85283
	SPAC9E9.13	1.64831	2.28005		SPCC16A11.01	1.13598	1.93385		SPBC83.17	0.717781	1.18656										SPBC337.16	0.642335	1.06767		SPBC30D10.15	-0.902451	-0.849452
	SPAC9G1.03C	-0.782069	-0.700638		SPCC16A11.02	-0.781179	-0.710827		SPAC1A6.07	0.719554	0.979389										SPAC1002.05C	0.644796	0.611752		SPCC1450.03	-0.590725	-0.848662
	SPACUNK12.02C	0.67089	1.74449		SPCC16A11.08	1.07256	0.984188		SPCC663.08C	0.719985	0.636121										SPCC548.03C	0.653682	0.968724		SPAC227.02C	-1.43755	-0.846008
	SPACUNK4.09	-0.648397	-0.874971		SPCC16A11.15C	0.808359	2.57678		SPAPB1A10.08	0.722644	0.791118										SPCC550.07	0.656511	1.6042		SPBC17G9.09	-0.793613	-0.841356
	SPACUNK4.16C	1.72937	3.19055		SPCC1739.08C	1.67764	1.52787		SPAC977.17	0.723924	0.781704										SPBC119.05C	0.661594	1.09597		SPBC800.06	-0.8609	-0.839933
	SPACUNK4.17	2.29747	4.82776		SPCC1739.13	1.19123	-0.596885		SPAC22F3.09C	0.724905	0.914821										SPCC970.11C	0.667054	0.909163		SPBC1703.05	-0.844895	-0.825337
	SPACUNK4.19	3.45025	2.58386		SPCC1753.02C	-0.919331	-1.0967		SPCC1020.03	0.725271	1.05142										SPAC1006.01	0.667287	-1.13888		SPAC18G6.07C	-0.72994	-0.821382
	SPAP14E8.02	-0.722639	-1.8009		SPCC18.12C	-0.912078	-0.620812		SPBC2D10.05	0.727002	1.98139										SPBC1105.12	0.668125	-1.23712		SPBP8B7.12C	-0.79344	-0.821112
	SPAP32A8.02	0.688415	0.909531		SPCC18B5.01C	-1.08329	1.98532		SPAC1952.17C	0.733324	1.12835										SPBC16A3.09C	0.66944	0.61862		SPBC19G7.04	-0.82812	-0.820294
	SPAP7G5.05	-1.3895	-0.621544		SPCC18B5.02C	1.13356	1.84485		SPCC622.11	0.733846	0.730692										SPACUNK12.02C	0.67089	1.30545		SPBC1105.16C	-1.20553	-0.81675
	SPAP8A3.02C	-1.3864	0.623127		SPCC191.01	1.45715	1.67715		SPAC3A11.06	0.737353	1.45726										SPAC16E8.16	0.671978	1.14446		SPAC17G8.06C	-0.736899	-0.814444
	SPAP8A3.04C	3.67487	3.64534		SPCC191.05C	-1.38508	0.791576		SPBC409.08	0.743766	-0.947139										SPAC589.07C	0.676926	0.857297		SPAC16C9.03	-0.99657	-0.809597
	SPAPB17E12.13	-0.837165	-0.607661		SPCC191.08	-0.771421	-0.607562		SPBC36.02C	0.745025	1.74548										SPCC576.03C	0.680956	1.22585		SPCC70.03C	0.789093	-0.806808
	SPAPB1A10.02	0.626421	0.924925		SPCC24B10.15	-1.01021	-0.634207		SPCC63.14	0.745928	2.12813										SPBC1105.10	0.688998	-0.70032		SPBC106.14C	-1.34426	-0.804071
	SPAPB1A10.05	1.7465	2.99307		SPCC24B10.18	-0.637917	-0.710319		SPBP8B7.28C	0.747272	0.656048										SPBC146.01	0.70068	-0.619872		SPBC21D10.11C	-0.672211	-0.802615
	SPAPB1A10.08	0.722644	2.44492		SPCC24B10.20	0.860932	0.809295		SPAC328.04	0.750058	1.66046										SPAC11D3.18C	0.706778	0.829338		SPBC21C3.08C	-0.926532	-0.79542
	SPAPB1A11.01	2.83312	0.821596		SPCC285.09C	0.629349	1.10754		SPBC1711.12	0.750411	2.4273										SPAC4D7.02C	0.712231	0.771126		SPAC57A10.12C	-1.20641	-0.791664
	SPAPB1A11.03	-2.12052	1.68109		SPCC285.10C	1.14163	1.21127		SPAC19E9.03	0.755842	1.66384										SPCC1223.13	0.714316	-0.913342		SPAC4D7.08C	-0.594894	-0.790833
	SPAPB1E7.07	-0.892338	-0.698658		SPCC306.08C	0.936673	0.93132		SPAC3C7.13C	0.757256	1.9459										SPBPB7E8.02	0.714637	-1.01302		SPCC18B5.01C	-1.08329	-0.790494
	SPAPB8E5.03	-0.777475	-1.06082		SPCC320.05	0.839784	1.27407		SPCC4G3.03	0.757399	1.01863										SPCC663.08C	0.719985	-0.607453		SPBC2G2.08	-0.75492	-0.788865
	SPAPJ698.02C	-0.8813	-0.615342		SPCC320.08	-0.744187	-0.853762		SPAC1D4.03C	0.757437	0.757117										SPAPB1A10.08	0.722644	0.686446		SPAC1006.07	-0.803291	-0.787121
	SPBC106.02C	1.33954	1.6416		SPCC320.11C	-0.905654	-0.912944		SPCC70.02C	0.762471	0.765										SPAC977.17	0.723924	-0.61014		SPAC1071.12C	-0.701764	-0.786718
	SPBC106.10	1.00561	2.78416		SPCC330.09	-1.05769	-0.83663		SPAC4G9.19	0.765626	0.678874										SPAC343.07	0.726649	-0.667538		SPBC21B10.04C	-0.777273	-0.784379
	SPBC106.13	0.836207	1.19702		SPCC338.12	1.73092	2.03085		SPBC215.13	0.772724	1.36987										SPBC2A9.03	0.729505	0.714563		SPBC215.06C	-1.30727	-0.779299
	SPBC106.14C	-1.34426	-1.49297		SPCC417.05C	0.892604	1.94604		SPAC57A10.05C	0.773548	2.81314										SPAC1952.17C	0.733324	1.52742		SPAC977.12	-1.00094	-0.777938
	SPBC106.17C	-0.802227	-0.904616		SPCC4F11.02	0.806397	1.36418		SPAC227.15	0.7736	0.762663										SPCC70.10	0.734601	-0.694979		SPBC14C8.04	-0.76211	-0.776239
	SPBC106.18	-0.939478	-0.658868		SPCC4F11.04C	-1.08746	1.30092		SPAC1687.14C	0.773666	1.08218										SPBC409.08	0.743766	-1.39469		SPAC2F3.09	-0.690067	-0.775535
	SPBC1105.13C	3.5705	4.23745		SPCC4G3.03	0.757399	2.34334		SPAC343.09	0.776288	1.25522										SPBC1711.12	0.750411	1.64146		SPAC3H1.06C	-1.16856	-0.774343
	SPBC1105.14	2.7825	2.4526		SPCC550.10	0.625294	0.928507		SPAC24C9.08	0.782074	0.82476										SPAC19E9.03	0.755842	0.593665		SPAC11D3.02C	-1.01175	-0.773634
	SPBC119.03	1.81854	2.60024		SPCC569.03	0.631396	0.80345		SPBC1685.07C	0.782795	0.88384										SPAC1D4.03C	0.757437	0.713654		SPAC27F1.08	0.606179	-0.771249
	SPBC119.04	1.79557	2.07909		SPCC569.05C	-0.620938	1.29922		SPAC2C4.07C	0.782842	1.17691										SPCC285.07C	0.760582	0.746136		SPBC1539.10	-0.968594	-0.770898
	SPBC119.05C	0.661594	1.65313		SPCC576.02	-0.845906	1.42653		SPAC12G12.12	0.784745	0.777241										SPCC70.02C	0.762471	0.773218		SPAC6F12.16C	-0.792419	-0.770233
	SPBC1198.02	-1.70353	-2.55178		SPCC576.03C	0.680956	1.01451		SPAC2C4.17C	0.791285	1.10344										SPAC14C4.07	0.763697	0.802149		SPAC23A1.07	-0.648308	-0.764502
	SPBC1198.14C	0.90694	1.6608		SPCC576.04	0.875516	1.66957		SPAC3C7.05C	0.794107	2.01087										SPAC1687.14C	0.773666	0.881808		SPAC2F7.13C	-0.761517	-0.757739
	SPBC11C11.05	-0.997633	-0.607375		SPCC584.01C	-1.27246	-1.21702		SPAC15E1.10	0.80443	0.802437										SPAC343.09	0.776288	1.33977		SPBC1289.07C	-0.69633	-0.753582
	SPBC11C11.06C	1.99685	4.98347		SPCC584.02	1.82966	-0.997031		SPAC18G6.09C	0.80466	0.988256										SPAC11D3.14C	0.787933	0.62595		SPAC1952.02	-0.906252	-0.751073
	SPBC11G11.03	-0.923508	-1.43616		SPCC584.13	-1.50308	-0.879861		SPCC4F11.02	0.806397	1.75748										SPCC70.03C	0.789093	-1.06622		SPBC11C11.05	-0.997633	-0.742276
	SPBC11G11.05	-0.588768	-0.993278		SPCC584.16C	0.612331	0.714637		SPCC16A11.15C	0.808359	2.0037										SPBC32H8.06	0.798023	-0.925125		SPBC3H7.05C	-0.622507	-0.740632
	SPBC1271.01C	0.823057	1.48071		SPCC613.08	-0.741252	-0.640007		SPAC23H4.17C	0.812196	0.619967										SPAC20G4.03C	0.806985	1.27324		SPBC19F5.05C	-0.831499	-0.73658
	SPBC1271.08C	2.17229	4.10151		SPCC63.14	0.745928	1.72132		SPAC22A12.15C	0.81465	0.855073										SPCC16A11.15C	0.808359	0.861483		SPBC19C2.03	-0.716394	-0.736539
	SPBC1271.09	-1.3196	-1.1748		SPCC645.14C	1.10022	-1.09174		SPBC215.04	0.824051	0.72907										SPBC1271.01C	0.823057	1.36446		SPAC6F6.03C	-0.868038	-0.732623
	SPBC1289.07C	-0.69633	-0.96501		SPCC663.08C	0.719985	2.07723		SPBC1711.08	0.828345	1.34624										SPBC1711.08	0.828345	1.79479		SPBC646.10C	-0.808128	-0.732384
	SPBC1289.14	2.36563	3.43916		SPCC70.02C	0.762471	0.594835		SPAC23A1.14C	0.832515	2.27503										SPAC22E12.03C	0.835136	0.886693		SPAC17G8.08C	-0.625598	-0.728848
	SPBC1289.17	3.4018	2.38575		SPCC70.08C	2.15441	3.77926		SPAC22E12.03C	0.835136	1.02217										SPCPB1C11.02	0.846979	0.768523		SPAC8C9.12C	-0.631421	-0.724456
	SPBC12C2.04	0.704844	3.40617		SPCC736.15	1.29345	1.3111		SPCC320.05	0.839784	1.20135										SPBC3E7.04C	0.853129	1.0811		SPBC800.08	-0.669363	-0.723451
	SPBC1347.02	-1.39947	-2.41577		SPCC757.03C	1.54891	3.59591		SPBC1773.02C	0.850731	0.804731										SPAC3A11.10C	0.857189	0.719996		SPAC13C5.04	1.15473	-0.722962
	SPBC1347.11	-0.741894	3.2799		SPCC757.07C	2.49604	4.27091		SPBC3E7.04C	0.853129	0.705991										SPBC1683.06C	0.859035	1.37472		SPAC1B3.04C	-0.743402	-0.717559
	SPBC13A2.04C	-0.833776	-2.29173		SPCC794.04C	1.5933	1.22527		SPAC3A11.10C	0.857189	0.829598										SPAC3A12.08	0.860131	0.949727		SPBC3H7.02	1.12227	-0.715837
	SPBC13G1.04C	-0.725588	-1.22368		SPCC965.07C	0.591946	1.6231		SPAC688.03C	0.858972	0.64357										SPAC110.04C	0.869065	0.935486		SPBC23G7.07C	-1.20746	-0.711891
	SPBC13G1.09	-0.664572	-1.16138		SPCC965.13	-1.2729	-1.3634		SPBC1683.06C	0.859035	2.06906										SPCC576.04	0.875516	1.13649		SPBC336.02	-0.990446	-0.708097
	SPBC146.01	0.70068	0.815207		SPCP20C8.01C	0.72945	0.950132		SPAC32A11.02C	0.868392	2.87521										SPAC607.09C	0.886712	-0.732099		SPAC1486.09	-0.798844	-0.705402
	SPBC146.02	1.21665	0.608175		SPCPB1C11.02	0.846979	1.48189		SPBC3B9.06C	0.870194	0.947872										SPCC417.05C	0.892604	0.794303		SPAC22G7.06C	-1.13771	-0.69989
	SPBC14C8.12	-0.963032	-1.31825		SPCPB1C11.03	-1.70886	1.55365		SPCC576.04	0.875516	2.36788										SPBPB2B2.08	0.898859	-0.828269		SPAC1B9.03C	-1.0388	-0.69924
	SPBC14F5.03C	-0.664045	-1.06116						SPAC607.09C	0.886712	1.27434										SPAC1486.01	0.902413	1.52795		SPCC1672.05C	-0.642346	-0.694864
	SPBC14F5.05C	-0.704209	-1.71954						SPBC8E4.01C	0.888752	-1.27654										SPBC1198.14C	0.90694	0.915449		SPAC1B3.16C	-1.28745	-0.686535
	SPBC14F5.06	-0.77697	-1.11057						SPCC417.05C	0.892604	1.79744										SPAC4F10.20	0.911749	0.770668		SPCP1E11.08	-0.638087	-0.684744
	SPBC14F5.09C	-0.678641	-0.968266						SPBC32H8.07	0.898455	2.02647										SPCC338.18	0.919924	2.40812		SPAC8C9.10C	-0.730216	-0.680864
	SPBC14F5.10C	1.38059	2.06246						SPBPB2B2.08	0.898859	3.92361										SPBC1773.05C	0.921814	0.746475		SPBC21H7.07C	-0.741831	-0.676766
	SPBC1539.10	-0.968594	-0.957804						SPAC1486.01	0.902413	0.715625										SPAC1B3.03C	0.921933	1.75463		SPBC24C6.04	-0.659713	-0.667888
	SPBC15D4.07C	0.596041	1.68673						SPBC1198.14C	0.90694	0.902074										SPCC11E10.03	0.932446	0.606557		SPAC17G6.15C	-0.636516	-0.664607
	SPBC1604.06C	-0.828948	-1.27991						SPAC4F10.20	0.911749	1.46636										SPAC513.02	0.936533	0.690359		SPBC660.05	4.45678	-0.661221
	SPBC1677.03C	-0.591876	-1.03209						SPCC338.18	0.919924	4.427										SPBC3H7.08C	0.938067	1.48793		SPAC23H4.15	-0.871782	-0.658016
	SPBC1683.01	-0.958568	-1.94358						SPBC1773.05C	0.921814	1.46365										SPAP27G11.08C	0.938309	-1.06969		SPAC6G9.02C	-0.743177	-0.652699
	SPBC1683.09C	-2.02829	-1.29541						SPAC1B3.03C	0.921933	0.947718										SPCC1322.08	0.945335	-0.862383		SPBC106.15	-0.763472	-0.651323
	SPBC1685.04	0.622553	0.585015						SPAC11E3.14	0.923352	1.0996										SPBC18H10.09	0.949596	0.6573		SPCP1E11.11	-0.797626	-0.64801
	SPBC1685.09	-0.754119	-0.766161						SPAC513.02	0.936533	3.00434										SPAC26F1.04C	0.952074	0.764152		SPBP16F5.05C	-0.691791	-0.641969
	SPBC1685.10	-0.638527	-0.715107						SPCC306.08C	0.936673	0.84734										SPBC577.13	0.954963	0.696189		SPAC29A4.04C	-0.949509	-0.640846
	SPBC1685.12C	1.20173	2.20779						SPAC5D6.07C	0.938837	1.61194										SPCC191.11	0.961169	1.36906		SPAC890.05	-0.838675	-0.637085
	SPBC1685.13	1.81681	1.56903						SPCC1322.08	0.945335	2.86205										SPAC5H10.02C	0.971916	0.628099		SPAC9E9.01	1.44641	-0.633913
	SPBC1685.14C	0.671361	1.05097						SPAC26F1.04C	0.952074	3.23957										SPCC70.09C	1.02555	0.939452		SPAP7G5.06	-0.641551	-0.632006
	SPBC16A3.02C	1.5573	3.10504						SPBC577.13	0.954963	1.20761										SPAC8C9.16C	1.03994	0.632983		SPCC1235.02	-0.655895	-0.627769
	SPBC16A3.08C	-0.784325	-0.629769						SPBC1773.13	0.967112	0.679208										SPAC10F6.06	1.05304	0.671385		SPBC13A2.04C	-0.833776	-0.627422
	SPBC16A3.09C	0.66944	1.33567						SPAC5H10.02C	0.971916	1.05661										SPBC660.07	1.06841	0.690384		SPCC1259.03	-0.879899	-0.625239
	SPBC16C6.02C	0.698503	1.216						SPAC977.14C	0.99147	0.594142										SPAC4H3.04C	1.07567	1.34988		SPAC22F8.09	-0.844277	-0.624825
	SPBC16C6.12C	-0.860983	-1.54452						SPBC1734.08	1.00557	0.83785										SPCC645.14C	1.10022	1.77419		SPBC25B2.05	-1.13588	-0.621554
	SPBC16D10.01C	-0.587488	-1.37495						SPBC106.10	1.00561	2.32186										SPCC18B5.02C	1.13356	0.759796		SPBC8D2.10C	-0.61181	-0.620796
	SPBC16D10.08C	3.43277	5.72795						SPAC343.06C	1.00943	1.1996										SPBC359.02	1.14871	-2.32993		SPBC354.12	3.06214	-0.619452
	SPBC16E9.10C	-0.861888	-1.07934						SPAC8C9.03	1.01557	2.26208										SPAC458.04C	1.15661	0.657493		SPAC1556.04C	1.07533	-0.619281
	SPBC16E9.16C	1.68286	6.87452						SPAC8C9.16C	1.03994	1.96615										SPAC977.16C	1.16718	-1.26633		SPAC823.04	-0.723066	-0.619174
	SPBC16H5.08C	-0.930508	-0.608551						SPAC15A10.01	1.04077	1.51524										SPAC2F3.05C	1.17299	0.676515		SPCC553.10	1.25635	-0.617705
	SPBC1703.05	-0.844895	-0.802525						SPAC10F6.06	1.05304	1.43707										SPBC725.06C	1.1911	0.812721		SPBC646.07C	-0.644939	-0.61693
	SPBC1709.05	-0.643836	-0.922962						SPBC660.07	1.06841	2.93137										SPBC30D10.14	1.19275	1.11564		SPAC19B12.11C	-0.951914	-0.616788
	SPBC1709.13C	0.677228	-0.80187						SPAPB24D3.07C	1.07139	1.09768										SPAC23C11.06C	1.19305	0.714696		SPAC19D5.05C	-0.812553	-0.616444
	SPBC1709.14	0.688396	-0.726066						SPAC26F1.14C	1.07217	2.3432										SPAC343.20	1.19805	0.949968		SPCC1795.12C	-0.769825	-0.614137
	SPBC1711.04	-0.613319	-1.08261						SPAC4H3.04C	1.07567	0.801374										SPBC1685.12C	1.20173	1.1661		SPAC14C4.11	-0.706752	-0.605654
	SPBC1711.05	-0.649464	-0.84019						SPAC17G6.03	1.08908	0.666884										SPAC212.06C	1.23419	-0.689987		SPBC19F5.02C	-0.956911	-0.598842
	SPBC1711.07	-1.19587	-1.48386						SPCC24B10.08C	1.09331	1.17329										SPAC25H1.03	1.27805	1.01854		SPBC4F6.14	-0.903005	-0.588655
	SPBC1711.08	0.828345	2.74543						SPCC645.14C	1.10022	1.50616										SPBC20F10.03	1.28533	0.729297		SPCP31B10.07	-0.943459	-0.588437
	SPBC1711.12	0.750411	3.60896						SPBC3H7.02	1.12227	2.26058										SPAC1556.06	1.28554	1.63527		SPBC418.02	0.701266	-0.587915
	SPBC1734.01C	-0.786813	-1.25692						SPAC630.05	1.13062	0.7149										SPAC328.03	1.28967	0.968632		SPCC4B3.07	-0.764848	-0.587414
	SPBC1734.08	1.00557	1.77488						SPCC16A11.01	1.13598	1.13024										SPAC29A4.11	1.29365	-0.801732		SPCC584.13	-1.50308	0.587769
	SPBC1734.11	-3.69361	1.52962						SPCC285.10C	1.14163	1.01775										SPBC557.05	1.29835	0.884698		SPBC21C3.19	3.69618	0.592953
	SPBC1773.02C	0.850731	0.910142						SPCC1020.10	1.14484	1.08567										SPAC17H9.06C	1.30015	0.769545		SPAC19E9.03	0.755842	0.601675
	SPBC1773.05C	0.921814	3.27942						SPAC2F3.05C	1.17299	5.22537										SPBC215.05	1.33758	-0.597473		SPAPB1E7.12	-0.915234	0.608491
	SPBC17D1.05	-0.585744	-0.686685						SPAC21E11.04	1.18399	0.782853										SPBC106.02C	1.33954	-0.605626		SPBC4C3.08	1.0019	0.614528
	SPBC17D1.06	-1.32695	-2.77054						SPCC1739.13	1.19123	1.06012										SPAC926.04C	1.34619	0.691159		SPAC27D7.13C	0.763706	0.61896
	SPBC17G9.10	-0.904358	-1.00743						SPAC21E11.03C	1.19263	1.74264										SPAC26F1.11	1.36631	-1.01822		SPAC3C7.05C	0.794107	0.624707
	SPBC18E5.14C	0.620135	0.592201						SPBC30D10.14	1.19275	2.4436										SPBC14F5.10C	1.38059	0.725704		SPAC4F8.15	0.623373	0.625177
	SPBC18H10.04C	-0.773387	-1.05258						SPAC23C11.06C	1.19305	2.42067										SPAC1A6.04C	1.38965	-2.68143		SPBC557.05	1.29835	0.625442
	SPBC18H10.12C	-0.874835	-0.747354						SPAC343.20	1.19805	0.92981										SPCC13B11.03C	1.42609	-0.645032		SPAC11H11.05C	0.687267	0.628798
	SPBC18H10.13	-1.07164	-0.828499						SPBC1685.12C	1.20173	1.78609										SPCC191.01	1.45715	1.54273		SPCC285.09C	0.629349	0.630364
	SPBC18H10.14	-0.782409	-0.728634						SPAC2G11.13	1.21217	1.08205										SPAC521.03	1.46764	1.51386		SPAC110.01	-1.2177	0.630543
	SPBC18H10.20C	-0.836323	-1.09173						SPBC146.02	1.21665	0.601307										SPAC1002.19	1.47747	3.15062		SPCC5E4.10C	0.695008	0.63397
	SPBC19C2.03	-0.716394	-0.728096						SPCC553.10	1.25635	0.931176										SPBC2G2.17C	1.49908	-0.719687		SPAC1F5.09C	0.904707	0.635106
	SPBC19C7.02	0.597092	1.60149						SPBC428.10	1.25827	2.6744										SPCC1235.01	1.59475	1.14388		SPAC1B3.09C	-0.587956	0.63954
	SPBC19C7.04C	2.88001	3.5276						SPAC1F8.01	1.27569	0.914664										SPAC9E9.13	1.64831	1.40248		SPAC21E11.03C	1.19263	0.643243
	SPBC19C7.06	-0.792115	-0.835561						SPAC25H1.03	1.27805	0.928086										SPBC15D4.12C	1.65239	-0.89924		SPAC29E6.06C	-0.649386	0.651213
	SPBC19F5.02C	-0.956911	-1.12449						SPAC688.04C	1.28465	2.14215										SPCC1739.08C	1.67764	1.02742		SPBC2G2.06C	0.640599	0.653263
	SPBC19F5.05C	-0.831499	-1.33717						SPBC20F10.03	1.28533	2.25438										SPACUNK4.16C	1.72937	1.78055		SPBC405.04C	0.634838	0.655981
	SPBC19G7.03C	-0.599486	-0.612604						SPAC328.03	1.28967	2.43885										SPAPB1A10.05	1.7465	1.12694		SPAC4G9.19	0.765626	0.656057
	SPBC19G7.04	-0.82812	-0.643969						SPCC736.15	1.29345	1.37327										SPBC3B9.01	1.77109	1.91659		SPAC144.07C	-0.67831	0.658347
	SPBC19G7.16	0.720582	0.894011						SPAC22F8.05	1.29585	3.98947										SPAC15F9.01C	1.79215	1.41825		SPAC19B12.10	0.621108	0.665116
	SPBC20F10.01	-0.974036	-1.51701						SPBC557.05	1.29835	0.969285										SPBC119.03	1.81854	2.65268		SPAC11G7.01	-0.849012	0.66539
	SPBC20F10.03	1.28533	2.5122						SPAC227.03C	1.3247	0.865424										SPAC22H10.13	1.87559	0.671458		SPCC338.12	1.73092	0.67369
	SPBC215.04	0.824051	1.33905						SPBC32F12.03C	1.33244	1.70284										SPAC11D3.09	1.87793	0.678178		SPCC126.07C	0.614733	0.675881
	SPBC215.05	1.33758	2.25657						SPBC215.05	1.33758	1.58633										SPAC977.13C	1.94246	1.60393		SPCPB1C11.02	0.846979	0.677913
	SPBC215.06C	-1.30727	-2.15383						SPBC106.02C	1.33954	3.01472										SPAC2E1P3.02C	1.9782	1.55945		SPAC1F3.03	0.586844	0.680223
	SPBC215.13	0.772724	0.721976						SPAC926.04C	1.34619	0.909331										SPBC11C11.06C	1.99685	0.596446		SPCC1620.13	0.918808	0.681062
	SPBC216.03	0.615098	1.2466						SPCC1393.12	1.34842	1.53854										SPCC737.04	2.06455	1.95061		SPAC8C9.17C	-6.82725	0.681337
	SPBC21B10.10	-1.03814	-0.704829						SPAC22A12.11	1.36399	0.778444										SPAC1039.10	2.0738	0.591685		SPBC16E9.10C	-0.861888	0.682376
	SPBC21C3.08C	-0.926532	-1.12658						SPBC14F5.10C	1.38059	1.58878										SPAC212.11	2.08794	-1.35214		SPCC1223.05c	-0.87987	0.685265
	SPBC21C3.13	-0.790842	-0.695174						SPBC29A10.08	1.3846	0.700994										SPBC1271.08C	2.17229	0.944835		SPAC20G8.09C	-0.791656	0.687535
	SPBC21C3.19	3.69618	5.74372						SPBPB2B2.13	1.40033	1.04546										SPAC13F5.03C	2.3536	0.710015		SPAC977.16C	1.16718	0.688934
	SPBC23E6.05	-0.900464	-1.42049						SPCC1494.03	1.41243	1.82388										SPBC1289.14	2.36563	0.659193		SPCC132.04C	-1.02634	0.69004
	SPBC23E6.09	-1.29711	-2.24055						SPAC4A8.04	1.42592	1.87724										SPAC167.08	2.38238	2.11392		SPBP8B7.28C	0.747272	0.690771
	SPBC23E6.10C	-0.641424	-0.655308						SPCC191.01	1.45715	2.7483										SPBC725.03	2.41233	0.969291		SPAC8C9.16C	1.03994	0.694491
	SPBC23G7.06C	0.636945	2.07292						SPAC521.03	1.46764	3.1221										SPBC1773.12	2.41305	0.614262		SPCC1442.04C	0.711375	0.695027
	SPBC23G7.07C	-1.20746	-1.04481						SPAC1002.19	1.47747	4.37081										SPBC4F6.17C	2.42874	1.88198		SPBC646.17C	0.598381	0.697167
	SPBC23G7.11	-0.586321	1.52682						SPBP4H10.10	1.49652	1.30272										SPAC17G6.13	2.56255	1.52339		SPBC582.10C	0.695234	0.708528
	SPBC244.02C	-0.916442	-1.31283						SPBC56F2.06	1.50166	3.44228										SPAC2H10.01	2.61452	-0.954816		SPAC13C5.03	-0.858631	0.718987
	SPBC24C6.02	-1.08613	-0.880073						SPAC22G7.08	1.52001	1.54729										SPCC830.07C	2.67275	1.8231		SPAC31G5.09C	-0.620671	0.72077
	SPBC24C6.09C	0.673068	5.89817						SPCC757.03C	1.54891	3.75202										SPAC6G10.06	2.67622	-1.3227		SPAC22H10.13	1.87559	0.722877
	SPBC25B2.05	-1.13588	-1.26593						SPBC16A3.02C	1.5573	2.27249										SPAC22H12.01C	2.78633	2.60859		SPAC1B3.17	-0.633254	0.724963
	SPBC25B2.09C	-0.829319	-1.42915						SPCC1235.01	1.59475	1.81383										SPBC19C7.04C	2.88001	3.47006		SPBC1773.02C	0.850731	0.728735
	SPBC25H2.04C	-0.590329	-0.896093						SPBPB2B2.02	1.63723	2.44262										SPBC725.10	2.96077	0.805312		SPAC1D4.03C	0.757437	0.736799
	SPBC25H2.05	-1.19678	-0.731566						SPAC9E9.13	1.64831	1.10942										SPBPB2B2.12C	2.98016	1.5105		SPBC16H5.08C	-0.930508	0.739368
	SPBC25H2.07	-0.588478	-0.713474						SPCC1739.08C	1.67764	1.5859										SPBC354.12	3.06214	-0.854354		SPCC11E10.02C	0.619959	0.739443
	SPBC26H8.11C	-1.91727	-1.65504						SPBC16E9.16C	1.68286	5.98179										SPCC1235.14	3.2304	-1.20631		SPAC2E12.03C	0.587174	0.746502
	SPBC27.08C	-1.06283	-1.05047						SPACUNK4.16C	1.72937	2.38037										SPBC1289.17	3.4018	2.18008		SPAC3C7.11C	0.725123	0.747072
	SPBC29A10.08	1.3846	1.16963						SPCC338.12	1.73092	2.32279										SPBC16D10.08C	3.43277	2.66105		SPAC23G3.03	0.621785	0.75208
	SPBC29A3.06	-0.732355	-1.05278						SPAPB1A10.05	1.7465	3.04058										SPBC1105.13C	3.5705	1.78246		SPAC22F3.12C	-0.891813	0.75741
	SPBC29A3.12	-1.03837	-0.719008						SPBC3B9.01	1.77109	2.606										SPAP8A3.04C	3.67487	0.919507		SPAC1556.06	1.28554	0.75874
	SPBC29A3.16	-0.990966	-1.52572						SPBC119.03	1.81854	1.62133										SPBC3E7.02C	3.80193	4.14751		SPAC1B3.13	-0.690809	0.7622
	SPBC29B5.03C	-0.845717	-0.76322						SPAC19G12.09	1.87519	2.12353										SPAC13G7.02C	3.9328	0.764339		SPAC1002.05C	0.644796	0.766526
	SPBC2A9.03	0.729505	0.840777						SPAC11D3.09	1.87793	1.44221										SPBC839.06	4.07769	0.608591		SPAC4D7.02C	0.712231	0.771167
	SPBC2D10.05	0.727002	1.59839						SPAC977.13C	1.94246	2.33425										SPAC212.09C	4.66955	-2.04969		SPAC11E3.14	0.923352	0.774037
	SPBC2D10.10C	-0.745281	-0.775145						SPBC11C11.06C	1.99685	2.93203										SPAC167.06C	7.29029	1.0783		SPBC119.05C	0.661594	0.774959
	SPBC2F12.04	-0.872529	-0.862588						SPAC23H3.15C	2.02619	5.37602										SPCC417.06C	9.38804	-1.90999		SPBC1685.15C	-0.617528	0.775677
	SPBC2F12.07C	-0.980365	-0.851821						SPAC1039.10	2.0738	1.11036														SPCC4G3.03	0.757399	0.776912
	SPBC2F12.11C	-0.59881	-1.34549						SPAC977.06	2.09222	0.695985														SPAC1A6.10	-0.631344	0.778483
	SPBC2G2.08	-0.75492	-1.36892						SPBC1271.08C	2.17229	2.42755														SPAC11D3.18C	0.706778	0.783441
	SPBC2G5.03	-0.744405	-0.903698						SPAC15E1.02C	2.22568	1.82301														SPCC622.11	0.733846	0.785264
	SPBC30D10.07C	-0.637146	-0.725721						SPAC637.03	2.26547	3.52919														SPAC17H9.06C	1.30015	0.789258
	SPBC30D10.14	1.19275	3.4863						SPACUNK4.17	2.29747	4.53951														SPCPJ732.03	1.78359	0.791397
	SPBC30D10.15	-0.902451	-1.00276						SPAC13F5.03C	2.3536	2.61148														SPCC4F11.02	0.806397	0.79199
	SPBC32F12.03C	1.33244	3.47822						SPBC1289.14	2.36563	1.20484														SPCC330.01C	0.612736	0.794118
	SPBC32H8.07	0.898455	2.0657						SPBC725.03	2.41233	3.63224														SPAC29E6.01	0.62588	0.795866
	SPBC336.02	-0.990446	-1.46979						SPBC4F6.17C	2.42874	3.59005														SPBC359.05	-0.58805	0.802046
	SPBC337.09	-0.716144	-0.673187						SPCC757.07C	2.49604	2.89745														SPAC15A10.01	1.04077	0.814981
	SPBC337.10C	-1.1077	-0.927373						SPAC17G6.13	2.56255	3.68113														SPBC23E6.03C	0.765644	0.819681
	SPBC359.02	1.14871	-1.86113						SPAC2H10.01	2.61452	-0.756282														SPAC328.04	0.750058	0.819929
	SPBC359.05	-0.58805	0.735596						SPCC830.07C	2.67275	3.05888														SPBC3E7.04C	0.853129	0.848143
	SPBC36.02C	0.745025	1.40761						SPAC27D7.11C	2.74531	1.6186														SPAC1250.03	0.624416	0.854348
	SPBC36.03C	-1.11541	-0.771384						SPBC1105.14	2.7825	2.74487														SPAC1420.04C	-2.57654	0.858742
	SPBC36.07	-1.98165	-0.950327						SPAC22H12.01C	2.78633	2.35125														SPAC3G6.07	1.00552	0.861548
	SPBC365.03C	-0.746222	-0.683669						SPBC365.12C	2.89811	4.60614														SPBC2F12.08C	0.622189	0.86599
	SPBC365.04C	-0.825176	-0.917543						SPBC725.10	2.96077	2.57895														SPAC977.17	0.723924	0.866983
	SPBC365.12C	2.89811	5.30786						SPBPB2B2.12C	2.98016	1.87697														SPAC343.06C	1.00943	0.874616
	SPBC3B8.05	-0.706764	-1.1135						SPAC19D5.01	3.19888	3.50722														SPAC26H5.02C	0.60353	0.880975
	SPBC3B8.09	-0.905684	-1.18077						SPCC1235.14	3.2304	-0.617189														SPAC3A11.03	0.70599	0.881474
	SPBC3B9.01	1.77109	4.09446						SPBC16D10.08C	3.43277	4.93502														SPAC3A12.05C	0.632421	0.883885
	SPBC3B9.04	-0.738437	-0.860007						SPAC343.12	3.63751	3.60881														SPBC713.04C	-0.941518	0.884364
	SPBC3B9.06C	0.870194	0.981031						SPAP8A3.04C	3.67487	2.6597														SPCC1322.08	0.945335	0.894229
	SPBC3B9.07C	-0.794793	-0.925796						SPBC21C3.19	3.69618	3.99074														SPAC13G7.02C	3.9328	0.898429
	SPBC3B9.13C	-0.784687	-0.729764						SPBC3E7.02C	3.80193	6.27989														SPBC800.14C	0.591841	0.903229
	SPBC3D6.15	-0.742092	-0.668788						SPAC13G7.02C	3.9328	1.79767														SPAC977.15	1.93805	0.90343
	SPBC3E7.02C	3.80193	6.10941						SPBC660.05	4.45678	3.30592														SPAC1952.15C	1.01488	0.906054
	SPBC3E7.04C	0.853129	0.777085						SPAC167.06C	7.29029	2.62902														SPBC18H10.09	0.949596	0.913914
	SPBC3H7.02	1.12227	1.53316																						SPCC1739.08C	1.67764	0.915799
	SPBC3H7.05C	-0.622507	-0.90301																						SPBC29A10.09C	0.667318	0.919298
	SPBC3H7.07C	-0.854692	-1.63095																						SPAC1486.01	0.902413	0.924402
	SPBC3H7.08C	0.938067	2.03448																						SPAC2C4.07C	0.782842	0.926857
	SPBC405.01	-0.604843	-1.59614																						SPAC343.20	1.19805	0.931634
	SPBC405.04C	0.634838	1.12808																						SPAC144.10C	0.590543	0.944294
	SPBC405.07	-0.745497	-0.623443																						SPAC29E6.07	-1.10867	0.95236
	SPBC409.08	0.743766	-0.804829																						SPBC18E5.14C	0.620135	0.961274
	SPBC418.02	0.701266	-0.786808																						SPBC31E1.01C	0.800096	0.966429
	SPBC428.10	1.25827	3.09648																						SPAC167.08	2.38238	0.967052
	SPBC4C3.05C	-0.658457	-1.10727																						SPBC776.05	0.807051	0.968998
	SPBC4F6.04	-0.82362	-0.794257																						SPBC215.13	0.772724	0.973587
	SPBC4F6.09	-1.16016	-2.34274																						SPBC1734.08	1.00557	0.976448
	SPBC4F6.13C	-0.840696	-0.977398																						SPCC1183.05C	0.853968	0.986982
	SPBC4F6.14	-0.903005	-1.2894																						SPAC23C11.06C	1.19305	0.988563
	SPBC4F6.17C	2.42874	5.04456																						SPAC1786.01C	-0.651137	0.996971
	SPBC530.10C	0.597071	1.09913																						SPCC970.11C	0.667054	1.00544
	SPBC557.05	1.29835	1.2663																						SPAC15F9.01C	1.79215	1.00852
	SPBC56F2.06	1.50166	3.86049																						SPCC757.03C	1.54891	1.0161
	SPBC577.13	0.954963	1.60632																						SPAC9E9.13	1.64831	1.02356
	SPBC646.10C	-0.808128	-0.59194																						SPAC14C4.07	0.763697	1.02597
	SPBC649.02	-1.00722	-0.697441																						SPBC1709.16C	1.04545	1.02667
	SPBC651.01C	-0.954804	-1.34626																						SPAC1F3.02C	0.644048	1.03141
	SPBC660.05	4.45678	4.27035																						SPCC1183.11	0.619585	1.03363
	SPBC660.07	1.06841	3.64545																						SPAC16E8.02	0.698657	1.04402
	SPBC660.14	-1.10741	-1.9438																						SPAC17G6.03	1.08908	1.0457
	SPBC685.06	-1.01204	-0.72989																						SPBC36.07	-1.98165	1.04741
	SPBC685.07C	-0.922705	-0.810625																						SPBP23A10.14C	0.656642	1.04985
	SPBC713.04C	-0.941518	-0.949561																						SPBC16C6.02C	0.698503	1.06044
	SPBC725.03	2.41233	4.61625																						SPBC32H8.07	0.898455	1.06247
	SPBC725.06C	1.1911	1.24595																						SPBC17D11.05	-0.625846	1.06462
	SPBC725.10	2.96077	3.12752																						SPBP4H10.10	1.49652	1.06846
	SPBC725.15	-0.730487	-0.822886																						SPAC24C9.08	0.782074	1.06979
	SPBC776.05	0.807051	0.85455																						SPAC22G7.08	1.52001	1.0736
	SPBC776.08C	-0.68546	-1.13938																						SPBC19C7.02	0.597092	1.07438
	SPBC776.11	-0.799837	-0.6627																						SPCC1494.03	1.41243	1.0863
	SPBC776.17	-0.890218	-1.03624																						SPCC63.08C	0.628005	1.08685
	SPBC800.06	-0.8609	-1.38285																						SPAPB1A11.01	2.83312	1.08728
	SPBC800.08	-0.669363	-0.867436																						SPAC977.13C	1.94246	1.10372
	SPBC83.15	-0.961624	-1.21136																						SPAC227.15	0.7736	1.1046
	SPBC83.17	0.717781	2.25661																						SPAC328.08C	0.884269	1.1084
	SPBC83.18C	-0.680387	-0.640276																						SPBC1347.11	-0.741894	1.11158
	SPBC839.04	-0.762406	-0.815428																						SPBC14C8.09C	1.11459	1.11614
	SPBC839.05C	-0.957662	-0.80672																						SPAC13G7.10	0.75101	1.11786
	SPBC839.06	4.07769	4.149																						SPAC3A12.08	0.860131	1.1288
	SPBC839.07	-0.591116	-0.875261																						SPAC11D3.14C	0.787933	1.13223
	SPBC887.14C	-0.591041	-0.905115																						SPBC4F6.13C	-0.840696	1.1429
	SPBC887.17	-1.13425	-2.55449																						SPBC146.01	0.70068	1.1476
	SPBC8D2.10C	-0.61181	-1.38862																						SPBC30D10.07C	-0.637146	1.15397
	SPBC8E4.01C	0.888752	-2.90131																						SPAPB1A10.08	0.722644	1.15431
	SPBC947.04	-1.16928	-1.46705																						SPBC29A3.14C	0.649309	1.15767
	SPBC9B6.07	-0.764258	-1.47742																						SPCC548.03C	0.653682	1.1625
	SPBP22H7.08	-0.799232	-0.866752																						SPBC3H7.08C	0.938067	1.16266
	SPBP23A10.14C	0.656642	0.683885																						SPAC343.12	3.63751	1.18026
	SPBP4H10.10	1.49652	2.14544																						SPAC29A4.11	1.29365	1.18388
	SPBP4H10.11C	-0.986762	-1.32205																						SPAC869.08	0.602055	1.18838
	SPBP4H10.13	-0.870358	-0.747948																						SPAC513.02	0.936533	1.19629
	SPBP4H10.14C	-1.08707	-0.972818																						SPCC1235.01	1.59475	1.19762
	SPBP8B7.06	-0.941524	-0.68287																						SPAC589.07C	0.676926	1.20102
	SPBP8B7.10C	-0.625409	-0.97269																						SPBC19C7.06	-0.792115	1.20503
	SPBP8B7.16C	-1.06553	-2.45368																						SPBC32F12.03C	1.33244	1.21402
	SPBP8B7.18C	-0.897269	-0.924385																						SPBC1289.17	3.4018	1.22071
	SPBP8B7.20C	-0.682986	-1.45856																						SPCC584.16C	0.612331	1.22263
	SPBP8B7.28C	0.747272	0.942267																						SPAC8C9.03	1.01557	1.23021
	SPBPB10D8.01	-4.86973	-2.04171																						SPBC577.13	0.954963	1.23063
	SPBPB10D8.02C	-6.142	-0.788016																						SPAC323.06C	0.630094	1.23504
	SPBPB2B2.02	1.63723	1.89147																						SPBC1685.04	0.622553	1.23638
	SPBPB2B2.10C	2.14743	1.83745																						SPBC106.10	1.00561	1.25349
	SPBPB2B2.12C	2.98016	3.39145																						SPAC2E1P3.02C	1.9782	1.26896
	SPBPB2B2.13	1.40033	2.06832																						SPAC26F1.14C	1.07217	1.27923
	SPBPB7E8.01	-1.66957	-2.25505																						SPCC757.07C	2.49604	1.2845
	SPBPB7E8.02	0.714637	1.03404																						SPAC3C7.13C	0.757256	1.29678
	SPCC1020.01C	0.595142	-0.604312																						SPAC1687.14C	0.773666	1.31721
	SPCC1020.10	1.14484	1.85515																						SPAC1639.02C	0.638507	1.32175
	SPCC1183.07	-0.743724	-1.14159																						SPAC19D5.01	3.19888	1.3242
	SPCC1183.08C	-1.0147	-0.90717																						SPBC776.08C	-0.68546	1.33294
	SPCC1183.11	0.619585	1.78785																						SPAC1952.17C	0.733324	1.34225
	SPCC1223.03C	0.702085	2.41118																						SPAC3A11.10C	0.857189	1.34991
	SPCC1223.14	-0.981357	-0.773676																						SPBC582.06C	1.63181	1.35663
	SPCC1235.01	1.59475	2.25828																						SPCC4G3.16	0.728226	1.36761
	SPCC1235.03	0.607926	1.58785																						SPAC22E12.03C	0.835136	1.3794
	SPCC1235.13	0.632712	-1.32464																						SPAC18G6.09C	0.80466	1.38284
	SPCC1235.14	3.2304	-1.30171																						SPAC56E4.06C	0.658724	1.41788
	SPCC1259.03	-0.879899	-0.737002																						SPBC1711.08	0.828345	1.42301
	SPCC126.03	-0.725383	-1.83061																						SPCC16A11.08	1.07256	1.42517
	SPCC1322.04	0.662898	2.33907																						SPAC1039.10	2.0738	1.42924
	SPCC1322.08	0.945335	3.15352																						SPBC18H10.02	-0.796651	1.43112
	SPCC1322.11	-0.89332	-0.782496																						SPBC106.13	0.836207	1.45902
	SPCC1322.14C	-0.815233	-0.589507																						SPCC330.04C	-0.953321	1.48364
	SPCC1393.03	-0.697213	-0.743714																						SPBC1271.09	-1.3196	1.495
	SPCC1393.05	0.807635	0.617393																						SPAC25H1.03	1.27805	1.49505
	SPCC1393.12	1.34842	3.06794																						SPAC16A10.03C	0.609915	1.49592
	SPCC13B11.03C	1.42609	-0.733052																						SPAC167.06C	7.29029	1.49987
	SPCC1442.04C	0.711375	0.694256																						SPCC1223.03C	0.702085	1.52064
	SPCC1450.03	-0.590725	-1.03316																						SPBC2D10.05	0.727002	1.5251
	SPCC1450.04	-0.986097	-0.743364																						SPAC2H10.01	2.61452	1.5296
	SPCC1450.10C	-1.10128	-0.69242																						SPBC30D10.14	1.19275	1.53771
	SPCC1494.03	1.41243	2.56007																						SPAC869.09	-2.24113	1.55849
	SPCC1494.06C	-1.04239	-0.768801																						SPAC17G6.12	0.625927	1.56177
	SPCC162.09C	-0.585227	-0.6361																						SPCC737.04	2.06455	1.58786
	SPCC162.11C	-0.621828	-1.04974																						SPAC2F3.05C	1.17299	1.62019
	SPCC1620.04C	-1.49566	0.97159																						SPBC1198.04C	0.643577	1.62108
	SPCC1620.13	0.918808	-0.636683																						SPCC18B5.02C	1.13356	1.63953
	SPCC1672.03C	-0.837246	0.92856																						SPBC24C6.09C	0.673068	1.65724
	SPCC1672.07	-0.668805	-0.786659																						SPAC343.09	0.776288	1.67601
	SPCC1682.13	-0.795419	-1.22469																						SPAC16E8.16	0.671978	1.67722
	SPCC16A11.01	1.13598	0.811594																						SPCC162.09C	-0.585227	1.67834
	SPCC16A11.02	-0.781179	-0.920857																						SPAC926.04C	1.34619	1.69336
	SPCC16A11.08	1.07256	1.85258																						SPAC4A8.04	1.42592	1.69744
	SPCC16A11.15C	0.808359	2.97287																						SPAC29B12.10C	-1.52617	1.71218
	SPCC16C4.07	-0.938117	-0.803909																						SPCC417.09C	1.03511	1.72296
	SPCC16C4.08C	-0.991929	-0.946041																						SPBC119.04	1.79557	1.73775
	SPCC16C4.13C	-0.887617	-0.794245																						SPCC1183.01	0.598299	1.74505
	SPCC1739.05	-0.891269	-1.14995																						SPBC1105.10	0.688998	1.75181
	SPCC1739.08C	1.67764	3.07904																						SPCC285.07C	0.760582	1.76277
	SPCC1739.13	1.19123	1.87197																						SPAC22F3.09C	0.724905	1.78023
	SPCC1753.02C	-0.919331	-0.757769																						SPCC576.04	0.875516	1.79133
	SPCC1795.11	-0.587614	-2.00714																						SPBC56F2.08C	-0.625949	1.79767
	SPCC1795.12C	-0.769825	-0.698553																						SPBC15D4.07C	0.596041	1.8094
	SPCC18.05C	-0.722718	-1.16918																						SPBC1271.01C	0.823057	1.85336
	SPCC18.12C	-0.912078	-1.13277																						SPBC1105.13C	3.5705	1.86128
	SPCC1827.01C	-1.14614	-1.12663																						SPAC2C4.17C	0.791285	1.8804
	SPCC1827.03C	-1.16653	-0.978236																						SPAC1B3.03C	0.921933	1.89827
	SPCC1827.05C	-1.086	-0.933449																						SPCC191.01	1.45715	1.92443
	SPCC191.01	1.45715	3.8889																						SPAC22A12.15C	0.81465	1.93197
	SPCC191.03C	-0.60601	-1.13315																						SPAC19G12.09	1.87519	1.93205
	SPCC191.05C	-1.38508	-0.772456																						SPAC29A4.19C	0.662205	1.96681
	SPCC191.08	-0.771421	-0.796623																						SPCC550.07	0.656511	1.96708
	SPCC191.11	0.961169	0.867497																						SPCC584.03C	0.603326	1.97218
	SPCC23B6.02C	-0.587914	-0.856972																						SPCC645.14C	1.10022	1.98579
	SPCC24B10.08C	1.09331	1.21974																						SPBC14F5.10C	1.38059	1.99168
	SPCC285.07C	0.760582	0.637629																						SPAC32A11.02C	0.868392	2.00566
	SPCC285.09C	0.629349	0.694359																						SPBC23G7.06C	0.636945	2.00987
	SPCC285.10C	1.14163	1.27029																						SPAPB1A10.05	1.7465	2.01854
	SPCC285.15C	-0.862568	-1.00854																						SPAC328.03	1.28967	2.03392
	SPCC306.07C	-0.592121	-0.954152																						SPBC365.12C	2.89811	2.05517
	SPCC306.08C	0.936673	2.19518																						SPAC19G12.10C	0.770355	2.07071
	SPCC31H12.04C	-1.06332	-0.788464																						SPCC191.11	0.961169	2.09207
	SPCC320.05	0.839784	2.15117																						SPAC607.09C	0.886712	2.1072
	SPCC320.11C	-0.905654	-1.54254																						SPAC630.05	1.13062	2.11727
	SPCC330.01C	0.612736	1.97492																						SPAC4H3.04C	1.07567	2.11756
	SPCC330.04C	-0.953321	2.20905																						SPAC1006.01	0.667287	2.11975
	SPCC330.07C	-1.36954	-2.24533																						SPBC1289.16C	1.60457	2.12342
	SPCC330.09	-1.05769	-1.17161																						SPBC428.10	1.25827	2.13104
	SPCC330.13	-0.602268	-0.796561																						SPCC584.01C	-1.27246	2.15716
	SPCC338.12	1.73092	3.63011																						SPCC320.05	0.839784	2.15929
	SPCC338.18	0.919924	5.61088																						SPCC569.02C	0.703869	2.16081
	SPCC364.03	-0.985983	-0.804174																						SPBC16E9.16C	1.68286	2.21497
	SPCC417.05C	0.892604	2.16266																						SPBC3B9.01	1.77109	2.22461
	SPCC417.08	-0.923789	-0.95814																						SPAPB15E9.01C	-0.794726	2.22645
	SPCC4B3.10C	-0.737285	-0.596558																						SPBPB7E8.02	0.714637	2.23121
	SPCC4B3.18	-1.05125	-0.71628																						SPBC21.06C	0.82066	2.23143
	SPCC4F11.02	0.806397	2.05397																						SPCC1739.13	1.19123	2.26355
	SPCC4G3.03	0.757399	2.48255																						SPBC1773.13	0.967112	2.30193
	SPCC4G3.17	-0.863775	-0.786671																						SPAP8A3.04C	3.67487	2.32376
	SPCC4G3.18	-0.603442	-0.625433																						SPAC110.04C	0.869065	2.35708
	SPCC548.03C	0.653682	0.609438																						SPAC3C7.08C	-0.868502	2.60943
	SPCC553.10	1.25635	1.38255																						SPBC56F2.06	1.50166	2.63648
	SPCC569.03	0.631396	0.877065																						SPBC119.03	1.81854	2.66065
	SPCC576.02	-0.845906	-0.852237																						SPAC22H12.01C	2.78633	2.72277
	SPCC576.03C	0.680956	1.93522																						SPAC1002.19	1.47747	2.79714
	SPCC576.04	0.875516	3.5128																						SPCC830.07C	2.67275	2.90458
	SPCC576.11	-0.853446	-0.593246																						SPBC1711.12	0.750411	2.97501
	SPCC584.03C	0.603326	0.824589																						SPACUNK4.16C	1.72937	3.03507
	SPCC584.12	-0.79251	-0.603643																						SPBC19C7.04C	2.88001	3.45306
	SPCC584.13	-1.50308	-0.853684																						SPAC17G6.13	2.56255	3.52879
	SPCC584.16C	0.612331	2.361																						SPBC16D10.08C	3.43277	3.78006
	SPCC5E4.07	-0.780947	-0.803468																						SPBC4F6.17C	2.42874	3.78489
	SPCC613.05C	-0.773842	-0.774182																						SPBC660.07	1.06841	3.98216
	SPCC613.06	-1.0149	-0.747584																						SPCC338.18	0.919924	4.70727
	SPCC613.08	-0.741252	-1.02609																						SPBC3E7.02C	3.80193	6.03332
	SPCC622.11	0.733846	0.776513
	SPCC63.03	0.631771	0.705199
	SPCC63.08C	0.628005	1.0316
	SPCC63.14	0.745928	2.48253
	SPCC645.14C	1.10022	3.14135
	SPCC663.04	-0.87495	-0.591701
	SPCC663.09C	-0.779089	0.65929
	SPCC70.02C	0.762471	1.45947
	SPCC70.03C	0.789093	-1.14197
	SPCC70.08C	2.15441	1.70333
	SPCC70.09C	1.02555	1.25464
	SPCC736.15	1.29345	2.68471
	SPCC737.04	2.06455	0.817271
	SPCC74.05	-0.944706	-0.831294
	SPCC757.03C	1.54891	4.17922
	SPCC757.07C	2.49604	4.13287
	SPCC777.15	-0.768655	0.835249
	SPCC830.07C	2.67275	4.5618
	SPCC962.04	-0.950507	-0.868529
	SPCC965.13	-1.2729	-1.84902
	SPCC970.05	-0.798118	-0.62726
	SPCC970.11C	0.667054	0.629156
	SPCP1E11.08	-0.638087	-0.900395
	SPCP1E11.09C	-0.982119	-0.84209
	SPCP1E11.10	-0.611265	-0.743183
	SPCP1E11.11	-0.797626	-1.19045
	SPCP20C8.01C	0.72945	1.05843
	SPCP31B10.07	-0.943459	-0.730512
	SPCP31B10.08C	-1.14761	-0.667172
	SPCPB16A4.04C	-0.622724	-1.00987
	SPCPB1C11.02	0.846979	1.66926

## Sheet: 7. ssa2D vs stress GRAPH
Genes with 1.5fold change in expression in both ssa2D cells and under indicated stress conditions.
	SysID	ssa2D	Heat_Chen,2003		SysID	ssa2D	H2O2_Chen,2003		SysID	ssa2D	Cd_Chen,2003		SysID	ssa2D	Sb_Chen,2003		SysID	ssa2D	MMS_Chen,2003		SysID	ssa2D	Atf1DHeat_Chen,2003		SysID	ssa2D	Sty1DHeat__Chen,2003
	SPAC1002.05C	0.710689	0.71914		SPAC1002.18	-0.882319	-0.976816		SPAPB1A10.14	0.96805	-2.50808		SPAC1039.01	-0.96879	-0.63822		SPAPB1A10.14	0.96805	-1.86383		SPAC1002.05C	0.710689	0.766526		SPAC1002.05C	0.710689	0.611752
	SPAC1002.07C	1.78142	1.01842		SPAC1002.19	-1.10672	-0.72928		SPBP8B7.16C	-0.710865	-2.41419		SPAC1039.02	-3.12117	-1.08634		SPAC1002.19	-1.10672	-1.44017		SPAC1002.12C	0.593359	0.715819		SPAC1002.17C	-1.56251	2.83656
	SPAC1002.09C	0.659733	0.852095		SPAC10F6.06	1.90019	0.730836		SPBC215.06C	-1.10421	-2.38248		SPAC1039.08	-0.715642	-0.615077		SPBC8E4.01C	-1.14586	-1.1161		SPAC1002.17C	-1.56251	1.66364		SPAC1002.18	-0.882319	1.75654
	SPAC1002.17C	-1.56251	-1.25364		SPAC10F6.13C	1.14618	0.812794		SPAC683.02C	-1.13908	-2.30654		SPAC105.01C	0.836164	-0.881242		SPAC1002.17C	-1.56251	-1.04533		SPAC1002.19	-1.10672	2.79714		SPAC1002.19	-1.10672	3.15062
	SPAC1039.01	-0.96879	-0.882677		SPAC10F6.16	0.744864	0.717886		SPBC887.17	-2.15237	-2.11732		SPAC10F6.05C	1.63367	0.672213		SPBC29B5.02C	0.644009	-1.03053		SPAC1039.01	-0.96879	-0.597797		SPAC1039.01	-0.96879	-1.08261
	SPAC1039.02	-3.12117	-2.12633		SPAC11D3.01C	0.60438	1.94251		SPBC1347.02	-1.08295	-2.0604		SPAC10F6.06	1.90019	1.29349		SPBC1289.16C	2.33762	-0.848349		SPAC1039.02	-3.12117	-1.97549		SPAC1039.02	-3.12117	-1.55706
	SPAC1071.08	-0.995334	-0.735992		SPAC11D3.08C	1.57593	1.17505		SPAC222.06	-0.765037	-1.98787		SPAC10F6.16	0.744864	0.709551		SPAPB15E9.01C	-0.668412	-0.846169		SPAC1039.08	-0.715642	0.966339		SPAC1039.08	-0.715642	0.811867
	SPAC1071.12C	-0.94174	-0.626747		SPAC11D3.09	4.72916	1.8481		SPAC140.02	-0.610339	-1.96632		SPAC110.01	-0.721899	-0.795772		SPBC1773.13	1.03094	-0.83819		SPAC1071.07C	-0.791972	-1.37301		SPAC1071.07C	-0.791972	-0.604143
	SPAC1093.02	0.997016	1.47208		SPAC11D3.13	2.18514	0.925726		SPCC613.08	-0.594172	-1.93995		SPAC1142.05	0.883665	-0.670911		SPAC9E9.17C	2.16212	-0.83313		SPAC1071.08	-0.995334	-2.02659		SPAC1071.08	-0.995334	-1.10184
	SPAC10F6.05C	1.63367	1.8527		SPAC11D3.16C	0.886693	0.929696		SPBC1711.07	-0.664715	-1.90455		SPAC11D3.08C	1.57593	-0.798278		SPCC550.07	1.33524	-0.816012		SPAC1071.12C	-0.94174	-0.786718		SPAC1093.02	0.997016	0.648274
	SPAC10F6.06	1.90019	2.12023		SPAC11D3.17	0.999968	1.71153		SPAC1687.11	-0.713569	-1.85632		SPAC11D3.10	0.72519	-0.660019		SPAC13F5.07C	1.91726	-0.815656		SPAC10F6.05C	1.63367	0.891957		SPAC10F6.04	0.748957	0.815019
	SPAC10F6.13C	1.14618	0.759914		SPAC11E3.09	0.78708	1.09962		SPBC800.06	-0.858365	-1.84731		SPAC11D3.14C	-1.02357	-0.816139		SPBC1683.01	0.926166	-0.769945		SPAC110.01	-0.721899	0.630543		SPAC10F6.05C	1.63367	1.3967
	SPAC10F6.16	0.744864	0.991496		SPAC11E3.14	0.815624	1.3949		SPAC6F6.03C	-0.587867	-1.84625		SPAC11E3.06	-1.24221	1.87029		SPBC2G2.17C	2.81439	-0.708715		SPAC110.04C	0.984269	2.35708		SPAC10F6.06	1.90019	0.671385
	SPAC110.01	-0.721899	-1.95954		SPAC12G12.04	1.12523	-0.609806		SPAC30C2.02	-1.60768	-1.8364		SPAC11E3.09	0.78708	0.718333		SPAC1F7.08	-0.990868	-0.679897		SPAC1142.05	0.883665	-2.10254		SPAC110.01	-0.721899	-1.49752
	SPAC110.04C	0.984269	1.85083		SPAC13C5.06C	0.661596	0.995658		SPCC320.11C	-0.868191	-1.81337		SPAC11E3.14	0.815624	1.87219		SPBC1773.09C	0.653029	-0.667195		SPAC1142.09	-2.13142	1.37472		SPAC110.04C	0.984269	0.935486
	SPAC1142.04	-0.869298	-1.63931		SPAC13F5.07C	1.91726	1.50018		SPBC651.01C	-0.594219	-1.80211		SPAC13C5.06C	0.661596	0.889333		SPCC320.06	0.623673	-0.666565		SPAC11D3.13	2.18514	2.12823		SPAC1142.04	-0.869298	-0.75791
	SPAC1142.05	0.883665	-1.42117		SPAC13G7.04C	-0.751314	-1.03313		SPBC25B2.05	-1.1266	-1.80133		SPAC13F5.03C	3.35795	-0.744342		SPAPJ691.02	2.69124	-0.666347		SPAC11D3.14C	-1.02357	1.13223		SPAC1142.05	0.883665	-1.73591
	SPAC1142.09	-2.13142	1.39457		SPAC13G7.08C	-0.712243	-0.792394		SPAC1486.09	-0.652526	-1.78093		SPAC13G6.06C	-0.633053	-0.98932		SPBC28E12.01C	1.76731	-0.65128		SPAC11E3.14	0.815624	0.774037		SPAC1142.09	-2.13142	1.04841
	SPAC11D3.01C	0.60438	1.55109		SPAC1486.09	-0.652526	-0.793357		SPBC17D1.06	-0.980215	-1.779		SPAC140.03	0.717991	-1.04494		SPCC584.02	3.18646	-0.637536		SPAC11H11.05C	0.886308	0.628798		SPAC11D3.09	4.72916	0.678178
	SPAC11D3.08C	1.57593	0.979349		SPAC14C4.02C	1.00093	0.594486		SPAC890.05	-0.65217	-1.7787		SPAC1486.01	0.929567	0.680428		SPBC685.02	0.590692	-0.628664		SPAC1250.03	0.685963	0.854348		SPAC11D3.10	0.72519	0.974822
	SPAC11D3.09	4.72916	1.54017		SPAC1565.05	-0.700224	-0.911465		SPAC19A8.07C	-0.875443	-1.77702		SPAC1565.07C	0.743577	-0.902376		SPCC23B6.05C	-0.616171	-0.595784		SPAC12G12.02	-0.653014	-1.05894		SPAC11D3.13	2.18514	1.92043
	SPAC11D3.13	2.18514	3.11196		SPAC15A10.01	1.84824	1.30457		SPBP8B7.20C	-0.683932	-1.75606		SPAC1565.08	0.872111	0.683467		SPAC11D3.17	0.999968	-0.593986		SPAC12G12.04	1.12523	1.45883		SPAC11D3.14C	-1.02357	0.62595
	SPAC11D3.16C	0.886693	0.878878		SPAC15A10.04C	2.24235	-0.913583		SPAC23D3.12	-2.1182	-1.74926		SPAC15A10.05C	-0.765212	1.17735		SPBPB2B2.01	2.23324	-0.593148		SPAC139.02C	0.86998	-0.841865		SPAC12G12.04	1.12523	0.731339
	SPAC11D3.17	0.999968	0.890532		SPAC15A10.05C	-0.765212	0.754114		SPAC8F11.04	-0.678054	-1.72194		SPAC15E1.02C	4.16371	3.20389		SPAC664.13	0.960467	-0.592723		SPAC1399.03	-0.690226	-1.36595		SPAC13A11.02C	-1.06734	-0.824483
	SPAC11E3.09	0.78708	0.79469		SPAC15E1.02C	4.16371	2.93387		SPBC106.14C	-0.994251	-1.71338		SPAC167.06C	5.36857	2.59956		SPBC215.05	1.59992	0.58856		SPAC13A11.02C	-1.06734	-1.37965		SPAC13C5.03	-0.782734	0.940992
	SPAC11E3.14	0.815624	2.14912		SPAC15E1.10	0.844971	0.871016		SPBC19F5.05C	-0.743903	-1.69234		SPAC167.08	1.7061	-0.651473		SPCC18B5.02C	-0.710836	0.591383		SPAC13A11.06	0.937551	-0.892839		SPAC13C5.06C	0.661596	0.716585
	SPAC12G12.02	-0.653014	-0.685106		SPAC167.06C	5.36857	2.59537		SPBC29A3.16	-0.89392	-1.65533		SPAC1687.14C	0.993896	0.912198		SPAC19G12.09	1.81576	0.594759		SPAC13C5.03	-0.782734	0.718987		SPAC13F5.03C	3.35795	0.710015
	SPAC12G12.04	1.12523	1.68081		SPAC167.08	1.7061	0.81899		SPBC29A3.06	-0.69831	-1.64971		SPAC1687.22C	0.643791	0.980965		SPBC13G1.15C	-0.58529	0.598294		SPAC13C5.04	1.49962	-0.722962		SPAC13F5.05	0.829154	1.00435
	SPAC139.02C	0.86998	1.16425		SPAC1687.11	-0.713569	-0.864767		SPBC16C6.12C	-1.03179	-1.6486		SPAC17A2.09C	0.635477	-0.711547		SPAC3C7.05C	0.91814	0.599694		SPAC13F5.05	0.829154	1.18413		SPAC13G6.02C	-0.629206	-0.626007
	SPAC1399.03	-0.690226	-0.767744		SPAC1687.14C	0.993896	1.16396		SPCC16C4.08C	-0.795902	-1.64124		SPAC17A2.11	0.920398	-0.658743		SPCC338.12	1.51464	0.622668		SPAC13G6.02C	-0.629206	-1.50922		SPAC13G6.06C	-0.633053	-1.19927
	SPAC13A11.02C	-1.06734	-0.954305		SPAC1687.22C	0.643791	0.997343		SPAC16C9.03	-0.605947	-1.63857		SPAC17A5.10	1.10623	0.755567		SPAC13C5.06C	0.661596	0.6313		SPAC13G6.03	0.701786	1.63942		SPAC13G6.07C	-0.631626	-0.82817
	SPAC13C5.06C	0.661596	0.983802		SPAC16A10.05C	0.661505	0.815465		SPAC823.08C	-0.945047	-1.62571		SPAC17C9.11C	0.977753	0.633682		SPCP20C8.01C	-0.919748	0.638811		SPAC13G6.06C	-0.633053	-0.656489		SPAC13G7.01C	-0.821721	-1.00946
	SPAC13F5.03C	3.35795	3.50628		SPAC16E8.08	0.633286	-0.890974		SPCC1827.01C	-0.759179	-1.61768		SPAC17G6.13	3.45659	0.961245		SPAC11D3.13	2.18514	0.65206		SPAC13G6.07C	-0.631626	-1.47219		SPAC13G7.02C	4.95421	0.764339
	SPAC13F5.05	0.829154	1.77168		SPAC1751.04	-0.690173	-0.747754		SPAC823.04	-0.851938	-1.59697		SPAC17H9.06C	2.0233	-0.806569		SPBC9B6.10	1.37477	0.653693		SPAC13G7.02C	4.95421	0.898429		SPAC140.02	-0.610339	-1.45604
	SPAC13F5.07C	1.91726	0.889092		SPAC1783.01	-0.611219	0.711204		SPAC18B11.06	-0.993555	-1.55996		SPAC18B11.10	0.610339	-0.789836		SPBC3H7.02	0.862693	0.658047		SPAC140.02	-0.610339	-1.5391		SPAC140.03	0.717991	0.79497
	SPAC13G6.06C	-0.633053	-1.54827		SPAC17A5.10	1.10623	0.63163		SPBC24C6.02	-0.757947	-1.55021		SPAC18G6.09C	0.764741	0.917943		SPCC736.15	0.974581	0.672471		SPAC140.03	0.717991	0.694447		SPAC144.10C	0.597559	0.601709
	SPAC13G6.07C	-0.631626	-0.704653		SPAC17C9.11C	0.977753	1.04489		SPAC27F1.06C	-1.13567	-1.5477		SPAC19B12.02C	-0.677908	-0.750555		SPCC830.07C	3.03478	0.673244		SPAC1420.04C	0.657979	0.858742		SPAC144.11	-0.62783	-0.777497
	SPAC13G7.01C	-0.821721	-1.43462		SPAC17G6.03	1.32223	0.906602		SPAC22E12.18	-0.600517	-1.54181		SPAC19D5.01	1.64963	6.0936		SPBC32F12.03C	1.1838	0.674935		SPAC144.01	-0.773367	-2.46635		SPAC1486.01	0.929567	1.52795
	SPAC13G7.02C	4.95421	1.53557		SPAC17H9.06C	2.0233	0.937469		SPAC926.08C	-0.853258	-1.53228		SPAC19D5.07	-0.70406	-0.607408		SPACUNK4.16C	2.49454	0.689496		SPAC144.10C	0.597559	0.944294		SPAC14C4.07	0.68651	0.802149
	SPAC13G7.04C	-0.751314	-0.651632		SPAC18G6.09C	0.764741	1.04668		SPCC18.13	-0.736766	-1.51988		SPAC19E9.03	1.65184	0.678135		SPCC576.04	1.66239	0.69558		SPAC144.11	-0.62783	-1.4558		SPAC1556.06	1.59461	1.63527
	SPAC13G7.08C	-0.712243	-0.855771		SPAC19A8.07C	-0.875443	-1.34318		SPBC11G11.03	-1.05559	-1.50441		SPAC19G12.09	1.81576	2.01976		SPAC27D7.11C	-0.922122	0.70956		SPAC1486.01	0.929567	0.924402		SPAC15A10.04C	2.24235	1.09045
	SPAC140.02	-0.610339	-1.79598		SPAC19B12.01	-0.837645	-1.46705		SPBC4F6.14	-0.841462	-1.50228		SPAC19G12.15C	1.05031	0.612947		SPAC3H8.04	1.11204	0.715489		SPAC1486.09	-0.652526	-0.705402		SPAC15A10.05C	-0.765212	-0.671987
	SPAC144.10C	0.597559	1.07402		SPAC19B12.02C	-0.677908	-2.47121		SPAC30D11.03	-0.677731	-1.49208		SPAC1A6.06C	4.26263	0.798523		SPAC688.04C	1.43903	0.723589		SPAC14C4.07	0.68651	1.02597		SPAC1635.01	1.0939	0.660565
	SPAC144.11	-0.62783	-0.994672		SPAC19D5.01	1.64963	4.47085		SPAC1B9.03C	-0.610044	-1.47768		SPAC1A6.08C	-0.868686	0.787081		SPAC11D3.01C	0.60438	0.728787		SPAC1556.06	1.59461	0.75874		SPAC167.06C	5.36857	1.0783
	SPAC1486.01	0.929567	1.51761		SPAC19E9.03	1.65184	1.66547		SPBC16E9.10C	-0.743204	-1.46949		SPAC1B3.20	0.748463	0.684532		SPCC1884.01	-3.55803	0.736116		SPAC1556.07	-0.673825	-1.33599		SPAC167.07C	1.00172	1.04402
	SPAC1486.09	-0.652526	-1.20546		SPAC19G12.09	1.81576	1.984		SPAC22E12.13C	-0.779947	-1.46857		SPAC1F7.07C	-1.19003	-2.08534		SPCC16A11.15C	0.684736	0.756566		SPAC1565.07C	0.743577	1.11804		SPAC167.08	1.7061	2.11392
	SPAC14C4.07	0.68651	1.04797		SPAC1A6.08C	-0.868686	0.690453		SPAC664.08C	-0.602164	-1.46696		SPAC1F8.03C	-2.82775	-1.60623		SPCC4F11.02	0.946068	0.768125		SPAC1565.08	0.872111	2.42003		SPAC1687.06C	-0.80954	-1.00444
	SPAC1565.08	0.872111	1.59622		SPAC1B3.03C	1.77391	-0.722206		SPBC26H8.08C	-0.977883	-1.46658		SPAC1F8.05	1.56515	0.762498		SPCC1235.01	1.59144	0.782534		SPAC15A10.01	1.84824	0.814981		SPAC1687.11	-0.713569	-0.655781
	SPAC15A10.01	1.84824	1.32555		SPAC1B3.15C	0.620269	1.02022		SPBC3B8.05	-0.822052	-1.45403		SPAC1F8.06	0.678311	-0.906169		SPAC26F1.10C	0.783342	0.799481		SPAC15A10.03C	0.859577	1.76034		SPAC1687.14C	0.993896	0.881808
	SPAC15A10.03C	0.859577	0.812141		SPAC1B3.16C	0.724407	0.968998		SPAC23H4.15	-0.77852	-1.44407		SPAC212.09C	1.25969	0.597674		SPAC25H1.02	0.676223	0.813738		SPAC15E1.08	-0.798722	-0.964368		SPAC1687.22C	0.643791	-0.735434
	SPAC15A10.04C	2.24235	1.31766		SPAC1F12.06C	0.800824	0.802636		SPBC11G11.05	-0.7373	-1.4423		SPAC21E11.03C	1.26141	3.06973		SPBC660.07	2.12171	0.815506		SPAC1635.01	1.0939	0.834148		SPAC16C9.05	1.72646	1.05518
	SPAC15A10.05C	-0.765212	0.976338		SPAC1F7.02C	-0.989038	-0.83712		SPAC19B12.01	-0.837645	-1.42401		SPAC222.07C	2.02333	-1.32067		SPAC26F1.04C	1.84946	0.837261		SPAC167.06C	5.36857	1.49987		SPAC16E8.16	0.983041	1.14446
	SPAC15E1.02C	4.16371	1.95765		SPAC1F8.01	1.38373	0.823146		SPAC22G7.05	-0.917846	-1.41187		SPAC222.08C	1.49595	-0.685907		SPAC343.12	4.20946	0.860419		SPAC167.07C	1.00172	1.81468		SPAC1751.01C	0.957374	-0.624149
	SPAC15E1.10	0.844971	1.22773		SPAC1F8.02C	3.35794	2.5955		SPCC1183.07	-0.695571	-1.40964		SPAC227.15	0.612994	-0.690451		SPCC320.03	0.776747	0.861415		SPAC167.08	1.7061	0.967052		SPAC1782.11	-0.842032	-1.01637
	SPAC1635.01	1.0939	1.03478		SPAC1F8.03C	-2.82775	0.787788		SPAC4F8.04	-0.880312	-1.38928		SPAC22A12.17C	1.34326	5.8675		SPCC417.05C	1.2757	0.868272		SPAC1687.06C	-0.80954	-1.8743		SPAC17A5.16	1.07173	-0.646816
	SPAC167.06C	5.36857	4.61332		SPAC1F8.04C	1.12059	1.88411		SPBC1198.02	-1.18626	-1.3872		SPAC22E12.03C	0.642633	1.12419		SPCC191.01	1.6658	0.877901		SPAC1687.14C	0.993896	1.31721		SPAC17C9.16C	-1.05102	-0.613308
	SPAC167.07C	1.00172	1.78339		SPAC20G4.02C	1.87381	1.02247		SPAC6F12.16C	-0.674366	-1.38169		SPAC22F3.02	-1.56607	0.970843		SPBC428.10	1.11036	0.897875		SPAC16A10.03C	0.608299	1.49592		SPAC17G6.02C	-0.619935	-0.768733
	SPAC167.08	1.7061	2.21664		SPAC212.04C	-1.04554	1.06531		SPCC330.09	-0.738778	-1.3766		SPAC22F3.12C	-0.645019	-0.866081		SPBC16D10.08C	4.50907	0.900896		SPAC16A10.08C	0.635591	0.762004		SPAC17G6.13	3.45659	1.52339
	SPAC1687.06C	-0.80954	-1.39382		SPAC21E11.03C	1.26141	2.30929		SPAC1B3.13	-0.727119	-1.3743		SPAC22F8.05	1.58648	4.25496		SPBC16A3.02C	1.56452	0.901363		SPAC16C9.03	-0.605947	-0.809597		SPAC17H9.06C	2.0233	0.769545
	SPAC1687.11	-0.713569	-1.21689		SPAC21E11.04	2.1719	2.63353		SPAC1F7.02C	-0.989038	-1.35825		SPAC22F8.11	0.790719	-0.594803		SPCC757.03C	3.40757	0.913784		SPAC16C9.05	1.72646	0.941013		SPAC17H9.18C	-0.955771	-0.98777
	SPAC1687.14C	0.993896	2.25184		SPAC222.06	-0.765037	-0.721872		SPAC664.06	-0.592512	-1.33787		SPAC22G7.08	1.11077	1.29496		SPCC18B5.01C	-1.03317	0.91624		SPAC16E8.02	0.664277	1.04402		SPAC1805.14	-0.586561	-0.588723
	SPAC1687.22C	0.643791	1.08687		SPAC222.07C	2.02333	-1.15581		SPBC20F10.01	-0.675844	-1.33092		SPAC22G7.11C	2.73365	1.57083		SPBC36.02C	0.813166	0.937951		SPAC16E8.16	0.983041	1.67722		SPAC1834.02	0.632586	-1.15953
	SPAC16A10.05C	0.661505	0.745603		SPAC222.08C	1.49595	2.13141		SPAC2C4.11C	-0.590548	-1.31921		SPAC22H10.07	0.890495	-0.66254		SPBC609.04	0.9083	0.964558		SPAC1751.03	-0.619033	-0.770392		SPAC186.01	-0.882884	-0.683562
	SPAC16A10.07C	0.599792	0.97925		SPAC227.17C	1.14409	0.715133		SPAC1142.04	-0.869298	-1.30698		SPAC22H10.13	2.62218	1.72737		SPAC328.03	2.44986	0.976177		SPAC1751.04	-0.690173	-0.986387		SPAC186.04c	0.871704	-0.658096
	SPAC16C9.03	-0.605947	-1.22535		SPAC227.18	1.38168	0.651174		SPCC1450.10C	-0.8163	-1.30618		SPAC22H12.01C	4.02549	1.01201		SPAC22F3.02	-1.56607	0.976415		SPAC1782.11	-0.842032	-1.54645		SPAC1952.17C	2.06552	1.52742
	SPAC16C9.05	1.72646	1.09527		SPAC22A12.17C	1.34326	2.70308		SPCC16A11.02	-0.638576	-1.30141		SPAC23C11.06C	2.0331	2.75647		SPCP31B10.06	0.909626	0.98715		SPAC17A5.10	1.10623	1.3018		SPAC19B12.02C	-0.677908	-0.636889
	SPAC16E8.02	0.664277	1.17694		SPAC22E12.03C	0.642633	0.709348		SPAC22F8.09	-0.623112	-1.29477		SPAC23C11.10	-0.62052	0.967043		SPCC63.14	0.663384	1.0309		SPAC17G6.02C	-0.619935	-1.03787		SPAC19E9.03	1.65184	0.593665
	SPAC16E8.16	0.983041	1.7523		SPAC22E12.18	-0.600517	-0.730297		SPAC3F10.16C	-0.962022	-1.2893		SPAC23D3.11	1.53438	0.803095		SPCC4G3.03	1.27647	1.03231		SPAC17G6.03	1.32223	1.0457		SPAC19G12.15C	1.05031	0.690747
	SPAC1751.01C	0.957374	0.591392		SPAC22F8.05	1.58648	3.18642		SPBC1734.01C	-0.674626	-1.27776		SPAC23D3.12	-2.1182	-1.34536		SPAC513.02	2.75096	1.03953		SPAC17G6.04C	0.635301	0.790005		SPAC1A6.11	-1.7755	-1.15637
	SPAC1751.03	-0.619033	-0.650771		SPAC22G7.08	1.11077	1.81351		SPBC8E4.01C	-1.14586	-1.27654		SPAC23H3.15C	3.06086	6.28256		SPAC8C9.03	0.961813	1.09626		SPAC17G6.12	0.901305	1.56177		SPAC1B3.03C	1.77391	1.75463
	SPAC1751.04	-0.690173	-0.783328		SPAC22G7.11C	2.73365	0.895322		SPAC2F7.05C	-0.728909	-1.2713		SPAC25H1.02	0.676223	1.61727		SPAC26F1.11	3.33202	1.14096		SPAC17G6.13	3.45659	3.52879		SPAC1B3.09C	-0.71786	0.722384
	SPAC1782.11	-0.842032	-0.800299		SPAC22H10.07	0.890495	-0.665729		SPBC1604.06C	-0.677054	-1.25339		SPAC26F1.04C	1.84946	2.35196		SPAC21E11.03C	1.26141	1.14646		SPAC17H9.06C	2.0233	0.789258		SPAC1B3.13	-0.727119	-0.783498
	SPAC1783.07C	1.24436	1.01024		SPAC22H10.13	2.62218	2.66703		SPCC18.12C	-0.94036	-1.24848		SPAC26F1.07	1.3465	2.39296		SPBC20F10.03	0.728251	1.17068		SPAC17H9.18C	-0.955771	-1.25405		SPAC1B3.16C	0.724407	-2.12825
	SPAC17A5.10	1.10623	2.00177		SPAC23C11.06C	2.0331	2.30735		SPAC6G10.12C	-0.887374	-1.24843		SPAC26F1.10C	0.783342	1.18608		SPAC9E9.09C	-1.55287	1.20344		SPAC1805.12C	-0.590366	-1.42819		SPAC1D4.03C	1.09083	0.713654
	SPAC17C9.11C	0.977753	1.0594		SPAC23D3.11	1.53438	0.909585		SPAC19D5.05C	-0.664837	-1.24554		SPAC26F1.11	3.33202	2.58386		SPAP8A3.04C	3.05063	1.22372		SPAC1805.14	-0.586561	-0.650086		SPAC1F5.07C	-11.313	-0.672884
	SPAC17G6.03	1.32223	0.850711		SPAC23D3.12	-2.1182	-2.03018		SPAC2F3.03C	-1.11926	-1.24219		SPAC26F1.14C	1.47086	1.63271		SPBC56F2.06	0.919756	1.23337		SPAC1834.02	0.632586	1.91108		SPAC1F7.07C	-1.19003	-0.992877
	SPAC17G6.12	0.901305	0.974037		SPAC23H3.15C	3.06086	5.73673		SPBC3B8.09	-0.627849	-1.21762		SPAC26H5.08C	0.716328	0.750323		SPAC167.06C	5.36857	1.30137		SPAC18B11.05	0.821999	-0.928742		SPAC1F7.13C	-0.739	-0.772367
	SPAC17G6.13	3.45659	4.0465		SPAC23H4.06	-1.2479	-1.00913		SPAC1565.05	-0.700224	-1.20856		SPAC26H5.09C	0.780925	0.708863		SPBC32H8.07	0.787435	1.40088		SPAC18B11.06	-0.993555	-0.997088		SPAC1F8.03C	-2.82775	-2.35395
	SPAC17H9.06C	2.0233	0.701593		SPAC23H4.15	-0.77852	-0.743086		SPAC6G9.02C	-0.921229	-1.2039		SPAC27D7.09C	3.39402	3.18188		SPAC19D5.01	1.64963	1.45599		SPAC18G6.07C	-0.758829	-0.821382		SPAC1F8.05	1.56515	-1.10489
	SPAC17H9.18C	-0.955771	-1.01428		SPAC24B11.05	0.758881	1.201		SPAC57A10.12C	-0.956307	-1.17976		SPAC27D7.11C	-0.922122	3.93909		SPBC1105.14	2.90993	1.59417		SPAC18G6.09C	0.764741	1.38284		SPAC20G4.02C	1.87381	1.34957
	SPAC1834.01	-0.722692	-1.15252		SPAC24B11.07C	-0.598921	-0.594868		SPCC18.05C	-0.789313	-1.17526		SPAC29A4.17C	0.766611	0.642452		SPBC11C11.06C	2.47951	1.59791		SPAC1952.15C	2.68957	0.906054		SPAC212.08C	-4.02645	-1.77318
	SPAC186.04c	0.871704	-0.725446		SPAC24C9.08	0.790835	0.940637		SPBC23E6.09	-1.24438	-1.17127		SPAC29B12.03	0.749816	0.607787		SPAC637.03	2.14969	1.64056		SPAC1952.17C	2.06552	1.34225		SPAC212.09C	1.25969	-2.04969
	SPAC18B11.06	-0.993555	-1.26398		SPAC25H1.02	0.676223	1.84033		SPBC1683.01	0.926166	-1.16443		SPAC29B12.10C	-0.697999	-1.23628		SPBC365.12C	2.76437	2.07958		SPAC19A8.07C	-0.875443	-0.947412		SPAC222.07C	2.02333	0.832393
	SPAC18G6.07C	-0.758829	-0.791583		SPAC26A3.03C	-1.03374	-0.641052		SPCC1827.05C	-0.896016	-1.1643		SPAC2E1P3.01	1.39933	1.13202		SPBC16E9.16C	3.21232	2.14415		SPAC19B12.02C	-0.677908	-0.749916		SPAC227.18	1.38168	-0.659026
	SPAC18G6.09C	0.764741	1.09135		SPAC26F1.04C	1.84946	1.57304		SPBC530.11C	0.743418	-1.16057		SPAC2F3.05C	2.5363	2.04245		SPCC757.07C	1.96444	2.15312		SPAC19B12.13	1.3647	0.879717		SPAC22A12.14C	2.03513	1.42238
	SPAC1952.15C	2.68957	0.71846		SPAC26F1.07	1.3465	0.8359		SPAC1142.05	0.883665	-1.15994		SPAC31G5.18C	0.921925	0.620371		SPBC24C6.09C	0.899726	2.17801		SPAC19D5.01	1.64963	1.3242		SPAC22E12.03C	0.642633	0.886693
	SPAC1952.17C	2.06552	1.88627		SPAC26F1.11	3.33202	1.43603		SPAC56F8.09	-0.654572	-1.15228		SPAC323.03C	0.994242	-1.02138		SPBC725.03	2.18224	2.23649		SPAC19D5.05C	-0.664837	-0.616444		SPAC22F3.02	-1.56607	1.61389
	SPAC19A8.07C	-0.875443	-1.44853		SPAC26F1.14C	1.47086	1.29253		SPCP1E11.11	-0.820467	-1.15002		SPAC323.07C	0.640174	-2.42477		SPAC22F8.05	1.58648	2.32588		SPAC19E9.03	1.65184	0.601675		SPAC22F3.12C	-0.645019	0.949585
	SPAC19B12.01	-0.837645	-1.78118		SPAC26H5.08C	0.716328	-0.605288		SPBC776.17	-0.770442	-1.12428		SPAC328.02	0.809329	0.828351		SPACUNK4.17	2.36227	2.59436		SPAC19G12.02C	0.594908	2.07815		SPAC22H10.13	2.62218	0.671458
	SPAC19B12.02C	-0.677908	-2.63004		SPAC26H5.09C	0.780925	0.874219		SPAC23C4.06C	-1.00437	-1.12403		SPAC328.03	2.44986	2.00328		SPBC660.05	2.42362	2.77841		SPAC19G12.09	1.81576	1.93205		SPAC22H12.01C	4.02549	2.60859
	SPAC19D5.01	1.64963	4.43205		SPAC27D7.11C	-0.922122	0.765013		SPBC4F6.13C	-0.588695	-1.09256		SPAC328.08C	0.901215	-0.632025		SPBC21C3.19	4.07096	3.10675		SPAC19G12.14	0.696741	1.45207		SPAC22H12.02	0.934496	0.605981
	SPAC19D5.05C	-0.664837	-0.922907		SPAC29A4.17C	0.766611	1.00891		SPBC23E6.05	-0.666051	-1.08864		SPAC32A11.01	1.00958	0.760038		SPAC23H3.15C	3.06086	3.68112		SPAC19G12.15C	1.05031	2.67693		SPAC22H12.04C	-0.657941	-0.770723
	SPAC19E9.03	1.65184	2.50135		SPAC29B12.03	0.749816	0.691588		SPAC959.03C	-0.683353	-1.07476		SPAC32A11.02C	0.656917	4.21613						SPAC1B3.03C	1.77391	1.89827		SPAC23A1.03	-1.17367	-0.676873
	SPAC19G12.09	1.81576	2.66431		SPAC2C4.09	0.614412	0.803417		SPAC23C4.17	-0.883427	-1.02264		SPAC343.06C	0.771243	0.972762						SPAC1B3.09C	-0.71786	0.63954		SPAC23A1.08C	-0.668956	-0.665358
	SPAC19G12.14	0.696741	1.03329		SPAC2C4.11C	-0.590548	-0.978279		SPAC513.03	1.17134	-1.02098		SPAC343.12	4.20946	2.76883						SPAC1B3.13	-0.727119	0.7622		SPAC23C11.06C	2.0331	0.714696
	SPAC19G12.15C	1.05031	1.86446		SPAC2E12.03C	1.15684	2.38299		SPAC31G5.02	-0.713391	-1.01551		SPAC343.20	1.15505	1.23872						SPAC1B3.15C	0.620269	1.23378		SPAC23C4.17	-0.883427	-0.920482
	SPAC1A6.02	-0.759781	-0.809524		SPAC2E1P3.01	1.39933	1.5178		SPCC306.07C	-0.692389	-1.00944		SPAC3C7.02C	2.18435	-0.586731						SPAC1B3.16C	0.724407	-0.686535		SPAC23D3.12	-2.1182	1.51199
	SPAC1A6.11	-1.7755	0.718912		SPAC2F3.03C	-1.11926	-0.671784		SPBC947.04	-0.71712	-1.00709		SPAC3C7.03C	1.5637	-0.696985						SPAC1B9.03C	-0.610044	-0.69924		SPAC23G3.02C	0.944799	1.45231
	SPAC1B3.03C	1.77391	2.72594		SPAC2F3.05C	2.5363	1.7059		SPAC12G12.02	-0.653014	-0.988018		SPAC3C7.05C	0.91814	1.88872						SPAC1D4.03C	1.09083	0.736799		SPAC23H4.04	0.629816	0.774098
	SPAC1B3.09C	-0.71786	1.03487		SPAC2F3.16	0.807772	0.958349		SPBC244.02C	-0.744638	-0.982021		SPAC3C7.13C	1.60207	1.97498						SPAC1D4.11C	-0.862112	-1.00622		SPAC23H4.06	-1.2479	-2.44859
	SPAC1B3.13	-0.727119	-1.2542		SPAC2G11.13	0.706919	0.688749		SPAC1751.04	-0.690173	-0.97835		SPAC3C7.14C	0.625428	1.03085						SPAC1F12.06C	0.800824	0.694635		SPAC23H4.09	-1.09414	-0.926757
	SPAC1B3.20	0.748463	1.11583		SPAC30D11.03	-0.677731	-0.605332		SPAC977.12	-0.685246	-0.975992		SPAC3F10.13	0.985357	0.69558						SPAC1F12.08	-0.663138	-0.960236		SPAC24B11.07C	-0.598921	-0.982133
	SPAC1B9.03C	-0.610044	-1.33887		SPAC31G5.02	-0.713391	-0.8962		SPAC57A10.10C	-0.768337	-0.970526		SPAC3G6.05	-0.608702	0.62664						SPAC1F5.09C	1.33278	0.635106		SPAC24C9.14	1.52031	1.06147
	SPAC1D4.03C	1.09083	0.84287		SPAC328.03	2.44986	0.787629		SPBC18E5.03C	-0.667558	-0.964784		SPAC3G6.07	2.0956	1.60169						SPAC1F5.11C	1.79675	2.92177		SPAC25B8.13C	-0.913137	-1.48724
	SPAC1D4.11C	-0.862112	-0.75172		SPAC328.07C	0.608623	1.15796		SPAC227.02C	-0.939419	-0.962449		SPAC3G9.04	-0.748999	-0.749572						SPAC1F7.07C	-1.19003	-2.00165		SPAC25G10.06	-0.663855	-0.834441
	SPAC1F12.06C	0.800824	0.634984		SPAC328.08C	0.901215	0.924309		SPBC4F6.12	-0.636829	-0.952978		SPAC3G9.13C	0.609124	-0.607979						SPAC1F7.13C	-0.739	-1.53354		SPAC26F1.02	0.906198	0.743141
	SPAC1F5.11C	1.79675	0.924716		SPAC328.09	0.838133	1.13408		SPBP8B7.10C	-0.716066	-0.95023		SPAC3H1.06C	-0.742934	-0.613046						SPAC1F8.03C	-2.82775	-2.35555		SPAC26F1.04C	1.84946	0.764152
	SPAC1F7.02C	-0.989038	-1.25138		SPAC32A11.01	1.00958	0.746081		SPAC23H4.06	-1.2479	-0.940063		SPAC3H1.11	0.85942	-1.15725						SPAC1F8.06	0.678311	-1.65113		SPAC26H5.09C	0.780925	-1.1313
	SPAC1F7.07C	-1.19003	-2.07908		SPAC343.06C	0.771243	0.943471		SPAC13G7.08C	-0.712243	-0.933091		SPAC3H8.04	1.11204	0.66461						SPAC20G4.02C	1.87381	1.76337		SPAC27D7.09C	3.39402	1.5158
	SPAC1F7.13C	-0.739	-0.814286		SPAC343.12	4.20946	2.48875		SPAC3H1.07	-0.906922	-0.932292		SPAC4A8.04	1.06043	1.40695						SPAC212.09C	1.25969	-1.87535		SPAC27E2.03C	-0.659072	-1.2231
	SPAC1F8.01	1.38373	1.76884		SPAC343.20	1.15505	0.807025		SPBC365.04C	-0.717039	-0.91099		SPAC4D7.02C	1.01409	1.45634						SPAC21E11.03C	1.26141	0.643243		SPAC29A4.04C	-0.631932	-0.619125
	SPAC1F8.03C	-2.82775	-3.25264		SPAC3A11.10C	1.19231	0.85384		SPBC713.04C	-0.678118	-0.909241		SPAC4F10.07C	0.653682	0.968076						SPAC222.06	-0.765037	-1.38359		SPAC29A4.11	0.713304	-0.801732
	SPAC1F8.05	1.56515	0.73531		SPAC3C7.05C	0.91814	1.39548		SPBC16H5.08C	-0.657901	-0.905048		SPAC4F10.20	2.09903	0.595776						SPAC222.08C	1.49595	-0.944988		SPAC29A4.16	-0.631551	-1.9458
	SPAC1F8.06	0.678311	-0.71807		SPAC3C7.13C	1.60207	1.63809		SPAC144.01	-0.773367	-0.903333		SPAC4G9.20C	-0.614162	-0.879064						SPAC227.02C	-0.939419	-0.846008		SPAC29E6.06C	-0.614082	-0.916372
	SPAC20G4.02C	1.87381	2.0677		SPAC3C7.14C	0.625428	1.35343		SPBPB7E8.01	-1.50541	-0.894027		SPAC4H3.08	0.64047	2.58584						SPAC227.15	0.612994	1.1046		SPAC2C4.04C	1.41029	1.32091
	SPAC20G8.04C	0.948734	1.51841		SPAC3F10.15C	0.61663	-0.732416		SPAC25B8.05	-1.71471	-0.867831		SPAC513.02	2.75096	4.57357						SPAC227.18	1.38168	-1.03162		SPAC2E1P3.01	1.39933	1.15011
	SPAC20H4.02	0.631425	0.738837		SPAC3F10.16C	-0.962022	-0.786		SPBC725.15	-0.603359	-0.846285		SPAC513.03	1.17134	-0.874389						SPAC22A12.15C	1.2699	1.93197		SPAC2E1P3.02C	1.83301	1.55945
	SPAC212.09C	1.25969	-0.801468		SPAC3G6.05	-0.608702	1.50538		SPAC144.09C	0.831473	-0.841663		SPAC513.06C	0.657407	0.628396						SPAC22E12.03C	0.642633	1.3794		SPAC2E1P3.05C	-1.15949	-2.00664
	SPAC21E11.03C	1.26141	2.55418		SPAC3G6.07	2.0956	2.8351		SPCC548.06C	-1.04719	-0.839441		SPAC513.07	0.920463	1.16467						SPAC22E12.13C	-0.779947	-1.13447		SPAC2E1P5.03	-0.602703	-1.12633
	SPAC21E11.04	2.1719	1.96245		SPAC3G9.04	-0.748999	-0.893906		SPAC31A2.07C	-0.706096	-0.838564		SPAC57A10.07	-0.59566	-1.01008						SPAC22F3.02	-1.56607	3.16651		SPAC2F3.05C	2.5363	0.676515
	SPAC222.06	-0.765037	-1.31024		SPAC3H1.06C	-0.742934	-0.68866		SPCC825.01	-0.693129	-0.821827		SPAC57A10.12C	-0.956307	0.626883						SPAC22F3.12C	-0.645019	0.75741		SPAC2F7.06C	0.970479	-0.907663
	SPAC222.07C	2.02333	1.42663		SPAC3H1.11	0.85942	0.612041		SPCC191.08	-0.604203	-0.819483		SPAC57A7.05	0.97753	2.25644						SPAC22F8.09	-0.623112	-0.624825		SPAC2F7.13C	-0.709511	-0.816799
	SPAC227.02C	-0.939419	-1.15833		SPAC458.04C	1.46606	1.17419		SPAC806.02C	-0.638146	-0.81539		SPAC5D6.02C	-0.823849	-0.693843						SPAC22G7.08	1.11077	1.0736		SPAC2H10.01	1.9811	-0.954816
	SPAC22A12.14C	2.03513	1.94787		SPAC4A8.04	1.06043	1.13765		SPAC23C11.03	-0.990068	-0.81317		SPAC5D6.07C	0.60945	0.823069						SPAC22H10.03C	1.1213	1.52145		SPAC30C2.02	-1.60768	-1.08221
	SPAC22A12.15C	1.2699	1.52935		SPAC4D7.02C	1.01409	1.24282		SPAC19B12.02C	-0.677908	-0.809916		SPAC5H10.11	2.55326	-1.71774						SPAC22H10.07	0.890495	1.18862		SPAC30C2.04	-0.696138	-0.864506
	SPAC22A12.17C	1.34326	2.22822		SPAC4F10.06	-0.829235	-0.663191		SPCC645.08C	-0.754291	-0.807023		SPAC607.09C	0.809923	0.866358						SPAC22H10.13	2.62218	0.722877		SPAC30D11.10	0.637219	-0.837191
	SPAC22E12.03C	0.642633	2.21243		SPAC4F10.07C	0.653682	0.939091		SPBC23G7.07C	-0.946052	-0.788253		SPAC630.07C	0.965634	0.812244						SPAC22H12.01C	4.02549	2.72277		SPAC31G5.01	0.618797	0.759663
	SPAC22E12.13C	-0.779947	-1.29057		SPAC4F8.04	-0.880312	-0.935738		SPCPB16A4.04C	-0.63417	-0.785415		SPAC637.03	2.14969	4.26125						SPAC22H12.04C	-0.657941	-1.3551		SPAC31G5.18C	0.921925	0.635184
	SPAC22E12.18	-0.600517	-0.76191		SPAC4G9.19	0.933149	0.65823		SPBC776.16	1.03173	-0.78334		SPAC688.04C	1.43903	2.34005						SPAC23A1.03	-1.17367	-1.08508		SPAC328.03	2.44986	0.968632
	SPAC22F3.02	-1.56607	1.3654		SPAC4H3.04C	1.12046	1.10141		SPAC4F10.06	-0.829235	-0.774392		SPAC688.13	1.73829	1.17214						SPAC23A1.08C	-0.668956	-1.41446		SPAC328.09	0.838133	-0.680177
	SPAC22F3.12C	-0.645019	-0.641041		SPAC4H3.08	0.64047	1.90234		SPCC1682.12C	-0.613693	-0.771557		SPAC6B12.03C	2.05736	2.49683						SPAC23C11.04C	0.762169	0.660567		SPAC328.10C	-0.666115	-0.825638
	SPAC22F8.05	1.58648	4.59373		SPAC513.02	2.75096	3.1149		SPAC3C7.08C	-0.828353	-0.762253		SPAC6C3.04	1.09124	0.594286						SPAC23C11.06C	2.0331	0.988563		SPAC343.09	1.77465	1.33977
	SPAC22G7.05	-0.917846	-0.910787		SPAC513.03	1.17134	-0.715308		SPAC23A1.03	-1.17367	-0.761617		SPAC6G10.03C	0.659819	0.70794						SPAC23C4.07	-1.91856	-0.870902		SPAC343.17C	1.04791	0.620536
	SPAC22G7.08	1.11077	0.72438		SPAC513.06C	0.657407	1.33647		SPAC2H10.01	1.9811	-0.756282		SPAC6G9.15C	-0.917079	-1.15223						SPAC23D3.11	1.53438	0.656016		SPAC343.20	1.15505	0.949968
	SPAC22G7.11C	2.73365	1.23277		SPAC513.07	0.920463	1.03739		SPBC839.07	-0.637221	-0.738794		SPAC821.08C	-0.924954	-0.839996						SPAC23D3.12	-2.1182	1.7787		SPAC3A11.10C	1.19231	0.719996
	SPAC22H10.02	0.74281	0.658961		SPAC521.03	1.64173	0.771476		SPAC13G7.01C	-0.821721	-0.726902		SPAC821.10C	-0.768931	0.66257						SPAC23G3.02C	0.944799	0.771656		SPAC3A12.08	0.634266	0.949727
	SPAC22H10.13	2.62218	4.53411		SPAC56E4.03	1.25635	1.33876		SPCC550.05	1.06392	-0.724588		SPAC869.05C	-1.46776	-0.85491						SPAC23H4.04	0.629816	0.711861		SPAC3A12.10	-0.653497	-0.897275
	SPAC22H12.01C	4.02549	3.60205		SPAC56E4.06C	0.772483	0.597603		SPBC1289.07C	-0.700182	-0.720885		SPAC869.09	0.748038	1.50481						SPAC23H4.05C	-1.19233	-1.0062		SPAC3A12.12	1.06998	0.889766
	SPAC23A1.03	-1.17367	-1.4443		SPAC57A7.05	0.97753	2.3023		SPCC330.07C	-1.73409	-0.719507		SPAC8C9.03	0.961813	2.42064						SPAC23H4.06	-1.2479	-3.09705		SPAC3C7.08C	-0.828353	-3.77484
	SPAC23C11.06C	2.0331	2.39266		SPAC589.07C	1.26884	0.59683		SPCC825.03C	-0.661475	-0.7045		SPAC8C9.16C	1.01811	0.976998						SPAC23H4.09	-1.09414	-1.08493		SPAC3G6.05	-0.608702	-0.797964
	SPAC23C11.10	-0.62052	0.8012		SPAC5D6.07C	0.60945	1.04755		SPAC607.02C	-0.936289	-0.703431		SPAC977.13C	1.72134	0.796511						SPAC23H4.15	-0.77852	-0.658016		SPAC3G9.09C	-0.767208	-0.905286
	SPAC23C4.17	-0.883427	-1.00889		SPAC5H10.02C	2.35988	2.61919		SPAC630.08C	-0.958796	-0.69997		SPAC977.17	0.701904	-0.991126						SPAC23H4.17C	0.6487	-1.29458		SPAC3G9.13C	0.609124	0.725251
	SPAC23D3.11	1.53438	0.889855		SPAC5H10.10	1.28946	0.621679		SPAC1687.06C	-0.80954	-0.685953		SPAC9E9.03	0.761262	-0.722801						SPAC24B11.05	0.758881	0.907058		SPAC3H1.11	0.85942	-1.1166
	SPAC23D3.12	-2.1182	0.736804		SPAC5H10.11	2.55326	1.03047		SPBC428.03C	-0.701296	-0.679099		SPAC9E9.09C	-1.55287	1.03937						SPAC24C9.08	0.790835	1.06979		SPAC3H8.04	1.11204	1.00471
	SPAC23G3.02C	0.944799	1.04004		SPAC607.02C	-0.936289	-0.631567		SPAC57A7.12	-0.70391	-0.667298		SPAC9G1.02	1.75335	-0.830575						SPAC24C9.14	1.52031	2.12952		SPAC3H8.09C	0.77391	1.68415
	SPAC23H3.15C	3.06086	5.77163		SPAC607.09C	0.809923	0.711442		SPBC18H10.13	-0.651612	-0.666153		SPACUNK12.02C	0.592277	0.601212						SPAC25B8.10	0.95678	0.670699		SPAC458.06	1.57451	0.768928
	SPAC23H4.06	-1.2479	-3.58988		SPAC630.05	1.71824	0.657247		SPAC1399.03	-0.690226	-0.651654		SPACUNK4.16C	2.49454	1.38172						SPAC25B8.13C	-0.913137	1.18724		SPAC4D7.02C	1.01409	0.771126
	SPAC23H4.15	-0.77852	-1.45405		SPAC630.07C	0.965634	1.67548		SPBC13G1.04C	-1.10376	-0.648078		SPACUNK4.17	2.36227	5.89318						SPAC25G10.06	-0.663855	-1.46944		SPAC4F10.09C	-0.800418	-0.925153
	SPAC23H4.17C	0.6487	0.810538		SPAC637.03	2.14969	3.05586		SPBC26H8.11C	-1.61873	-0.644972		SPAP32A8.03C	0.711518	-0.810941						SPAC26F1.02	0.906198	0.999423		SPAC4F10.13C	-0.659911	-0.703644
	SPAC24B11.05	0.758881	1.49975		SPAC664.06	-0.592512	-0.942917		SPAC1834.01	-0.722692	-0.640366		SPAP8A3.04C	3.05063	2.82411						SPAC26F1.10C	0.783342	0.906633		SPAC4F10.14C	-0.665174	-1.05062
	SPAC24B11.07C	-0.598921	-0.879064		SPAC664.08C	-0.602164	-1.01428		SPAC26A3.03C	-1.03374	-0.640288		SPAPB15E9.01C	-0.668412	-2.65181						SPAC26F1.14C	1.47086	1.27923		SPAC4F10.20	2.09903	0.770668
	SPAC24C9.14	1.52031	2.42635		SPAC683.02C	-1.13908	-1.36784		SPAPB15E9.01C	-0.668412	-0.63949		SPAPB1A10.14	0.96805	-2.02078						SPAC26H5.02C	0.740403	0.880975		SPAC4G9.03	-0.694566	-0.632891
	SPAC25B8.05	-1.71471	-0.756319		SPAC688.03C	1.21165	1.10782		SPCC24B10.15	-1.25203	-0.638423		SPAPB1A11.03	-0.670138	1.52675						SPAC26H5.09C	0.780925	-0.970417		SPAC4G9.16C	-0.590234	-0.802587
	SPAC25G10.06	-0.663855	-0.78697		SPAC688.04C	1.43903	2.2273		SPBC1921.03C	-0.622626	-0.638164		SPAPB24D3.07C	3.66919	-0.730165						SPAC27D7.09C	3.39402	1.92088		SPAC4H3.04C	1.12046	1.34988
	SPAC25H1.02	0.676223	1.09673		SPAC688.13	1.73829	1.01814		SPAC644.15	-0.781518	-0.637648		SPBC106.08C	1.024	0.651637						SPAC27E2.03C	-0.659072	-1.09928		SPAC4H3.08	0.64047	0.767266
	SPAC26A3.03C	-1.03374	-0.661501		SPAC6C3.04	1.09124	0.740893		SPCC1235.13	0.908347	-0.631232		SPBC1105.13C	6.2049	3.4925						SPAC29A4.04C	-0.631932	-0.640846		SPAC513.02	2.75096	0.690359
	SPAC26F1.02	0.906198	1.03238		SPAC6F12.03C	0.749065	0.808097		SPAC977.11	-0.631792	-0.627037		SPBC1105.14	2.90993	4.16311						SPAC29A4.11	0.713304	1.18388		SPAC513.05	1.2112	-1.02452
	SPAC26F1.04C	1.84946	3.42573		SPAC6F6.03C	-0.587867	-0.594498		SPAC5D6.01	-0.664135	-0.625767		SPBC119.04	0.87445	0.939761						SPAC29A4.16	-0.631551	1.23401		SPAC513.07	0.920463	1.23091
	SPAC26F1.07	1.3465	3.01262		SPAC6G10.03C	0.659819	1.08668		SPBC14C8.12	-0.674775	-0.621721		SPBC119.05C	0.629178	0.891726						SPAC29A4.17C	0.766611	0.641751		SPAC521.03	1.64173	1.51386
	SPAC26F1.10C	0.783342	0.595451		SPAC6G10.12C	-0.887374	-2.727		SPBP35G2.08C	-0.702566	-0.616868		SPBC1198.02	-1.18626	-0.88598						SPAC29B12.10C	-0.697999	1.71218		SPAC56E4.03	1.25635	-0.62178
	SPAC26F1.11	3.33202	1.36925		SPAC6G9.02C	-0.921229	-0.592419		SPCC965.12	-0.955193	-0.61595		SPBC11C11.06C	2.47951	4.13822						SPAC29E6.01	0.689585	0.795866		SPAC56F8.11	0.761264	0.782894
	SPAC26F1.14C	1.47086	1.27528		SPAC6G9.16C	0.809746	0.972711		SPAC144.11	-0.62783	-0.613553		SPBC1271.08C	5.80011	-0.755795						SPAC29E6.06C	-0.614082	0.651213		SPAC56F8.12	-0.696934	0.632806
	SPAC26H5.08C	0.716328	1.01843		SPAC750.05C	-4.59114	1.01354		SPAC30C2.04	-0.696138	-0.604817		SPBC1289.10C	0.615981	-0.658606						SPAC2C4.04C	1.41029	0.890548		SPAC56F8.13	-0.746097	-0.736132
	SPAC26H5.09C	0.780925	0.620202		SPAC750.06C	-1.88056	1.06181		SPBP8B7.18C	-1.54291	-0.594977		SPBC1289.14	0.692262	4.21217						SPAC2C4.09	0.614412	-1.13943		SPAC57A10.12C	-0.956307	-0.993482
	SPAC27D7.09C	3.39402	4.43553		SPAC821.08C	-0.924954	-1.73159		SPAC26H5.08C	0.716328	-0.592006		SPBC1289.15	0.655223	-1.07406						SPAC2C4.11C	-0.590548	-0.991053		SPAC57A7.12	-0.70391	-0.869157
	SPAC27D7.11C	-0.922122	3.31068		SPAC821.10C	-0.768931	0.666752		SPAC1F5.11C	1.79675	0.585304		SPBC1289.16C	2.33762	-0.694438						SPAC2E12.03C	1.15684	0.746502		SPAC589.07C	1.26884	0.857297
	SPAC27F1.06C	-1.13567	-0.691464		SPAC823.04	-0.851938	-0.888061		SPAC977.14C	1.87853	0.594142		SPBC1289.17	1.66682	-0.629713						SPAC2E1P3.01	1.39933	1.83		SPAC5H10.02C	2.35988	0.628099
	SPAC29A4.17C	0.766611	1.43412		SPAC823.08C	-0.945047	-0.651768		SPAC1783.01	-0.611219	0.597207		SPBC12C2.04	3.65092	2.62954						SPAC2E1P3.02C	1.83301	1.26896		SPAC5H10.07	-0.676696	-0.700142
	SPAC29B12.03	0.749816	1.17122		SPAC869.02C	-1.39385	1.38752		SPBC29B5.02C	0.644009	0.59998		SPBC12C2.12C	0.769206	0.79511						SPAC2E1P3.04	0.697113	0.927631		SPAC607.09C	0.809923	-0.732099
	SPAC29E6.01	0.689585	0.797656		SPAC869.09	0.748038	0.608336		SPBC146.02	1.17894	0.601307		SPBC13A2.04C	-0.67541	-1.51101						SPAC2E1P3.05C	-1.15949	-1.91268		SPAC630.08C	-0.958796	-1.0354
	SPAC29E6.06C	-0.614082	-0.666748		SPAC890.05	-0.65217	-0.931797		SPAC1565.07C	0.743577	0.601782		SPBC14F5.10C	2.01429	0.641884						SPAC2E1P5.03	-0.602703	-0.854843		SPAC644.05C	-2.05423	-1.14087
	SPAC2C4.04C	1.41029	1.83066		SPAC8C9.03	0.961813	2.14142		SPCC663.06C	0.920368	0.603749		SPBC1683.01	0.926166	-1.40024						SPAC2F3.05C	2.5363	1.62019		SPAC644.15	-0.781518	-1.09606
	SPAC2C4.09	0.614412	0.803901		SPAC8C9.16C	1.01811	1.3484		SPAC9E9.07C	0.699918	0.603801		SPBC1683.09C	-3.4926	-0.857051						SPAC2F3.16	0.807772	0.827514		SPAC664.04C	-0.648987	-0.596397
	SPAC2C4.11C	-0.590548	-1.14121		SPAC8F11.04	-0.678054	-0.679504		SPAC6C3.04	1.09124	0.604958		SPBC1683.13C	0.597207	-1.02901						SPAC2F7.05C	-0.728909	-0.858515		SPAC664.11	0.61936	1.18966
	SPAC2E12.03C	1.15684	1.00876		SPAC922.07C	0.822717	0.762081		SPAC17H9.18C	-0.955771	0.604963		SPBC1685.13	1.72964	1.00244						SPAC2F7.06C	0.970479	2.69687		SPAC664.13	0.960467	0.800926
	SPAC2E1P3.01	1.39933	3.12994		SPAC926.04C	1.8825	-0.936345		SPAC23H4.17C	0.6487	0.619967		SPBC16A3.02C	1.56452	2.53147						SPAC2F7.13C	-0.709511	-0.757739		SPAC688.13	1.73829	0.674417
	SPAC2E1P3.02C	1.83301	1.97		SPAC926.08C	-0.853258	-0.829357		SPAPB24D3.08C	0.889345	0.623857		SPBC16D10.08C	4.50907	0.986724						SPAC2H10.01	1.9811	1.5296		SPAC694.04C	-1.00556	-0.855976
	SPAC2E1P3.05C	-1.15949	-1.43364		SPAC959.03C	-0.683353	-0.613542		SPAC328.02	0.809329	0.627976		SPBC16E9.13	1.01181	0.762617						SPAC30C2.02	-1.60768	-2.02486		SPAC6C3.02C	0.768407	0.76064
	SPAC2E1P5.03	-0.602703	-1.32256		SPAC977.01	2.8469	1.1024		SPCC663.08C	0.913831	0.636121		SPBC16E9.16C	3.21232	5.56075						SPAC30C2.04	-0.696138	-1.0351		SPAC6C3.04	1.09124	-0.722895
	SPAC2F3.03C	-1.11926	-1.25718		SPAC977.06	1.8153	1.17088		SPAC20G4.02C	1.87381	0.638241		SPBC1711.11	0.795391	0.949942						SPAC30D11.03	-0.677731	-1.37668		SPAC6F12.03C	0.749065	0.647624
	SPAC2F3.05C	2.5363	4.69768		SPAC977.13C	1.72134	2.36563		SPAC26F1.10C	0.783342	0.638324		SPBC1734.08	0.862338	0.992917						SPAC30D11.10	0.637219	1.5189		SPAC6G10.12C	-0.887374	-1.50476
	SPAC2F3.16	0.807772	0.923735		SPAC9E9.13	1.87916	-0.724647		SPAC11D3.10	0.72519	0.640454		SPBC1734.15	-0.800046	-0.627215						SPAC31G5.10	1.40615	1.25088		SPAC6G9.09C	-0.630145	-0.880361
	SPAC2F7.05C	-0.728909	-0.899278		SPAC9E9.14	1.25744	-0.910543		SPAC688.03C	1.21165	0.64357		SPBC1773.05C	2.52439	0.696012						SPAC31G5.15	0.643792	1.83403		SPAC6G9.16C	0.809746	1.26013
	SPAC2F7.13C	-0.709511	-1.16151		SPACUNK12.02C	0.592277	0.624808		SPBC21.02	0.59779	0.648249		SPBC1773.08C	2.51438	-0.658003						SPAC31G5.18C	0.921925	0.657232		SPAC806.03C	-0.666784	-0.917215
	SPAC2G11.13	0.706919	0.672941		SPACUNK4.10	1.01658	0.802537		SPAC22H10.02	0.74281	0.651692		SPBC1773.09C	0.653029	-0.920666						SPAC323.03C	0.994242	0.735087		SPAC821.08C	-0.924954	-0.696693
	SPAC30C2.02	-1.60768	-2.21887		SPACUNK4.17	2.36227	4.88138		SPBP8B7.28C	0.966692	0.656048		SPBC1773.13	1.03094	-0.614359						SPAC323.07C	0.640174	0.766829		SPAC821.10C	-0.768931	1.91392
	SPAC30C2.04	-0.696138	-0.75521		SPAP8A3.04C	3.05063	2.04231		SPAC4H3.08	0.64047	0.656835		SPBC1773.16C	0.684963	-1.01069						SPAC328.02	0.809329	0.934747		SPAC869.05C	-1.46776	0.693281
	SPAC30D11.03	-0.677731	-1.29133		SPAPB17E12.08	0.624626	-0.606705		SPAC2C4.09	0.614412	0.665593		SPBC17D1.07C	0.609103	-0.71673						SPAC328.03	2.44986	2.03392		SPAC869.07C	1.36199	0.661929
	SPAC31A2.07C	-0.706096	-0.64067		SPAPB1A10.05	2.35525	-0.766578		SPBC646.13	0.599296	0.665716		SPBC17D11.01	1.00913	0.832918						SPAC328.08C	0.901215	1.1084		SPAC869.08	1.71196	0.709527
	SPAC31G5.01	0.618797	1.36751		SPAPB1A10.08	1.707	2.42792		SPAC17G6.03	1.32223	0.666884		SPBC18E5.03C	-0.667558	-0.674809						SPAC328.09	0.838133	-0.655156		SPAC8C9.05	-0.738472	-0.884388
	SPAC31G5.02	-0.713391	-0.894899		SPAPB1A10.14	0.96805	-1.40507		SPAC16E8.02	0.664277	0.670958		SPBC1921.03C	-0.622626	0.80611						SPAC328.10C	-0.666115	-1.53361		SPAC8C9.16C	1.01811	0.632983
	SPAC31G5.15	0.643792	0.622363		SPAPB1A11.03	-0.670138	2.01503		SPCC622.12C	0.5952	0.673828		SPBC20F10.03	0.728251	2.70485						SPAC32A11.01	1.00958	1.2261		SPAC8F11.07C	0.729948	0.616062
	SPAC31G5.18C	0.921925	1.45854		SPAPB24D3.07C	3.66919	-0.634106		SPAC4G9.19	0.933149	0.678874		SPBC20F10.10	0.679558	1.45886						SPAC32A11.02C	0.656917	2.00566		SPAC922.07C	0.822717	0.602819
	SPAC323.01C	-0.793492	-0.896536		SPAPB24D3.08C	0.889345	1.00907		SPBC1773.13	1.03094	0.679208		SPBC21.06C	0.864616	-0.694158						SPAC343.06C	0.771243	0.874616		SPAC926.04C	1.8825	0.691159
	SPAC323.03C	0.994242	0.846626		SPAPB2B4.04C	2.18386	0.926337		SPBC18H10.05	1.04669	0.685236		SPBC215.05	1.59992	2.33336						SPAC343.09	1.77465	1.67601		SPAC926.08C	-0.853258	-0.608845
	SPAC323.04	1.73222	1.11508		SPAPB8E5.05	-1.06878	0.684339		SPAC23G3.02C	0.944799	0.688422		SPBC215.11C	0.61535	2.54254						SPAC343.12	4.20946	1.18026		SPAC959.07	-0.805597	-0.798282
	SPAC328.02	0.809329	0.796299		SPAPJ691.02	2.69124	0.620863		SPAC977.06	1.8153	0.695985		SPBC216.03	0.733374	0.878772						SPAC343.17C	1.04791	0.636644		SPAC977.13C	1.72134	1.60393
	SPAC328.03	2.44986	2.63489		SPBC106.08C	1.024	0.793688		SPBC1773.16C	0.684963	0.697649		SPBC21C3.19	4.07096	5.71297						SPAC343.20	1.15505	0.931634		SPAC977.16C	2.82088	-1.26633
	SPAC328.07C	0.608623	1.03094		SPBC106.11C	1.21286	0.992366		SPBC29A10.08	1.26894	0.700994		SPBC23E6.09	-1.24438	-1.92829						SPAC3A11.07	-0.811397	-0.710744		SPAC977.17	0.701904	-0.61014
	SPAC328.08C	0.901215	0.670813		SPBC106.14C	-0.994251	-0.918592		SPAC11D3.08C	1.57593	0.701256		SPBC24C6.09C	0.899726	6.48138						SPAC3A11.10C	1.19231	1.34991		SPAC9E9.03	0.761262	-0.68698
	SPAC32A11.01	1.00958	1.03135		SPBC1105.02C	1.27602	1.34774		SPBC3E7.04C	0.747639	0.705991		SPBC25B2.02C	0.986296	-0.753568						SPAC3A12.08	0.634266	1.1288		SPAC9E9.11	1.87829	1.22948
	SPAC32A11.02C	0.656917	1.68053		SPBC1105.13C	6.2049	0.667179		SPAPB2B4.04C	2.18386	0.709696		SPBC25B2.03	0.664724	0.877964						SPAC3A12.10	-0.653497	-1.2377		SPAC9E9.13	1.87916	1.40248
	SPAC343.06C	0.771243	1.78725		SPBC1105.14	2.90993	2.68376		SPAC630.05	1.71824	0.7149		SPBC25B2.06C	-0.749007	-0.985016						SPAC3C7.03C	1.5637	1.04997		SPAC9E9.14	1.25744	1.11428
	SPAC343.09	1.77465	2.00644		SPBC1198.02	-1.18626	-0.700943		SPAC1486.01	0.929567	0.715625		SPBC29A10.08	1.26894	1.12145						SPAC3C7.05C	0.91814	0.624707		SPACUNK12.02C	0.592277	1.30545
	SPAC343.12	4.20946	3.52149		SPBC1198.14C	1.26278	0.746382		SPACUNK12.02C	0.592277	0.717469		SPBC29B5.02C	0.644009	-1.71146						SPAC3C7.08C	-0.828353	2.60943		SPACUNK4.16C	2.49454	1.78055
	SPAC343.17C	1.04791	0.690658		SPBC11C11.06C	2.47951	2.90976		SPAC513.05	1.2112	0.718618		SPBC2A9.02	2.20358	1.14851						SPAC3C7.11C	1.42583	0.747072		SPAP7G5.05	-0.696853	-0.822612
	SPAC343.20	1.15505	1.76683		SPBC11G11.03	-1.05559	-0.830793		SPAC29B12.03	0.749816	0.719832		SPBC2D10.05	1.74254	0.996627						SPAC3C7.13C	1.60207	1.29678		SPAP8A3.04C	3.05063	0.919507
	SPAC3A11.10C	1.19231	1.57364		SPBC11G11.05	-0.7373	-0.867252		SPAC31G5.18C	0.921925	0.72118		SPBC30D10.14	2.23391	1.03095						SPAC3F10.13	0.985357	0.780623		SPAPB15E9.01C	-0.668412	-2.97561
	SPAC3A12.08	0.634266	0.920915		SPBC1271.05C	1.42154	0.601806		SPBC19C7.02	1.48539	0.723074		SPBC32F12.03C	1.1838	2.76806						SPAC3G6.07	2.0956	0.861548		SPAPB17E12.13	-0.622365	-0.63927
	SPAC3A12.10	-0.653497	-0.687997		SPBC1271.08C	5.80011	3.25186		SPAPJ691.02	2.69124	0.730262		SPBC32H8.07	0.787435	1.58212						SPAC3G9.09C	-0.767208	-1.4135		SPAPB1A10.05	2.35525	1.12694
	SPAC3A12.12	1.06998	0.889248		SPBC1289.06C	1.55214	0.784671		SPCC622.11	0.794749	0.730692		SPBC336.12C	-0.592899	0.66597						SPAC3H1.06C	-0.742934	-0.774343		SPAPB1A10.08	1.707	0.686446
	SPAC3C7.05C	0.91814	2.48498		SPBC1289.14	0.692262	2.15942		SPAC12G12.04	1.12523	0.733649		SPBC337.08C	0.839699	0.902749						SPAC3H1.07	-0.906922	-1.28701		SPAPB1A10.14	0.96805	-2.36451
	SPAC3C7.08C	-0.828353	-1.55063		SPBC1289.16C	2.33762	1.1238		SPAC11E3.09	0.78708	0.741191		SPBC36.02C	0.813166	0.901004						SPAC3H5.07	-0.706532	-1.54139		SPAPB1A11.03	-0.670138	1.1453
	SPAC3C7.11C	1.42583	0.881598		SPBC1289.17	1.66682	0.98347		SPCC320.06	0.623673	0.74491		SPBC365.12C	2.76437	4.38924						SPAC3H8.04	1.11204	0.949294		SPAPB24D3.04C	0.657377	1.33619
	SPAC3C7.13C	1.60207	2.20279		SPBC12C2.04	3.65092	1.33928		SPBC1604.01	1.33806	0.748689		SPBC3B9.06C	1.04765	0.989074						SPAC3H8.09C	0.77391	0.706081		SPAPB24D3.10C	0.612686	1.06115
	SPAC3F10.13	0.985357	1.76782		SPBC12C2.05C	1.08636	0.869437		SPAC24B11.05	0.758881	0.753776		SPBC3E7.02C	6.60606	0.653743						SPAC4A8.04	1.06043	1.69744		SPAPJ691.02	2.69124	1.9657
	SPAC3F10.16C	-0.962022	-1.16114		SPBC12C2.12C	0.769206	0.718679		SPAC16A10.07C	0.599792	0.754597		SPBC3E7.04C	0.747639	-0.795696						SPAC4D7.02C	1.01409	0.771167		SPBC106.15	-0.59071	-0.693213
	SPAC3G6.05	-0.608702	1.10396		SPBC1347.02	-1.08295	-0.833554		SPAC1D4.03C	1.09083	0.757117		SPBC3H7.02	0.862693	1.27591						SPAC4D7.04C	-0.589867	-0.732155		SPBC106.18	-0.641913	-0.847941
	SPAC3G6.07	2.0956	3.19569		SPBC146.02	1.17894	0.826534		SPAC22A12.14C	2.03513	0.759936		SPBC409.11	1.02975	-0.90598						SPAC4F10.06	-0.829235	-1.32457		SPBC1105.11C	0.723665	-0.887166
	SPAC3G9.09C	-0.767208	-0.696354		SPBC14F5.10C	2.01429	1.57401		SPAC227.15	0.612994	0.762663		SPBC418.02	0.641327	-0.677103						SPAC4F10.07C	0.653682	1.83532		SPBC1105.13C	6.2049	1.78246
	SPAC3H1.06C	-0.742934	-0.697371		SPBC15D4.12C	0.865024	1.22579		SPCC70.02C	0.643848	0.765		SPBC428.03C	-0.701296	-1.49802						SPAC4F10.09C	-0.800418	-1.00679		SPBC115.03	1.06768	-0.960342
	SPAC3H1.07	-0.906922	-0.736809		SPBC1604.01	1.33806	1.3618		SPCC18B5.11C	0.788937	0.76843		SPBC428.10	1.11036	2.47061						SPAC4F10.13C	-0.659911	0.635542		SPBC119.03	3.3988	2.65268
	SPAC3H1.11	0.85942	-0.659062		SPBC1683.01	0.926166	-1.11216		SPAC688.13	1.73829	0.774047		SPBC4F6.09	-1.45255	-0.894536						SPAC4F10.14C	-0.665174	-1.30396		SPBC119.05C	0.629178	1.09597
	SPAC3H5.07	-0.706532	-0.84635		SPBC1683.06C	1.53745	1.82898		SPAC22A12.11	2.25877	0.778444		SPBC530.04	0.746234	-1.02997						SPAC4F8.04	-0.880312	-1.1362		SPBC1198.02	-1.18626	-0.929041
	SPAC3H8.04	1.11204	2.03884		SPBC1683.09C	-3.4926	1.45681		SPAC977.17	0.701904	0.781704		SPBC530.07C	-0.66799	-0.725673						SPAC4F8.05C	-0.764135	-0.894463		SPBC1198.14C	1.26278	0.915449
	SPAC3H8.09C	0.77391	1.89112		SPBC1685.07C	1.19188	0.756643		SPAC6G10.03C	0.659819	0.782035		SPBC56F2.06	0.919756	3.03109						SPAC4F8.08	-1.78561	1.24974		SPBC11B10.02C	0.595996	-0.83687
	SPAC458.04C	1.46606	0.963729		SPBC1685.13	1.72964	0.927646		SPAC21E11.04	2.1719	0.782853		SPBC609.01	1.52301	1.4715						SPAC4G9.03	-0.694566	-1.34116		SPBC11C11.06C	2.47951	0.596446
	SPAC458.06	1.57451	1.5456		SPBC16A3.02C	1.56452	2.21711		SPAC513.06C	0.657407	0.783587		SPBC609.04	0.9083	0.817734						SPAC4G9.16C	-0.590234	-1.6317		SPBC1271.01C	0.609745	1.36446
	SPAC4A8.04	1.06043	1.94642		SPBC16A3.17C	1.31953	2.88685		SPBC36B7.02	0.593444	0.784458		SPBC649.04	1.06764	0.976279						SPAC4G9.17C	-0.73784	-0.716215		SPBC1271.05C	1.42154	0.61297
	SPAC4D7.02C	1.01409	2.14427		SPBC16C6.12C	-1.03179	-0.68066		SPBC660.16	0.728868	0.78927		SPBC660.05	2.42362	6.50598						SPAC4G9.19	0.933149	0.656057		SPBC1271.08C	5.80011	0.944835
	SPAC4F10.06	-0.829235	-0.994327		SPBC16D10.08C	4.50907	-1.14845		SPBC887.04C	0.784237	0.790355		SPBC660.07	2.12171	2.43322						SPAC4H3.04C	1.12046	2.11756		SPBC1289.14	0.692262	0.659193
	SPAC4F10.07C	0.653682	2.03402		SPBC16E9.10C	-0.743204	-1.00578		SPAPB1A10.08	1.707	0.791118		SPBC660.16	0.728868	0.598089						SPAC4H3.08	0.64047	1.38102		SPBC1289.15	0.655223	0.848
	SPAC4F10.09C	-0.800418	-0.595936		SPBC16E9.16C	3.21232	5.08568		SPAC750.01	-2.38795	0.792922		SPBC685.02	0.590692	-1.35262						SPAC513.02	2.75096	1.19629		SPBC1289.17	1.66682	2.18008
	SPAC4F10.14C	-0.665174	-1.0429		SPBC1711.07	-0.664715	-1.05525		SPCC1682.11C	0.670244	0.79499		SPBC725.03	2.18224	4.37876						SPAC513.03	1.17134	-0.7395		SPBC12C2.12C	0.769206	0.823703
	SPAC4F10.20	2.09903	1.81317		SPBC1711.08	1.52675	-0.821253		SPAC4H3.04C	1.12046	0.801374		SPBC725.10	3.50897	2.17631						SPAC513.05	1.2112	3.39334		SPBC1347.02	-1.08295	-0.606259
	SPAC4F8.04	-0.880312	-0.994585		SPBC1711.11	0.795391	1.40191		SPAC15E1.10	0.844971	0.802437		SPBC83.17	0.936355	0.760638						SPAC521.05	-0.629411	-1.264		SPBC13A2.04C	-0.67541	-2.00572
	SPAC4F8.05C	-0.764135	-0.777628		SPBC1734.01C	-0.674626	-0.91697		SPBC1773.02C	1.07421	0.804731		SPBC839.06	-0.723672	5.12582						SPAC56E4.06C	0.772483	1.41788		SPBC146.06C	0.615515	1.49673
	SPAC4G9.16C	-0.590234	-0.810802		SPBC1734.08	0.862338	0.724192		SPAC6B12.04C	-1.35374	0.804797		SPBC839.07	-0.637221	-1.84518						SPAC56F8.09	-0.654572	-1.50892		SPBC146.07	1.5077	0.850407
	SPAC4G9.19	0.933149	1.14526		SPBC1734.11	1.17141	-0.614525		SPCC1393.13	0.829649	0.817779		SPBC887.02	0.798045	-0.648937						SPAC56F8.12	-0.696934	0.797144		SPBC14F5.05C	-0.990971	-0.848437
	SPAC4G9.20C	-0.614162	-0.855327		SPBC1773.05C	2.52439	1.81141		SPAC2F3.16	0.807772	0.820118		SPBC887.14C	-0.735849	-0.706453						SPAC56F8.13	-0.746097	-0.774515		SPBC14F5.10C	2.01429	0.725704
	SPAC4H3.04C	1.12046	1.44052		SPBC1773.06C	1.23444	1.69701		SPBC336.12C	-0.592899	0.82399		SPBC8E4.01C	-1.14586	-2.05101						SPAC57A10.03	-0.644008	-0.968223		SPBC1539.02	0.763353	0.647454
	SPAC4H3.08	0.64047	3.83832		SPBC1773.17C	1.41909	1.53993		SPAC24C9.08	0.790835	0.82476		SPBC8E4.02C	0.838657	-1.99559						SPAC57A10.10C	-0.768337	-1.19311		SPBC1539.04	1.59191	0.824029
	SPAC513.02	2.75096	3.23328		SPBC17D1.06	-0.980215	-1.08013		SPBC25B2.03	0.664724	0.825716		SPBC947.04	-0.71712	-0.807768						SPAC57A10.12C	-0.956307	-0.791664		SPBC15D4.07C	2.03417	0.700067
	SPAC513.03	1.17134	-2.25484		SPBC17D11.01	1.00913	0.988001		SPAC3G6.05	-0.608702	0.828327		SPBPB10D8.01	-1.27034	-1.05328						SPAC57A7.05	0.97753	0.916497		SPBC15D4.08C	1.82963	-0.737303
	SPAC513.07	0.920463	1.26847		SPBC17D11.08	1.03604	0.742662		SPAC3A11.10C	1.19231	0.829598		SPBPB7E8.01	-1.50541	-3.12753						SPAC57A7.12	-0.70391	-0.959752		SPBC15D4.12C	0.865024	-0.89924
	SPAC521.03	1.64173	1.78056		SPBC17F3.01C	-0.866881	-0.739348		SPCC18B5.01C	-1.03317	0.831902		SPCC1020.05	0.592975	-1.20055						SPAC589.06C	0.910171	-0.802609		SPBC1683.04	1.42455	1.80933
	SPAC521.05	-0.629411	-0.605881		SPBC19C2.01	-0.608562	-0.686742		SPBC839.08C	0.662647	0.837322		SPCC1020.10	1.44805	2.29422						SPAC589.07C	1.26884	1.20102		SPBC1683.06C	1.53745	1.37472
	SPAC56F8.09	-0.654572	-1.029		SPBC19C2.04C	0.96342	1.32263		SPBC1734.08	0.862338	0.83785		SPCC1235.01	1.59144	1.57144						SPAC5D6.01	-0.664135	-1.61993		SPBC1683.09C	-3.4926	-0.968432
	SPAC56F8.11	0.761264	1.11696		SPBC19F5.05C	-0.743903	-0.695898		SPCC306.08C	0.960488	0.84734		SPCC1235.13	0.908347	-1.08212						SPAC607.04	-0.872474	-0.6905		SPBC1685.12C	3.18916	1.1661
	SPAC56F8.13	-0.746097	-1.241		SPBC19G7.09	-0.756398	-0.61998		SPAC22A12.15C	1.2699	0.855073		SPCC126.07C	0.741088	1.05244						SPAC607.09C	0.809923	2.1072		SPBC16D10.08C	4.50907	2.66105
	SPAC57A10.03	-0.644008	-1.12009		SPBC20F10.03	0.728251	2.388		SPBC1271.05C	1.42154	0.855372		SPCC1322.07C	0.730556	2.18213						SPAC630.05	1.71824	2.11727		SPBC16H5.08C	-0.657901	-0.787165
	SPAC57A10.07	-0.59566	-1.04637		SPBC20F10.10	0.679558	1.6039		SPBP35G2.06C	0.923239	0.870238		SPCC1393.12	1.82987	2.23443						SPAC630.07C	0.965634	1.15705		SPBC1709.05	-0.606182	-0.792935
	SPAC57A10.10C	-0.768337	-1.20058		SPBC211.07C	0.918098	1.00959		SPBC12C2.12C	0.769206	0.872915		SPCC1450.01C	0.606494	-0.659392						SPAC630.08C	-0.958796	-1.86141		SPBC1711.06	-0.605952	-0.666777
	SPAC57A10.12C	-0.956307	-1.67983		SPBC215.05	1.59992	0.992493		SPAC186.04c	0.871704	0.873057		SPCC1494.03	0.596612	1.84032						SPAC630.15	1.03265	0.835454		SPBC1711.08	1.52675	1.79479
	SPAC57A7.05	0.97753	2.64856		SPBC215.06C	-1.10421	-0.904589		SPBC119.07	0.692719	0.878733		SPCC162.08C	0.991503	-0.817054						SPAC644.05C	-2.05423	-2.01597		SPBC1711.11	0.795391	0.600871
	SPAC57A7.12	-0.70391	-0.827628		SPBC215.11C	0.61535	1.92862		SPAC664.13	0.960467	0.880564		SPCC162.10	-1.12205	-0.941005						SPAC644.15	-0.781518	-1.85861		SPBC1711.12	3.22067	1.64146
	SPAC589.07C	1.26884	1.42412		SPBC216.03	0.733374	0.928329		SPBC1685.07C	1.19188	0.88384		SPCC1682.08C	0.613688	-0.949282						SPAC664.04C	-0.648987	-1.4934		SPBC1734.11	1.17141	0.88726
	SPAC5D6.01	-0.664135	-0.711949		SPBC21C3.19	4.07096	3.57766		SPAC2C4.04C	1.41029	0.897666		SPCC16A11.15C	0.684736	3.77023						SPAC664.06	-0.592512	-1.63238		SPBC1773.06C	1.23444	0.771207
	SPAC5D6.07C	0.60945	1.71252		SPBC23E6.09	-1.24438	-0.590669		SPBC1198.14C	1.26278	0.902074		SPCC1753.02C	-0.679794	-1.54244						SPAC664.11	0.61936	0.755332		SPBC1773.12	1.51716	0.614262
	SPAC5H10.02C	2.35988	1.36373		SPBC244.02C	-0.744638	-0.672761		SPAC31G5.01	0.618797	0.902502		SPCC18.08	-0.703739	-1.45585						SPAC688.13	1.73829	1.15333		SPBC1778.01C	-0.878018	-0.893958
	SPAC5H10.11	2.55326	-0.833554		SPBC24C6.02	-0.757947	-0.970795		SPAC1783.07C	1.24436	0.905505		SPCC188.10C	-0.98091	-1.03724						SPAC694.04C	-1.00556	-1.11284		SPBC17D1.06	-0.980215	-1.01062
	SPAC5H10.11	2.55326	0.587672		SPBC24C6.09C	0.899726	5.5476		SPBC27B12.14	0.615875	0.907398		SPCC18B5.01C	-1.03317	1.09225						SPAC6F12.03C	0.749065	1.01883		SPBC17D11.05	-0.592004	-1.0473
	SPAC607.02C	-0.936289	-0.788116		SPBC25B2.03	0.664724	1.77599		SPAC19G12.14	0.696741	0.908298		SPCC191.01	1.6658	1.84317						SPAC6F12.15C	2.15507	1.2545		SPBC17D11.08	1.03604	0.606524
	SPAC607.09C	0.809923	1.39318		SPBC25B2.05	-1.1266	-0.989478		SPAC926.04C	1.8825	0.909331		SPCC191.11	1.03025	-0.861172						SPAC6F12.16C	-0.674366	-0.770233		SPBC17G9.09	-0.77176	-0.632128
	SPAC630.07C	0.965634	0.778991		SPBC26H8.08C	-0.977883	-0.796122		SPAC1F8.01	1.38373	0.914664		SPCC1919.05	1.81284	-1.22117						SPAC6F6.02C	1.40727	0.857055		SPBC17G9.10	-0.601465	-0.902447
	SPAC630.08C	-0.958796	-1.24655		SPBC26H8.11C	-1.61873	0.6974		SPCC4B3.14	1.14677	0.914744		SPCC24B10.08C	0.998886	-0.895019						SPAC6F6.03C	-0.587867	-0.732623		SPBC17G9.11C	0.822414	-1.18324
	SPAC637.03	2.14969	4.25848		SPBC29A3.06	-0.69831	-0.814045		SPCC330.03C	0.781648	0.91805		SPCC285.10C	0.715537	0.792168						SPAC6G10.03C	0.659819	1.32886		SPBC18E5.09C	0.829917	1.48929
	SPAC644.05C	-2.05423	-1.0401		SPBC29B5.02C	0.644009	-1.01008		SPBC21B10.05C	0.639118	0.918863		SPCC306.08C	0.960488	1.02628						SPAC6G10.12C	-0.887374	-2.13323		SPBC18E5.14C	0.790412	1.22214
	SPAC644.15	-0.781518	-0.839157		SPBC2A9.02	2.20358	1.55032		SPBC21B10.08C	1.09955	0.918928		SPCC320.03	0.776747	3.68449						SPAC6G9.02C	-0.921229	-0.652699		SPBC18H10.02	-0.614061	-2.24786
	SPAC664.04C	-0.648987	-0.751842		SPBC2D10.05	1.74254	0.90273		SPBC83.03C	1.28055	0.922384		SPCC320.05	0.751465	0.807882						SPAC6G9.09C	-0.630145	-1.82973		SPBC18H10.09	1.43687	0.6573
	SPAC664.06	-0.592512	-1.26529		SPBC2G2.01C	0.928716	1.10577		SPAC17G6.12	0.901305	0.922681		SPCC330.07C	-1.73409	-1.02019						SPAC6G9.16C	0.809746	0.860355		SPBC18H10.13	-0.651612	-0.768582
	SPAC664.08C	-0.602164	-0.938362		SPBC2G2.04C	1.11314	0.8406		SPAC343.20	1.15505	0.92981		SPCC338.12	1.51464	3.16362						SPAC750.01	-2.38795	0.664503		SPBC19C2.01	-0.608562	-1.00243
	SPAC664.11	0.61936	0.973905		SPBC32C12.03C	-0.633191	-0.932017		SPCC553.10	1.83712	0.931176		SPCC417.05C	1.2757	1.8689						SPAC806.03C	-0.666784	-1.51213		SPBC19C2.04C	0.96342	-0.609447
	SPAC664.13	0.960467	1.38334		SPBC32F12.03C	1.1838	1.99636		SPAC1565.08	0.872111	0.943981		SPCC417.11C	1.02512	-0.669878						SPAC821.05	-0.612544	-1.11801		SPBC19C7.02	1.48539	0.84832
	SPAC683.02C	-1.13908	-1.71691		SPBC32H8.07	0.787435	2.09554		SPAC1B3.03C	1.77391	0.947718		SPCC4F11.02	0.946068	1.27109						SPAC821.08C	-0.924954	-1.62701		SPBC19C7.04C	1.96524	3.47006
	SPAC688.03C	1.21165	0.867102		SPBC337.08C	0.839699	0.824173		SPBC3B9.06C	1.04765	0.947872		SPCC4G3.03	1.27647	1.48482						SPAC823.04	-0.851938	-0.619174		SPBC19C7.06	-0.718535	-1.75982
	SPAC688.04C	1.43903	2.62602		SPBC359.02	-1.36762	1.05329		SPAPB24D3.04C	0.657377	0.953757		SPCC4G3.16	1.73467	-0.91836						SPAC869.08	1.71196	1.18838		SPBC20F10.01	-0.675844	-0.905354
	SPAC688.13	1.73829	1.83603		SPBC359.06	2.73193	1.2945		SPBC1734.11	1.17141	0.958627		SPCC569.02C	-1.23225	-0.637513						SPAC869.09	0.748038	1.55849		SPBC20F10.03	0.728251	0.729297
	SPAC694.04C	-1.00556	-1.87475		SPBC36.07	-1.04116	-0.649028		SPBC17D11.08	1.03604	0.961568		SPCC576.04	1.66239	1.2111						SPAC890.05	-0.65217	-0.637085		SPBC20F10.10	0.679558	-1.07631
	SPAC6B12.02C	1.4755	0.602053		SPBC365.12C	2.76437	3.55365		SPAC1002.05C	0.710689	0.966405		SPCC576.19C	-1.38452	-0.696833						SPAC8C9.03	0.961813	1.23021		SPBC21.02	0.59779	1.19408
	SPAC6B12.03C	2.05736	3.093		SPBC36B7.09	1.33515	0.643237		SPAC17C9.11C	0.977753	0.968526		SPCC63.14	0.663384	1.84249						SPAC8C9.04	0.800594	0.757954		SPBC211.07C	0.918098	0.822872
	SPAC6B12.15	-0.586741	-0.606046		SPBC3B8.05	-0.822052	-1.47971		SPBC557.05	0.788092	0.969285		SPCC645.03C	0.891738	0.776795						SPAC8C9.05	-0.738472	-0.816587		SPBC215.03C	0.631965	0.649345
	SPAC6C3.02C	0.768407	1.10637		SPBC3B8.09	-0.627849	-0.616868		SPAC458.06	1.57451	0.982605		SPCC736.15	0.974581	1.65226						SPAC8C9.06C	0.838674	0.619456		SPBC215.05	1.59992	-0.597473
	SPAC6C3.04	1.09124	1.36861		SPBC3B9.01	2.48575	-0.933766		SPAC18G6.09C	0.764741	0.988256		SPCC757.03C	3.40757	2.62115						SPAC8C9.16C	1.01811	0.694491		SPBC215.08C	1.11269	-1.14451
	SPAC6F12.03C	0.749065	1.0649		SPBC3B9.06C	1.04765	1.00394		SPBC4F6.09	-1.45255	0.991681		SPCC757.05C	-0.816766	-0.899076						SPAC8F11.03	0.949165	1.46874		SPBC215.11C	0.61535	0.857468
	SPAC6F12.15C	2.15507	0.831002		SPBC3E7.16C	0.709193	0.656309		SPBP4H10.17C	0.594348	0.999592		SPCC757.07C	1.96444	4.66554						SPAC8F11.04	-0.678054	-1.38698		SPBC21B10.10	-0.766905	-0.805525
	SPAC6F12.16C	-0.674366	-0.966813		SPBC3H7.02	0.862693	1.06189		SPAC212.04C	-1.04554	1.00012		SPCC777.14	-0.650457	-0.973101						SPAC8F11.07C	0.729948	0.837327		SPBC21C3.08C	-0.678751	-0.947674
	SPAC6F6.02C	1.40727	2.20955		SPBC409.12C	0.70422	0.696697		SPBC1773.17C	1.41909	1.00505		SPCC790.03	-0.77	-0.669832						SPAC922.07C	0.822717	0.631529		SPBC23E6.09	-1.24438	-0.754654
	SPAC6F6.03C	-0.587867	-1.00875		SPBC418.01C	0.872104	0.803773		SPAC57A10.06	1.22436	1.00612		SPCC794.03	0.858031	0.707295						SPAC926.04C	1.8825	1.69336		SPBC23G7.16	0.679204	-0.812849
	SPAC6G10.03C	0.659819	0.631719		SPBC428.03C	-0.701296	-0.664643		SPCC285.11	0.809031	1.00687		SPCC794.04C	0.841324	2.54007						SPAC959.07	-0.805597	-1.05947		SPBC25B2.02C	0.986296	0.657999
	SPAC6G10.10C	0.611078	0.747529		SPBC428.10	1.11036	2.29247		SPAC11D3.16C	0.886693	1.01096		SPCC825.03C	-0.661475	0.827506						SPAC977.11	-0.631792	-1.00522		SPBC25B2.09C	-0.662295	-0.935945
	SPAC6G10.12C	-0.887374	-2.34487		SPBC4F6.09	-1.45255	0.699938		SPCC285.10C	0.715537	1.01775		SPCC830.07C	3.03478	1.34146						SPAC977.12	-0.685246	-0.777938		SPBC25H2.05	-0.830716	-1.05374
	SPAC6G9.02C	-0.921229	-1.12059		SPBC4F6.12	-0.636829	-1.31833		SPCC4G3.03	1.27647	1.01863		SPCC965.07C	0.900755	0.836389						SPAC977.13C	1.72134	1.10372		SPBC26H8.11C	-1.61873	-1.26163
	SPAC6G9.09C	-0.630145	-0.986202		SPBC4F6.13C	-0.588695	-0.749463		SPAC22E12.03C	0.642633	1.02217		SPCC965.12	-0.955193	-0.768666						SPAC977.16C	2.82088	0.688934		SPBC27.08C	-0.919354	-0.707855
	SPAC6G9.16C	0.809746	1.09168		SPBC4F6.14	-0.841462	-0.78707		SPBC530.04	0.746234	1.02259		SPCP31B10.06	0.909626	2.40224						SPAC977.17	0.701904	0.866983		SPBC28E12.01C	1.76731	0.657314
	SPAC806.02C	-0.638146	-0.670027		SPBC4F6.17C	3.34202	-1.1435		SPAC6F12.03C	0.749065	1.02837										SPAC9E9.01	-0.750657	-0.633913		SPBC29A3.12	-0.76028	-0.744303
	SPAC806.03C	-0.666784	-0.801858		SPBC557.05	0.788092	0.957658		SPBC12C2.05C	1.08636	1.03441										SPAC9E9.03	0.761262	0.798724		SPBC2A9.03	1.51402	0.714563
	SPAC821.08C	-0.924954	-1.14184		SPBC56F2.06	0.919756	2.68887		SPAC1039.02	-3.12117	1.03736										SPAC9E9.11	1.87829	1.44145		SPBC2F12.04	-0.669594	-0.821189
	SPAC821.10C	-0.768931	1.40215		SPBC56F2.09C	0.882444	0.647862		SPBC216.03	0.733374	1.04361										SPAC9E9.13	1.87916	1.02356		SPBC2F12.11C	-0.958896	-0.591086
	SPAC821.11	0.591558	0.871781		SPBC577.13	0.658308	0.865788		SPBP35G2.11C	0.745565	1.04853										SPAC9E9.14	1.25744	0.895329		SPBC2G2.04C	1.11314	0.611261
	SPAC823.04	-0.851938	-0.84416		SPBC609.01	1.52301	0.664119		SPAC15A10.04C	2.24235	1.05087										SPACUNK4.16C	2.49454	3.03507		SPBC2G2.17C	2.81439	-0.719687
	SPAC823.08C	-0.945047	-1.29477		SPBC609.04	0.9083	3.08259		SPAC5H10.02C	2.35988	1.05661										SPAP27G11.13C	-0.724646	-0.889674		SPBC30D10.14	2.23391	1.11564
	SPAC869.02C	-1.39385	-0.871905		SPBC646.13	0.599296	0.709405		SPAC6F12.15C	2.15507	1.05861										SPAP7G5.05	-0.696853	-1.16885		SPBC32H8.06	1.06931	-0.925125
	SPAC869.07C	1.36199	1.04427		SPBC649.04	1.06764	0.661554		SPCC1739.13	-5.75147	1.06012										SPAP8A3.04C	3.05063	2.32376		SPBC337.08C	0.839699	0.696785
	SPAC869.08	1.71196	1.18915		SPBC651.01C	-0.594219	-0.89878		SPCC320.03	0.776747	1.06973										SPAPB15E9.01C	-0.668412	2.22645		SPBC354.12	4.107	-0.854354
	SPAC869.09	0.748038	1.68437		SPBC660.05	2.42362	6.25922		SPCC584.16C	0.839674	1.08106										SPAPB17E12.02	0.669073	0.710188		SPBC359.02	-1.36762	-2.32993
	SPAC890.05	-0.65217	-1.32599		SPBC660.07	2.12171	1.18216		SPAC2G11.13	0.706919	1.08205										SPAPB17E12.13	-0.622365	-1.51455		SPBC359.06	2.73193	2.87379
	SPAC8C9.03	0.961813	2.63004		SPBC660.14	-1.50076	-0.878202		SPAC1687.14C	0.993896	1.08218										SPAPB1A10.05	2.35525	2.01854		SPBC36.07	-1.04116	-0.66259
	SPAC8C9.04	0.800594	0.656094		SPBC725.03	2.18224	3.97506		SPCC1020.10	1.44805	1.08567										SPAPB1A10.08	1.707	1.15431		SPBC365.01	-0.710187	-0.628925
	SPAC8C9.06C	0.838674	0.992837		SPBC725.10	3.50897	2.02761		SPBC4F6.16C	1.37008	1.09719										SPAPB1A10.14	0.96805	-3.76176		SPBC36B7.02	0.593444	0.734718
	SPAC8C9.16C	1.01811	1.9729		SPBC776.17	-0.770442	-0.768875		SPAPB24D3.07C	3.66919	1.09768										SPAPB1A11.01	2.96704	1.08728		SPBC3B8.05	-0.822052	0.683347
	SPAC8F11.04	-0.678054	-1.35428		SPBC800.06	-0.858365	-0.960553		SPAC11E3.14	0.815624	1.0996										SPAPB24D3.08C	0.889345	0.961906		SPBC3B9.01	2.48575	1.91659
	SPAC926.04C	1.8825	1.78124		SPBC839.07	-0.637221	-0.888969		SPAC328.07C	0.608623	1.1048										SPAPB24D3.10C	0.612686	1.18629		SPBC3E7.02C	6.60606	4.14751
	SPAC926.08C	-0.853258	-1.63581		SPBC887.17	-2.15237	-1.09117		SPAC9E9.13	1.87916	1.10942										SPAPB2B4.04C	2.18386	0.786992		SPBC3E7.04C	0.747639	1.0811
	SPAC959.03C	-0.683353	-0.790422		SPBC887.19	0.880094	1.22567		SPAC1751.01C	0.957374	1.12546										SPAPJ691.02	2.69124	2.22312		SPBC3H7.07C	-1.24924	-1.28291
	SPAC959.07	-0.805597	-0.620224		SPBC8E4.01C	-1.14586	-2.59088		SPAC1952.17C	2.06552	1.12835										SPBC106.11C	1.21286	1.27892		SPBC3H7.08C	1.3327	1.48793
	SPAC977.11	-0.631792	-0.70126		SPBC8E4.02C	0.838657	0.846838		SPAC15A10.03C	0.859577	1.14091										SPBC106.13	0.703224	1.45902		SPBC409.12C	0.70422	0.730549
	SPAC977.12	-0.685246	-1.32058		SPBC8E4.03	0.783729	0.750281		SPAC3H8.04	1.11204	1.14369										SPBC106.14C	-0.994251	-0.804071		SPBC4B4.11	0.7907	0.690021
	SPAC977.13C	1.72134	1.79659		SPBC8E4.05C	1.6564	1.12391		SPCC364.02C	1.3082	1.15497										SPBC106.15	-0.59071	-0.651323		SPBC4F6.09	-1.45255	-2.38406
	SPAC977.16C	2.82088	-1.48475		SPBC947.01	0.872004	-0.715474		SPCC338.06C	2.39418	1.16797										SPBC106.18	-0.641913	-1.85875		SPBC4F6.13C	-0.588695	-1.05236
	SPAC977.17	0.701904	-0.942279		SPBC947.04	-0.71712	-0.746047		SPBC15D4.07C	2.03417	1.17255										SPBC1105.11C	0.723665	-1.58411		SPBC4F6.16C	1.37008	1.01663
	SPAC9E9.09C	-1.55287	1.8005		SPBC947.06C	1.64294	0.649353		SPCC24B10.08C	0.998886	1.17329										SPBC1105.13C	6.2049	1.86128		SPBC4F6.17C	3.34202	1.88198
	SPAC9E9.11	1.87829	1.40733		SPBP35G2.06C	0.923239	1.08806		SPBC17D11.01	1.00913	1.18254										SPBC1105.16C	-1.26304	-0.81675		SPBC543.04	0.932825	0.66559
	SPAC9E9.13	1.87916	2.28005		SPBP8B7.20C	-0.683932	-1.08114		SPBC16E9.13	1.01181	1.18601										SPBC119.03	3.3988	2.66065		SPBC557.05	0.788092	0.884698
	SPAC9E9.14	1.25744	1.38949		SPBPB10D8.02C	-0.691714	1.09531		SPCC4G3.13C	1.07135	1.18622										SPBC119.04	0.87445	1.73775		SPBC577.02	-0.647593	-0.676515
	SPACUNK12.02C	0.592277	1.74449		SPBPB2B2.01	2.23324	0.854534		SPBC83.17	0.936355	1.18656										SPBC119.05C	0.629178	0.774959		SPBC577.13	0.658308	0.696189
	SPACUNK4.16C	2.49454	3.19055		SPBPB2B2.05	3.24767	-1.63274		SPAC13C5.06C	0.661596	1.19271										SPBC119.07	0.692719	1.37227		SPBC646.07C	-0.596645	-0.758564
	SPACUNK4.17	2.36227	4.82776		SPBPB2B2.10C	1.05866	1.56407		SPAC1093.02	0.997016	1.19372										SPBC119.10	0.713838	-0.78269		SPBC646.10C	-0.71808	-0.68891
	SPACUNK4.19	2.61739	2.58386		SPCC1020.09	-0.595338	-0.752194		SPAC343.06C	0.771243	1.1996										SPBC1198.02	-1.18626	-1.4805		SPBC660.07	2.12171	0.690384
	SPAP27G11.12	0.924308	0.946836		SPCC1020.10	1.44805	2.2773		SPAC19G12.15C	1.05031	1.20039										SPBC1198.04C	0.947957	1.62108		SPBC660.08	0.903351	0.608944
	SPAP7G5.05	-0.696853	-0.621544		SPCC1235.01	1.59144	1.46629		SPCC320.05	0.751465	1.20135										SPBC11C11.04C	1.06523	0.910304		SPBC660.14	-1.50076	-1.67376
	SPAP8A3.04C	3.05063	3.64534		SPCC1235.11	0.984591	0.881203		SPBC1289.14	0.692262	1.20484										SPBC11G11.03	-1.05559	-1.34221		SPBC685.06	-0.663135	-0.819672
	SPAPB17E12.13	-0.622365	-0.607661		SPCC1393.12	1.82987	2.0147		SPCC330.02	1.75606	1.20761										SPBC1271.01C	0.609745	1.85336		SPBC713.03	-0.736861	-0.59527
	SPAPB1A10.05	2.35525	2.99307		SPCC1450.10C	-0.8163	-1.10623		SPBC577.13	0.658308	1.20761										SPBC1271.05C	1.42154	1.66921		SPBC713.06	0.824274	0.670088
	SPAPB1A10.08	1.707	2.44492		SPCC1450.13C	0.798139	1.02235		SPAC4F10.07C	0.653682	1.20986										SPBC1289.02C	0.634914	0.763291		SPBC725.03	2.18224	0.969291
	SPAPB1A10.14	0.96805	-1.94364		SPCC1494.03	0.596612	1.29667		SPAC26H5.09C	0.780925	1.21169										SPBC1289.06C	1.55214	1.08351		SPBC725.06C	1.02779	0.812721
	SPAPB1A11.01	2.96704	0.821596		SPCC16A11.02	-0.638576	-0.710827		SPBC609.01	1.52301	1.21901										SPBC1289.07C	-0.700182	-0.753582		SPBC725.10	3.50897	0.805312
	SPAPB1A11.03	-0.670138	1.68109		SPCC16A11.15C	0.684736	2.57678		SPBC649.04	1.06764	1.23352										SPBC1289.10C	0.615981	0.605098		SPBC776.01	-0.625564	-0.58626
	SPAPB24D3.04C	0.657377	1.62334		SPCC1739.08C	1.86501	1.52787		SPAC3F10.13	0.985357	1.23515										SPBC1289.16C	2.33762	2.12342		SPBC776.16	1.03173	0.766698
	SPAPB24D3.10C	0.612686	1.31891		SPCC1739.13	-5.75147	-0.596885		SPCC965.07C	0.900755	1.24429										SPBC1289.17	1.66682	1.22071		SPBC839.06	-0.723672	0.608591
	SPAPB2B4.04C	2.18386	0.977518		SPCC1753.02C	-0.679794	-1.0967		SPAC630.07C	0.965634	1.25116										SPBC1347.02	-1.08295	-1.3287		SPBC839.07	-0.637221	-0.587151
	SPAPJ691.02	2.69124	1.73742		SPCC18.12C	-0.94036	-0.620812		SPAC343.09	1.77465	1.25522										SPBC13A2.04C	-0.67541	-0.627422		SPBC839.08C	0.662647	-0.660437
	SPBC106.11C	1.21286	1.78927		SPCC18.13	-0.736766	-0.661273		SPBPB2B2.01	2.23324	1.25819										SPBC146.06C	0.615515	1.48607		SPBC887.17	-2.15237	-1.07218
	SPBC106.13	0.703224	1.19702		SPCC1840.12	2.05107	1.17299		SPAC607.09C	0.809923	1.27434										SPBC14C8.09C	1.06663	1.11614		SPBC887.19	0.880094	1.36315
	SPBC106.14C	-0.994251	-1.49297		SPCC18B5.01C	-1.03317	1.98532		SPBC211.07C	0.918098	1.28832										SPBC14C8.12	-0.674775	-0.95573		SPBC8E4.02C	0.838657	0.682804
	SPBC106.18	-0.641913	-0.658868		SPCC18B5.02C	-0.710836	1.84485		SPBC2A9.02	2.20358	1.30288										SPBC14F5.05C	-0.990971	-1.70169		SPBC947.04	-0.71712	-1.14901
	SPBC1105.02C	1.27602	1.2452		SPCC191.01	1.6658	1.67715		SPAC9E9.11	1.87829	1.30392										SPBC14F5.10C	2.01429	1.99168		SPBP16F5.03C	1.69745	1.13762
	SPBC1105.13C	6.2049	4.23745		SPCC191.05C	-1.25599	0.791576		SPCC364.07	0.867197	1.31807										SPBC1539.02	0.763353	1.16435		SPBP26C9.02c	1.017	-0.699806
	SPBC1105.14	2.90993	2.4526		SPCC191.06	1.56534	1.31687		SPCC330.01C	2.65788	1.32899										SPBC1539.04	1.59191	0.603725		SPBP35G2.02	1.02319	0.648906
	SPBC119.03	3.3988	2.60024		SPCC191.08	-0.604203	-0.607562		SPBC2A9.04C	0.771729	1.33298										SPBC15D4.07C	2.03417	1.8094		SPBP35G2.06C	0.923239	0.605164
	SPBC119.04	0.87445	2.07909		SPCC24B10.15	-1.25203	-0.634207		SPBC1711.08	1.52675	1.34624										SPBC1604.01	1.33806	1.59103		SPBP4H10.11C	-0.849841	-1.0916
	SPBC119.05C	0.629178	1.65313		SPCC24B10.20	0.820197	0.809295		SPAC25H1.02	0.676223	1.34806										SPBC1604.06C	-0.677054	-1.23892		SPBP4H10.17C	0.594348	0.615233
	SPBC119.07	0.692719	0.996656		SPCC285.09C	0.721303	1.10754		SPCC736.15	0.974581	1.37327										SPBC1683.04	1.42455	2.09675		SPBP8B7.06	-0.664657	-1.1032
	SPBC119.10	0.713838	1.11899		SPCC285.10C	0.715537	1.21127		SPAC589.07C	1.26884	1.37327										SPBC1683.09C	-3.4926	-1.87468		SPBP8B7.16C	-0.710865	-1.99086
	SPBC1198.02	-1.18626	-2.55178		SPCC285.11	0.809031	0.97899		SPAPB1A11.03	-0.670138	1.39096										SPBC1683.13C	0.597207	0.923734		SPBP8B7.25	-0.589464	-0.662975
	SPBC1198.14C	1.26278	1.6608		SPCC306.08C	0.960488	0.93132		SPAC1687.22C	0.643791	1.39322										SPBC16C6.12C	-1.03179	-0.85285		SPBPB10D8.01	-1.27034	-1.02072
	SPBC11C11.06C	2.47951	4.98347		SPCC320.03	0.776747	1.22011		SPAC13F5.05	0.829154	1.39663										SPBC16D10.05	0.778216	0.935427		SPBPB10D8.02C	-0.691714	-1.44879
	SPBC11G11.03	-1.05559	-1.43616		SPCC320.05	0.751465	1.27407		SPAC10F6.05C	1.63367	1.41677										SPBC16D10.08C	4.50907	3.78006		SPBPB10D8.03	1.04468	-0.58682
	SPBC11G11.05	-0.7373	-0.993278		SPCC320.11C	-0.868191	-0.912944		SPAC10F6.06	1.90019	1.43707										SPBC16E9.05	-0.647011	-1.31188		SPBPB2B2.12C	2.11666	1.5105
	SPBC1271.01C	0.609745	1.48071		SPCC320.13C	-0.613131	-1.08914		SPAC4D7.02C	1.01409	1.44152										SPBC16E9.10C	-0.743204	0.682376		SPBPB7E8.01	-1.50541	-1.45533
	SPBC1271.05C	1.42154	0.844615		SPCC330.02	1.75606	0.611493		SPBC1539.04	1.59191	1.442										SPBC16E9.16C	3.21232	2.21497		SPBPB7E8.02	2.51539	-1.01302
	SPBC1271.08C	5.80011	4.10151		SPCC330.03C	0.781648	0.977617		SPAC11D3.09	4.72916	1.44221										SPBC16H5.04	-0.738296	-0.771677		SPCC1020.05	0.592975	0.701873
	SPBC1289.02C	0.634914	0.882021		SPCC330.09	-0.738778	-0.83663		SPCC4G3.14	1.39163	1.45423										SPBC16H5.08C	-0.657901	0.739368		SPCC1183.08C	-0.654804	-1.0891
	SPBC1289.06C	1.55214	1.86755		SPCC338.12	1.51464	2.03085		SPAC1039.01	-0.96879	1.46										SPBC1709.05	-0.606182	-1.79543		SPCC1235.01	1.59144	1.14388
	SPBC1289.07C	-0.700182	-0.96501		SPCC364.07	0.867197	1.2352		SPBC1773.05C	2.52439	1.46365										SPBC1709.16C	1.30462	1.02667		SPCC1235.12C	-1.55364	-0.970053
	SPBC1289.14	0.692262	3.43916		SPCC417.05C	1.2757	1.94604		SPAC4F10.20	2.09903	1.46636										SPBC1711.06	-0.605952	-1.27078		SPCC1235.13	0.908347	-1.1209
	SPBC1289.17	1.66682	2.38575		SPCC4F11.02	0.946068	1.36418		SPAC6F6.02C	1.40727	1.4676										SPBC1711.08	1.52675	1.42301		SPCC126.07C	0.741088	0.640139
	SPBC12C2.04	3.65092	3.40617		SPCC4F11.04C	-1.86928	1.30092		SPAC23D3.11	1.53438	1.46944										SPBC1711.12	3.22067	2.97501		SPCC1281.06C	-0.735391	-1.92865
	SPBC12C2.05C	1.08636	1.1958		SPCC4G3.03	1.27647	2.34334		SPAC222.07C	2.02333	1.48394										SPBC1734.01C	-0.674626	-1.23478		SPCC132.04C	1.10734	-0.888542
	SPBC12C2.12C	0.769206	1.52078		SPCC550.06C	1.03141	-0.81539		SPBC1711.11	0.795391	1.49526										SPBC1734.08	0.862338	0.976448		SPCC1322.15	-0.689137	-0.63929
	SPBC1347.02	-1.08295	-2.41577		SPCC569.01C	-0.661617	0.96885		SPCC645.14C	2.13464	1.50616										SPBC1773.02C	1.07421	0.728735		SPCC1393.11	-0.663948	-0.713875
	SPBC13A2.04C	-0.67541	-2.29173		SPCC576.04	1.66239	1.66957		SPAC15A10.01	1.84824	1.51524										SPBC1773.04	0.684359	-0.799968		SPCC13B11.03C	2.0169	-0.645032
	SPBC13G1.04C	-1.10376	-1.22368		SPCC584.01C	-1.00061	-1.21702		SPBP35G2.02	1.02319	1.52737										SPBC1773.08C	2.51438	0.750067		SPCC1442.07C	3.47043	0.929062
	SPBC146.02	1.17894	0.608175		SPCC584.02	3.18646	-0.997031		SPBC1683.09C	-3.4926	1.53052										SPBC1773.09C	0.653029	0.672562		SPCC1442.16C	2.21075	0.786285
	SPBC146.06C	0.615515	0.961664		SPCC584.16C	0.839674	0.714637		SPCC1393.12	1.82987	1.53854										SPBC1773.13	1.03094	2.30193		SPCC1442.17C	0.737524	0.670269
	SPBC146.07	1.5077	0.818564		SPCC613.08	-0.594172	-0.640007		SPAC9E9.14	1.25744	1.5389										SPBC1773.16C	0.684963	1.1811		SPCC1450.01C	0.606494	0.964226
	SPBC14C8.12	-0.674775	-1.31825		SPCC63.14	0.663384	1.72132		SPAC22G7.08	1.11077	1.54729										SPBC1778.01C	-0.878018	-1.04931		SPCC1450.04	-0.702472	-0.86073
	SPBC14F5.04C	1.11593	0.673443		SPCC645.14C	2.13464	-1.09174		SPAC17A5.10	1.10623	1.55384										SPBC17D1.06	-0.980215	-1.94986		SPCC1450.13C	0.798139	0.648139
	SPBC14F5.05C	-0.990971	-1.71954		SPCC663.06C	0.920368	1.98551		SPAC29A4.17C	0.766611	1.55485										SPBC17D11.01	1.00913	0.738301		SPCC1494.05C	0.775609	0.82799
	SPBC14F5.10C	2.01429	2.06246		SPCC663.08C	0.913831	2.07723		SPBC215.11C	0.61535	1.55912										SPBC17D11.05	-0.592004	1.06462		SPCC1620.04C	1.21555	0.937712
	SPBC1539.02	0.763353	0.875293		SPCC70.02C	0.643848	0.594835		SPBC609.04	0.9083	1.56012										SPBC17D11.08	1.03604	1.09391		SPCC1682.08C	0.613688	-0.784794
	SPBC1539.04	1.59191	2.24662		SPCC70.08C	3.64339	3.77926		SPBPB7E8.02	2.51539	1.56347										SPBC17G9.09	-0.77176	-0.841356		SPCC1682.14	-0.598453	-0.660444
	SPBC15D4.07C	2.03417	1.68673		SPCC736.15	0.974581	1.3111		SPCC1739.08C	1.86501	1.5859										SPBC17G9.10	-0.601465	-1.74244		SPCC16A11.15C	0.684736	0.861483
	SPBC1604.05	0.865044	1.03903		SPCC757.03C	3.40757	3.59591		SPBC215.05	1.59992	1.58633										SPBC17G9.11C	0.822414	2.15884		SPCC1739.08C	1.86501	1.02742
	SPBC1604.06C	-0.677054	-1.27991		SPCC757.07C	1.96444	4.27091		SPBC14F5.10C	2.01429	1.58878										SPBC1815.01	0.609324	-0.791082		SPCC18.03	1.30588	1.75482
	SPBC1683.01	0.926166	-1.94358		SPCC757.11C	2.5235	1.94988		SPAC5D6.07C	0.60945	1.61194										SPBC18A7.01	1.0104	-0.593638		SPCC18.09C	0.714389	0.792431
	SPBC1683.04	1.42455	2.45687		SPCC790.03	-0.77	-0.735644		SPAC167.07C	1.00172	1.61856										SPBC18E5.03C	-0.667558	-1.19372		SPCC18B5.01C	-1.03317	-0.864661
	SPBC1683.09C	-3.4926	-1.29541		SPCC794.02	-0.599824	0.63888		SPAC27D7.11C	-0.922122	1.6186										SPBC18E5.09C	0.829917	1.21301		SPCC18B5.02C	-0.710836	0.759796
	SPBC1685.12C	3.18916	2.20779		SPCC794.03	0.858031	2.56118		SPBC119.03	3.3988	1.62133										SPBC18E5.14C	0.790412	0.961274		SPCC18B5.11C	0.788937	0.811946
	SPBC1685.13	1.72964	1.56903		SPCC794.04C	0.841324	1.22527		SPAC1002.18	-0.882319	1.64802										SPBC18H10.02	-0.614061	1.43112		SPCC1906.04	0.686256	0.779908
	SPBC16A3.02C	1.56452	3.10504		SPCC965.07C	0.900755	1.6231		SPBC106.11C	1.21286	1.65851										SPBC18H10.09	1.43687	0.913914		SPCC191.01	1.6658	1.54273
	SPBC16C6.12C	-1.03179	-1.54452		SPCP20C8.01C	-0.919748	0.950132		SPAC19E9.03	1.65184	1.66384										SPBC18H10.13	-0.651612	-1.50863		SPCC191.02C	-0.593804	-1.6603
	SPBC16D10.05	0.778216	0.956971		SPCP31B10.06	0.909626	2.62818		SPAC24C9.14	1.52031	1.6923										SPBC19C2.01	-0.608562	1.36083		SPCC191.03C	-0.61526	-1.33167
	SPBC16D10.08C	4.50907	5.72795		SPCPB1C11.02	2.14871	1.48189		SPBC1683.04	1.42455	1.69568										SPBC19C2.04C	0.96342	-1.09792		SPCC191.11	1.03025	1.36906
	SPBC16E9.05	-0.647011	-0.632338						SPBC32F12.03C	1.1838	1.70284										SPBC19C7.02	1.48539	1.07438		SPCC23B6.05C	-0.616171	-0.681653
	SPBC16E9.10C	-0.743204	-1.07934						SPAC26F1.07	1.3465	1.71474										SPBC19C7.04C	1.96524	3.45306		SPCC320.03	0.776747	-0.812589
	SPBC16E9.13	1.01181	1.49962						SPAC22A12.17C	1.34326	1.73351										SPBC19C7.06	-0.718535	1.20503		SPCC330.01C	2.65788	1.25756
	SPBC16E9.16C	3.21232	6.87452						SPBC1289.06C	1.55214	1.73596										SPBC19F5.05C	-0.743903	-0.73658		SPCC330.03C	0.781648	1.63839
	SPBC16H5.08C	-0.657901	-0.608551						SPAC21E11.03C	1.26141	1.74264										SPBC19G7.03C	-0.628803	-1.60873		SPCC330.04C	2.2759	2.52799
	SPBC1709.05	-0.606182	-0.922962						SPBC36.02C	0.813166	1.74548										SPBC20F10.01	-0.675844	-1.40829		SPCC330.07C	-1.73409	-1.43499
	SPBC1711.07	-0.664715	-1.48386						SPCC4F11.02	0.946068	1.75748										SPBC21.02	0.59779	1.16751		SPCC338.06C	2.39418	1.63265
	SPBC1711.08	1.52675	2.74543						SPCC1442.16C	2.21075	1.78513										SPBC21.06C	0.864616	2.23143		SPCC338.18	4.30776	2.40812
	SPBC1711.11	0.795391	2.12795						SPBC1685.12C	3.18916	1.78609										SPBC211.07C	0.918098	0.91986		SPCC364.02C	1.3082	0.975038
	SPBC1711.12	3.22067	3.60896						SPCC417.05C	1.2757	1.79744										SPBC215.06C	-1.10421	-0.779299		SPCC364.03	-0.61029	-0.662918
	SPBC1734.01C	-0.674626	-1.25692						SPAC13G7.02C	4.95421	1.79767										SPBC215.08C	1.11269	1.10969		SPCC417.05C	1.2757	0.794303
	SPBC1734.08	0.862338	1.77488						SPAC5H10.07	-0.676696	1.80317										SPBC21B10.10	-0.766905	-1.46248		SPCC4B3.06C	-1.40892	-0.782459
	SPBC1734.11	1.17141	1.52962						SPCC1235.01	1.59144	1.81383										SPBC21C3.08C	-0.678751	-0.79542		SPCC4G3.13C	1.07135	1.33307
	SPBC1773.02C	1.07421	0.910142						SPAC15E1.02C	4.16371	1.82301										SPBC21C3.19	4.07096	0.592953		SPCC4G3.19	0.816843	1.2337
	SPBC1773.05C	2.52439	3.27942						SPCC1494.03	0.596612	1.82388										SPBC23E6.05	-0.666051	-0.876156		SPCC548.06C	-1.04719	-0.937767
	SPBC1773.06C	1.23444	0.755131						SPBPB2B2.12C	2.11666	1.87697										SPBC23E6.09	-1.24438	-1.49484		SPCC550.06C	1.03141	1.24284
	SPBC1773.17C	1.41909	1.06931						SPAC4A8.04	1.06043	1.87724										SPBC23G7.07C	-0.946052	-0.711891		SPCC550.07	1.33524	1.6042
	SPBC17D1.06	-0.980215	-2.77054						SPAC25B8.13C	-0.913137	1.91216										SPBC23G7.16	0.679204	-0.919834		SPCC576.04	1.66239	1.13649
	SPBC17D11.01	1.00913	1.39499						SPAC3C7.13C	1.60207	1.9459										SPBC24C6.09C	0.899726	1.65724		SPCC576.19C	-1.38452	0.644339
	SPBC17D11.08	1.03604	1.67255						SPBC20F10.10	0.679558	1.94725										SPBC25B2.02C	0.986296	1.08034		SPCC584.01C	-1.00061	-2.86456
	SPBC17G9.10	-0.601465	-1.00743						SPAC8C9.16C	1.01811	1.96615										SPBC25B2.05	-1.1266	-0.621554		SPCC584.04	-0.692955	-1.11063
	SPBC18A7.01	1.0104	-0.779658						SPAC513.07	0.920463	1.96995										SPBC25H2.05	-0.830716	-1.66335		SPCC584.16C	0.839674	1.35632
	SPBC18E5.03C	-0.667558	-0.771975						SPBC2D10.05	1.74254	1.98139										SPBC26H8.11C	-1.61873	-1.29869		SPCC5E4.07	-0.586296	-0.935374
	SPBC18E5.09C	0.829917	0.769146						SPCC16A11.15C	0.684736	2.0037										SPBC27.08C	-0.919354	-2.11584		SPCC61.02	0.954775	-1.13239
	SPBC18E5.14C	0.790412	0.592201						SPCC1442.07C	3.47043	2.00957										SPBC28E12.01C	1.76731	0.950019		SPCC613.04C	-1.03407	-0.681186
	SPBC18H10.05	1.04669	1.30003						SPAC3C7.05C	0.91814	2.01087										SPBC28F2.03	0.681472	-0.98202		SPCC613.09	0.740836	0.847223
	SPBC18H10.13	-0.651612	-0.828499						SPBC32H8.07	0.787435	2.02647										SPBC29A10.09C	1.10404	0.919298		SPCC622.06C	1.18957	0.876119
	SPBC19C7.02	1.48539	1.60149						SPBC1683.06C	1.53745	2.06906										SPBC29A3.12	-0.76028	-1.28193		SPCC622.12C	0.5952	-1.51564
	SPBC19C7.04C	1.96524	3.5276						SPBPB10D8.01	-1.27034	2.09383										SPBC29A3.16	-0.89392	-1.1175		SPCC645.08C	-0.754291	-0.675206
	SPBC19C7.06	-0.718535	-0.835561						SPBPB2B2.05	3.24767	2.0946										SPBC29B5.02C	0.644009	2.85265		SPCC645.14C	2.13464	1.77419
	SPBC19F5.05C	-0.743903	-1.33717						SPAC19G12.09	1.81576	2.12353										SPBC2A9.04C	0.771729	1.93709		SPCC663.08C	0.913831	-0.607453
	SPBC19G7.03C	-0.628803	-0.612604						SPCC63.14	0.663384	2.12813										SPBC2D10.05	1.74254	1.5251		SPCC70.02C	0.643848	0.773218
	SPBC20F10.01	-0.675844	-1.51701						SPAC688.04C	1.43903	2.14215										SPBC2F12.04	-0.669594	-1.54885		SPCC70.04C	0.945325	-0.643284
	SPBC20F10.03	0.728251	2.5122						SPCC757.11C	2.5235	2.15469										SPBC2F12.11C	-0.958896	-1.21006		SPCC70.09C	1.93193	0.939452
	SPBC20F10.10	0.679558	1.59751						SPAC27D7.09C	3.39402	2.19747										SPBC30D10.07C	-0.62653	1.15397		SPCC70.10	1.69082	-0.694979
	SPBC21.02	0.59779	1.05819						SPAC57A7.05	0.97753	2.21423										SPBC30D10.14	2.23391	1.53771		SPCC74.05	-0.763739	-0.767221
	SPBC211.07C	0.918098	2.23378						SPBC20F10.03	0.728251	2.25438										SPBC317.01	1.52886	-1.57589		SPCC757.06	1.18861	1.07771
	SPBC215.05	1.59992	2.25657						SPBC3H7.02	0.862693	2.26058										SPBC31F10.11C	0.599572	1.04461		SPCC794.02	-0.599824	0.715889
	SPBC215.06C	-1.10421	-2.15383						SPAC8C9.03	0.961813	2.26208										SPBC31F10.17C	-1.16209	-2.07849		SPCC794.12C	0.666934	-2.12026
	SPBC215.08C	1.11269	0.618887						SPBC16A3.02C	1.56452	2.27249										SPBC32C12.03C	-0.633191	-2.02831		SPCC830.07C	3.03478	1.8231
	SPBC215.11C	0.61535	1.44417						SPAC11D3.13	2.18514	2.28168										SPBC32F12.03C	1.1838	1.21402		SPCC965.08C	0.609169	0.992684
	SPBC216.03	0.733374	1.2466						SPCC338.12	1.51464	2.32279										SPBC32H8.07	0.787435	1.06247		SPCP1E11.09C	-0.772708	-0.991491
	SPBC21B10.05C	0.639118	1.38021						SPAC977.13C	1.72134	2.33425										SPBC337.08C	0.839699	0.905837		SPCP31B10.08C	-0.773518	-0.878549
	SPBC21B10.08C	1.09955	1.05967						SPAC26F1.14C	1.47086	2.3432										SPBC354.09C	0.630383	2.75597		SPCPB1C11.02	2.14871	0.768523
	SPBC21B10.10	-0.766905	-0.704829						SPAC22H12.01C	4.02549	2.35125										SPBC354.11C	1.22758	0.876128
	SPBC21C3.08C	-0.678751	-1.12658						SPCC576.04	1.66239	2.36788										SPBC354.12	4.107	-0.619452
	SPBC21C3.19	4.07096	5.74372						SPACUNK4.16C	2.49454	2.38037										SPBC359.02	-1.36762	-4.07113
	SPBC23E6.05	-0.666051	-1.42049						SPAC23C11.06C	2.0331	2.42067										SPBC359.06	2.73193	0.59897
	SPBC23E6.09	-1.24438	-2.24055						SPBC1711.12	3.22067	2.4273										SPBC36.07	-1.04116	1.04741
	SPBC23E6.10C	-1.01082	-0.655308						SPBC1271.08C	5.80011	2.42755										SPBC365.04C	-0.717039	-0.884383
	SPBC23G7.07C	-0.946052	-1.04481						SPAC328.03	2.44986	2.43885										SPBC365.12C	2.76437	2.05517
	SPBC244.02C	-0.744638	-1.31283						SPBC30D10.14	2.23391	2.4436										SPBC36B7.02	0.593444	0.769861
	SPBC24C6.02	-0.757947	-0.880073						SPAC2E1P3.01	1.39933	2.5281										SPBC36B7.09	1.33515	2.84473
	SPBC24C6.09C	0.899726	5.89817						SPBC12C2.04	3.65092	2.54468										SPBC3B9.01	2.48575	2.22461
	SPBC25B2.03	0.664724	1.90429						SPBC725.10	3.50897	2.57895										SPBC3E7.02C	6.60606	6.03332
	SPBC25B2.05	-1.1266	-1.26593						SPBC3B9.01	2.48575	2.606										SPBC3E7.04C	0.747639	0.848143
	SPBC25B2.09C	-0.662295	-1.42915						SPAC13F5.03C	3.35795	2.61148										SPBC3E7.07C	-0.689201	-0.798361
	SPBC25H2.05	-0.830716	-0.731566						SPAC167.06C	5.36857	2.62902										SPBC3H7.02	0.862693	-0.715837
	SPBC26H8.11C	-1.61873	-1.65504						SPAC29B12.10C	-0.697999	2.64427										SPBC3H7.07C	-1.24924	-1.29467
	SPBC27.08C	-0.919354	-1.05047						SPAP8A3.04C	3.05063	2.6597										SPBC3H7.08C	1.3327	1.16266
	SPBC27B12.14	0.615875	0.873813						SPBC428.10	1.11036	2.6744										SPBC418.02	0.641327	-0.587915
	SPBC29A10.08	1.26894	1.16963						SPBC1105.14	2.90993	2.74487										SPBC428.10	1.11036	2.13104
	SPBC29A3.06	-0.69831	-1.05278						SPCC191.01	1.6658	2.7483										SPBC4B4.07C	-0.794983	-0.762389
	SPBC29A3.12	-0.76028	-0.719008						SPAC32A11.02C	0.656917	2.87521										SPBC4F6.09	-1.45255	-2.66012
	SPBC29A3.13	-1.2486	-0.665008						SPCC757.07C	1.96444	2.89745										SPBC4F6.12	-0.636829	-0.911567
	SPBC29A3.16	-0.89392	-1.52572						SPBC660.07	2.12171	2.93137										SPBC4F6.13C	-0.588695	1.1429
	SPBC29B5.02C	0.644009	-1.27692						SPBC11C11.06C	2.47951	2.93203										SPBC4F6.14	-0.841462	-0.588655
	SPBC2A9.02	2.20358	1.39129						SPAC513.02	2.75096	3.00434										SPBC4F6.16C	1.37008	1.18033
	SPBC2A9.03	1.51402	0.840777						SPAPB1A10.05	2.35525	3.04058										SPBC4F6.17C	3.34202	3.78489
	SPBC2A9.04C	0.771729	1.76296						SPCC830.07C	3.03478	3.05888										SPBC530.04	0.746234	0.979805
	SPBC2D10.05	1.74254	1.59839						SPAC521.03	1.64173	3.1221										SPBC530.11C	0.743418	0.951828
	SPBC2F12.04	-0.669594	-0.862588						SPAC26F1.04C	1.84946	3.23957										SPBC543.04	0.932825	-0.615704
	SPBC2F12.10	-0.640573	0.737514						SPAC1002.17C	-1.56251	3.24229										SPBC557.05	0.788092	0.625442
	SPBC2F12.11C	-0.958896	-1.34549						SPBC660.05	2.42362	3.30592										SPBC56F2.06	0.919756	2.63648
	SPBC2F12.12C	0.993761	-0.702351						SPBC56F2.06	0.919756	3.44228										SPBC577.02	-0.647593	-1.34271
	SPBC2G2.01C	0.928716	0.953299						SPCP31B10.06	0.909626	3.45792										SPBC577.13	0.658308	1.23063
	SPBC2G2.04C	1.11314	1.07049						SPAC19D5.01	1.64963	3.50722										SPBC582.06C	0.921513	1.35663
	SPBC30D10.07C	-0.62653	-0.725721						SPAC637.03	2.14969	3.52919										SPBC582.10C	1.91025	0.708528
	SPBC30D10.14	2.23391	3.4863						SPBC4F6.17C	3.34202	3.59005										SPBC609.01	1.52301	0.84833
	SPBC32F12.03C	1.1838	3.47822						SPAC343.12	4.20946	3.60881										SPBC609.04	0.9083	-1.32284
	SPBC32H8.07	0.787435	2.0657						SPBC725.03	2.18224	3.63224										SPBC646.07C	-0.596645	-0.61693
	SPBC336.12C	-0.592899	1.08816						SPAC17G6.13	3.45659	3.68113										SPBC646.10C	-0.71808	-0.732384
	SPBC337.08C	0.839699	1.88753						SPCC757.03C	3.40757	3.75202										SPBC646.17C	0.900271	0.697167
	SPBC354.09C	0.630383	1.53649						SPAC22F8.05	1.58648	3.98947										SPBC660.05	2.42362	-0.661221
	SPBC359.02	-1.36762	-1.86113						SPBC21C3.19	4.07096	3.99074										SPBC660.07	2.12171	3.98216
	SPBC359.06	2.73193	2.84339						SPBPB10D8.02C	-0.691714	4.22069										SPBC660.08	0.903351	0.655706
	SPBC36.02C	0.813166	1.40761						SPAC869.05C	-1.46776	4.2884										SPBC660.14	-1.50076	-1.03665
	SPBC36.07	-1.04116	-0.950327						SPAC1002.19	-1.10672	4.37081										SPBC660.16	0.728868	-0.635118
	SPBC365.04C	-0.717039	-0.917543						SPCC338.18	4.30776	4.427										SPBC685.02	0.590692	2.65698
	SPBC365.12C	2.76437	5.30786						SPACUNK4.17	2.36227	4.53951										SPBC685.06	-0.663135	-1.49817
	SPBC36B7.02	0.593444	1.19058						SPBC365.12C	2.76437	4.60614										SPBC713.04C	-0.678118	0.884364
	SPBC36B7.09	1.33515	0.930472						SPBC16D10.08C	4.50907	4.93502										SPBC713.06	0.824274	1.64764
	SPBC3B8.05	-0.822052	-1.1135						SPAC2F3.05C	2.5363	5.22537										SPBC725.15	-0.603359	-1.46788
	SPBC3B8.09	-0.627849	-1.18077						SPAC23H3.15C	3.06086	5.37602										SPBC776.01	-0.625564	-1.56251
	SPBC3B9.01	2.48575	4.09446						SPBC24C6.09C	0.899726	5.79709										SPBC776.05	0.740101	0.968998
	SPBC3B9.06C	1.04765	0.981031						SPBC16E9.16C	3.21232	5.98179										SPBC800.06	-0.858365	-0.839933
	SPBC3E7.02C	6.60606	6.10941						SPBC3E7.02C	6.60606	6.27989										SPBC83.03C	1.28055	1.03646
	SPBC3E7.04C	0.747639	0.777085																		SPBC839.07	-0.637221	-0.85283
	SPBC3E7.16C	0.709193	0.834574																		SPBC839.08C	0.662647	1.31372
	SPBC3H7.02	0.862693	1.53316																		SPBC887.17	-2.15237	-1.66148
	SPBC3H7.07C	-1.24924	-1.63095																		SPBC887.19	0.880094	1.41404
	SPBC3H7.08C	1.3327	2.03448																		SPBC8E4.02C	0.838657	-1.00882
	SPBC409.11	1.02975	-0.66873																		SPBC8E4.04	1.10423	1.02157
	SPBC418.01C	0.872104	1.20362																		SPBC947.06C	1.64294	0.956718
	SPBC418.02	0.641327	-0.786808																		SPBP16F5.03C	1.69745	1.24146
	SPBC428.03C	-0.701296	-1.73428																		SPBP26C9.02c	1.017	-1.32972
	SPBC428.10	1.11036	3.09648																		SPBP35G2.02	1.02319	1.38563
	SPBC4B4.07C	-0.794983	-0.719982																		SPBP35G2.06C	0.923239	0.848696
	SPBC4B4.10C	0.927858	0.668278																		SPBP35G2.08C	-0.702566	-0.694105
	SPBC4F6.09	-1.45255	-2.34274																		SPBP35G2.11C	0.745565	1.94292
	SPBC4F6.12	-0.636829	-1.65838																		SPBP4H10.11C	-0.849841	-1.18873
	SPBC4F6.13C	-0.588695	-0.977398																		SPBP4H10.17C	0.594348	0.864229
	SPBC4F6.14	-0.841462	-1.2894																		SPBP8B7.06	-0.664657	-2.138
	SPBC4F6.16C	1.37008	1.60228																		SPBP8B7.10C	-0.716066	-1.24821
	SPBC4F6.17C	3.34202	5.04456																		SPBP8B7.16C	-0.710865	-1.70822
	SPBC530.04	0.746234	0.683027																		SPBP8B7.25	-0.589464	-1.02373
	SPBC530.11C	0.743418	-0.774318																		SPBP8B7.28C	0.966692	0.690771
	SPBC557.05	0.788092	1.2663																		SPBPB10D8.01	-1.27034	-1.0934
	SPBC56F2.06	0.919756	3.86049																		SPBPB2B2.01	2.23324	0.758651
	SPBC577.13	0.658308	1.60632																		SPBPB2B2.05	3.24767	1.28219
	SPBC609.01	1.52301	1.44392																		SPBPB7E8.02	2.51539	2.23121
	SPBC646.10C	-0.71808	-0.59194																		SPCC1020.01C	0.704337	-1.07444
	SPBC646.13	0.599296	0.937156																		SPCC1020.05	0.592975	0.683029
	SPBC649.04	1.06764	1.78296																		SPCC1183.05C	0.64007	0.986982
	SPBC651.01C	-0.594219	-1.34626																		SPCC1183.08C	-0.654804	-1.69157
	SPBC660.05	2.42362	4.27035																		SPCC1235.01	1.59144	1.19762
	SPBC660.07	2.12171	3.64545																		SPCC1235.13	0.908347	-1.3547
	SPBC660.08	0.903351	0.769357																		SPCC126.07C	0.741088	0.675881
	SPBC660.09	1.04819	0.801544																		SPCC1281.06C	-0.735391	-1.07862
	SPBC660.14	-1.50076	-1.9438																		SPCC132.04C	1.10734	0.69004
	SPBC660.16	0.728868	1.59457																		SPCC1322.15	-0.689137	-1.38848
	SPBC685.06	-0.663135	-0.72989																		SPCC1393.11	-0.663948	1.91378
	SPBC6B1.05C	0.818826	0.712023																		SPCC1393.13	0.829649	0.690793
	SPBC713.04C	-0.678118	-0.949561																		SPCC1442.07C	3.47043	0.806476
	SPBC713.06	0.824274	0.72434																		SPCC1442.16C	2.21075	0.826973
	SPBC725.03	2.18224	4.61625																		SPCC1450.01C	0.606494	2.7978
	SPBC725.06C	1.02779	1.24595																		SPCC1450.04	-0.702472	-1.69629
	SPBC725.10	3.50897	3.12752																		SPCC1450.09C	1.11204	1.26801
	SPBC725.15	-0.603359	-0.822886																		SPCC1450.13C	0.798139	0.682988
	SPBC776.05	0.740101	0.85455																		SPCC1494.03	0.596612	1.0863
	SPBC776.17	-0.770442	-1.03624																		SPCC162.08C	0.991503	0.877212
	SPBC800.06	-0.858365	-1.38285																		SPCC1682.11C	0.670244	1.91657
	SPBC83.03C	1.28055	1.21688																		SPCC1682.14	-0.598453	-1.49451
	SPBC83.17	0.936355	2.25661																		SPCC16C4.08C	-0.795902	-0.920568
	SPBC839.06	-0.723672	4.149																		SPCC16C4.17	0.664525	0.648632
	SPBC839.07	-0.637221	-0.875261																		SPCC1739.08C	1.86501	0.915799
	SPBC887.03C	-0.948369	-0.81577																		SPCC1739.13	-5.75147	2.26355
	SPBC887.04C	0.784237	0.816931																		SPCC18.03	1.30588	1.25016
	SPBC887.14C	-0.735849	-0.905115																		SPCC18.05C	-0.789313	-1.21461
	SPBC887.17	-2.15237	-2.55449																		SPCC18.12C	-0.94036	-1.19091
	SPBC887.19	0.880094	2.17352																		SPCC1827.07C	0.610543	0.655665
	SPBC8E4.01C	-1.14586	-2.90131																		SPCC1840.04	0.908872	0.951827
	SPBC947.01	0.872004	0.597073																		SPCC18B5.01C	-1.03317	-0.790494
	SPBC947.04	-0.71712	-1.46705																		SPCC18B5.02C	-0.710836	1.63953
	SPBC947.14C	0.871504	0.837895																		SPCC1906.04	0.686256	1.34778
	SPBP16F5.03C	1.69745	0.614762																		SPCC191.01	1.6658	1.92443
	SPBP19A11.01	-0.75351	-0.827999																		SPCC191.03C	-0.61526	-0.906877
	SPBP26C9.02c	1.017	-0.767622																		SPCC191.06	1.56534	0.681898
	SPBP35G2.02	1.02319	1.5284																		SPCC191.11	1.03025	2.09207
	SPBP35G2.06C	0.923239	1.19844																		SPCC1919.05	1.81284	0.821389
	SPBP35G2.11C	0.745565	0.935135																		SPCC285.09C	0.721303	0.630364
	SPBP4H10.11C	-0.849841	-1.32205																		SPCC285.11	0.809031	1.55659
	SPBP4H10.17C	0.594348	1.08489																		SPCC320.05	0.751465	2.15929
	SPBP8B7.06	-0.664657	-0.68287																		SPCC320.06	0.623673	1.22494
	SPBP8B7.10C	-0.716066	-0.97269																		SPCC320.11C	-0.868191	-0.863346
	SPBP8B7.16C	-0.710865	-2.45368																		SPCC330.01C	2.65788	0.794118
	SPBP8B7.18C	-1.54291	-0.924385																		SPCC330.02	1.75606	0.714585
	SPBP8B7.20C	-0.683932	-1.45856																		SPCC330.03C	0.781648	1.24917
	SPBP8B7.28C	0.966692	0.942267																		SPCC330.04C	2.2759	1.48364
	SPBPB10D8.01	-1.27034	-2.04171																		SPCC330.07C	-1.73409	-2.02087
	SPBPB10D8.02C	-0.691714	-0.788016																		SPCC338.06C	2.39418	1.30285
	SPBPB2B2.01	2.23324	-0.728562																		SPCC338.12	1.51464	0.67369
	SPBPB2B2.05	3.24767	1.07825																		SPCC338.18	4.30776	4.70727
	SPBPB2B2.10C	1.05866	1.83745																		SPCC364.02C	1.3082	1.45124
	SPBPB2B2.12C	2.11666	3.39145																		SPCC364.03	-0.61029	-1.61716
	SPBPB7E8.01	-1.50541	-2.25505																		SPCC417.09C	0.881295	1.72296
	SPBPB7E8.02	2.51539	1.03404																		SPCC4B3.07	-0.648184	-0.587414
	SPCC1020.01C	0.704337	-0.604312																		SPCC4B3.14	1.14677	0.632769
	SPCC1020.06C	0.937661	0.738444																		SPCC4F11.02	0.946068	0.79199
	SPCC1020.10	1.44805	1.85515																		SPCC4F11.04C	-1.86928	-1.32936
	SPCC1183.07	-0.695571	-1.14159																		SPCC4G3.03	1.27647	0.776912
	SPCC1183.08C	-0.654804	-0.90717																		SPCC4G3.13C	1.07135	1.372
	SPCC1235.01	1.59144	2.25828																		SPCC4G3.14	1.39163	2.43851
	SPCC1235.11	0.984591	1.06247																		SPCC4G3.16	1.73467	1.36761
	SPCC1235.13	0.908347	-1.32464																		SPCC4G3.19	0.816843	0.854264
	SPCC1322.07C	0.730556	2.45754																		SPCC548.06C	-1.04719	-1.79235
	SPCC1393.05	0.936914	0.617393																		SPCC550.06C	1.03141	0.690035
	SPCC1393.12	1.82987	3.06794																		SPCC550.07	1.33524	1.96708
	SPCC13B11.03C	2.0169	-0.733052																		SPCC553.10	1.83712	-0.617705
	SPCC1442.07C	3.47043	2.9433																		SPCC569.01C	-0.661617	0.615726
	SPCC1442.16C	2.21075	1.10482																		SPCC569.02C	-1.23225	2.16081
	SPCC1450.01C	0.606494	1.03734																		SPCC576.04	1.66239	1.79133
	SPCC1450.04	-0.702472	-0.743364																		SPCC584.01C	-1.00061	2.15716
	SPCC1450.09C	1.11204	0.901104																		SPCC584.03C	0.876043	1.97218
	SPCC1450.10C	-0.8163	-0.69242																		SPCC584.16C	0.839674	1.22263
	SPCC1450.13C	0.798139	0.86965																		SPCC5E4.07	-0.586296	-1.92014
	SPCC1494.03	0.596612	2.56007																		SPCC61.02	0.954775	2.28465
	SPCC162.10	-1.12205	-0.654467																		SPCC613.08	-0.594172	-1.233
	SPCC162.11C	-1.03535	-1.04974																		SPCC622.06C	1.18957	0.614885
	SPCC1620.04C	1.21555	0.97159																		SPCC622.11	0.794749	0.785264
	SPCC1682.08C	0.613688	-0.597594																		SPCC622.12C	0.5952	-0.956797
	SPCC1682.11C	0.670244	0.960816																		SPCC645.14C	2.13464	1.98579
	SPCC16A11.02	-0.638576	-0.920857																		SPCC663.04	-0.689352	-1.40791
	SPCC16A11.15C	0.684736	2.97287																		SPCC663.10	-0.997387	-1.16276
	SPCC16C4.08C	-0.795902	-0.946041																		SPCC663.13C	-0.769185	-0.847691
	SPCC1739.08C	1.86501	3.07904																		SPCC70.10	1.69082	-1.69327
	SPCC1739.13	-5.75147	1.87197																		SPCC74.05	-0.763739	-1.72094
	SPCC1753.02C	-0.679794	-0.757769																		SPCC757.03C	3.40757	1.0161
	SPCC18.03	1.30588	1.45941																		SPCC757.05C	-0.816766	-1.93746
	SPCC18.05C	-0.789313	-1.16918																		SPCC757.07C	1.96444	1.2845
	SPCC18.08	-0.703739	-0.694485																		SPCC757.11C	2.5235	1.51495
	SPCC18.09C	0.714389	0.973898																		SPCC777.02	0.637761	0.696539
	SPCC18.12C	-0.94036	-1.13277																		SPCC794.02	-0.599824	0.670236
	SPCC18.13	-0.736766	-0.989192																		SPCC794.04C	0.841324	-1.1998
	SPCC1827.01C	-0.759179	-1.12663																		SPCC794.12C	0.666934	-2.25543
	SPCC1827.05C	-0.896016	-0.933449																		SPCC825.01	-0.693129	-1.07318
	SPCC1840.12	2.05107	0.595948																		SPCC825.03C	-0.661475	-1.08548
	SPCC18B5.11C	0.788937	1.40059																		SPCC830.07C	3.03478	2.90458
	SPCC191.01	1.6658	3.8889																		SPCP1E11.09C	-0.772708	-1.59947
	SPCC191.02C	-0.593804	-1.18354																		SPCP1E11.11	-0.820467	-0.64801
	SPCC191.03C	-0.61526	-1.13315																		SPCP31B10.06	0.909626	0.753897
	SPCC191.05C	-1.25599	-0.772456																		SPCP31B10.08C	-0.773518	-1.57188
	SPCC191.08	-0.604203	-0.796623																		SPCPB1C11.02	2.14871	0.677913
	SPCC191.11	1.03025	0.867497																		SPCPJ732.02C	0.693196	1.29441
	SPCC24B10.08C	0.998886	1.21974																		SPCPJ732.03	1.55483	0.791397
	SPCC285.09C	0.721303	0.694359
	SPCC285.10C	0.715537	1.27029
	SPCC285.11	0.809031	1.67335
	SPCC285.15C	-0.589332	-1.00854
	SPCC306.07C	-0.692389	-0.954152
	SPCC306.08C	0.960488	2.19518
	SPCC320.03	0.776747	1.74418
	SPCC320.05	0.751465	2.15117
	SPCC320.06	0.623673	1.06633
	SPCC320.11C	-0.868191	-1.54254
	SPCC330.01C	2.65788	1.97492
	SPCC330.02	1.75606	1.56559
	SPCC330.03C	0.781648	1.6157
	SPCC330.04C	2.2759	2.20905
	SPCC330.07C	-1.73409	-2.24533
	SPCC330.09	-0.738778	-1.17161
	SPCC330.13	-0.72226	-0.796561
	SPCC338.06C	2.39418	2.29286
	SPCC338.12	1.51464	3.63011
	SPCC338.18	4.30776	5.61088
	SPCC364.02C	1.3082	1.66013
	SPCC364.03	-0.61029	-0.804174
	SPCC364.07	0.867197	1.20997
	SPCC417.05C	1.2757	2.16266
	SPCC4B3.14	1.14677	1.35221
	SPCC4B3.18	-0.928969	-0.71628
	SPCC4F11.02	0.946068	2.05397
	SPCC4G3.03	1.27647	2.48255
	SPCC4G3.13C	1.07135	2.04829
	SPCC4G3.14	1.39163	1.57126
	SPCC4G3.19	0.816843	1.07201
	SPCC548.06C	-1.04719	-1.64005
	SPCC550.05	1.06392	-0.635047
	SPCC550.06C	1.03141	1.43979
	SPCC553.10	1.83712	1.38255
	SPCC569.01C	-0.661617	1.13702
	SPCC576.04	1.66239	3.5128
	SPCC584.03C	0.876043	0.824589
	SPCC584.16C	0.839674	2.361
	SPCC5E4.07	-0.586296	-0.803468
	SPCC613.04C	-1.03407	-1.05924
	SPCC613.08	-0.594172	-1.02609
	SPCC613.09	0.740836	0.901892
	SPCC622.06C	1.18957	0.679888
	SPCC622.11	0.794749	0.776513
	SPCC622.12C	0.5952	-0.64013
	SPCC63.14	0.663384	2.48253
	SPCC645.03C	0.891738	1.05119
	SPCC645.14C	2.13464	3.14135
	SPCC663.04	-0.689352	-0.591701
	SPCC663.09C	1.00256	0.65929
	SPCC70.02C	0.643848	1.45947
	SPCC70.04C	0.945325	-1.11879
	SPCC70.08C	3.64339	1.70333
	SPCC70.09C	1.93193	1.25464
	SPCC736.15	0.974581	2.68471
	SPCC74.05	-0.763739	-0.831294
	SPCC757.03C	3.40757	4.17922
	SPCC757.06	1.18861	1.10293
	SPCC757.07C	1.96444	4.13287
	SPCC757.11C	2.5235	1.79706
	SPCC794.03	0.858031	0.625509
	SPCC794.12C	0.666934	-0.849388
	SPCC825.01	-0.693129	-0.725959
	SPCC825.03C	-0.661475	-1.09905
	SPCC830.07C	3.03478	4.5618
	SPCP1E11.09C	-0.772708	-0.84209
	SPCP1E11.11	-0.820467	-1.19045
	SPCP20C8.01C	-0.919748	1.05843
	SPCP31B10.06	0.909626	3.30588
	SPCP31B10.08C	-0.773518	-0.667172
	SPCPB16A4.04C	-0.63417	-1.00987
	SPCPB1C11.02	2.14871	1.66926

## Sheet: 8. StressSpecific GRAPH
	Expression of stress specific genes in ssa2D and mas5D cells
	ssa2D vs stress specific genes																	mas5D vs stress specific genes
			ssa2D_RNAseq	Heat_Chen,2003			ssa2D_RNAseq	H2O2_Chen,2003			ssa2D_RNAseq	Cd_Chen,2003			ssa2D_RNAseq	Sb_Chen,2003				mas5D_RNAseq	Heat			mas5D_RNAseq	H2O2			mas5D_RNAseq	Cd			mas5D_RNAseq	Sb
	Heat shock specific	SPCC330.04c	2.2759	2.20905	Oxidative stress specific	SPBC19C2.04C	0.96342	1.32263	Cadmium stress specific	SPBPB2B2.06c	0.258827	1.29589	Osmotic stress specific	SPAC25B8.12C	0.507275	1.68909		Heat shock specific	SPCC330.04c	-0.953321	2.20905	Oxidative stress specific	SPBC19C2.04C	0.00043277	1.32263	Cadmium stress specific	SPBPB2B2.06c	0.0902639	1.29589	Osmotic stress specific	SPAC25B8.12C	0.161921	1.68909
		SPBC1347.11	-0.1874	3.2799		SPBC887.15C	-0.112381	1.35308		SPCC338.13	-0.0447237	0.646163		SPAC26F1.11	3.33202	2.58386			SPBC1347.11	-0.741894	3.2799		SPBC887.15C	-0.278233	1.35308		SPCC338.13	0.302725	0.646163		SPAC26F1.11	1.36631	2.58386
		SPAC23D3.12	-2.1182	0.736804		SPBC359.02	-1.36762	1.05329		SPBP26C9.03c	0.518866	1.24289		SPAC6B12.07C	0.355087	2.16993			SPAC23D3.12	-0.32242	0.736804		SPBC359.02	1.14871	1.05329		SPBP26C9.03c	0.391445	1.24289		SPAC6B12.07C	0.036735	2.16993
		SPCC18.03	1.30588	1.45941		SPAC9.10	-0.419316	0.219915		SPAC4G8.03c	-0.244221	2.40757		SPCC794.04C	0.841324	2.54007			SPCC18.03	-0.0603204	1.45941		SPAC9.10	-0.732852	0.219915		SPAC4G8.03c	0.688427	2.40757		SPCC794.04C	1.5933	2.54007
		SPAC6F6.02C	1.40727	2.20955		SPCC4F11.04C	-1.86928	1.30092		SPAC23A1.14c	0.153377	2.27503		SPBC2F12.09c	-0.537224	5.00223			SPAC6F6.02C	0.238394	2.20955		SPCC4F11.04C	-1.08746	1.30092		SPAC23A1.14c	0.832515	2.27503		SPBC2F12.09c	1.96732	5.00223
		SPBC359.06	2.73193	2.84339		SPAC869.02C	-1.39385	1.38752		SPAC57A10.05c	0.532948	2.81314		SPCC757.12	-0.245216	1.79041			SPBC359.06	0.515676	2.84339		SPAC869.02C	-1.36409	1.38752		SPAC57A10.05c	0.773548	2.81314		SPCC757.12	0.230324	1.79041
		SPBC1271.07C	0.573024	3.00737		SPAC56E4.03	1.25635	1.33876		SPBC725.04	-0.152295	1.22338		SPBC29A3.08	-0.267751	1.00145			SPBC1271.07C	0.533411	3.00737		SPAC56E4.03	0.26082	1.33876		SPBC725.04	0.194175	1.22338		SPBC29A3.08	0.0229357	1.00145
		SPCC584.16C	0.839674	2.361		SPAC227.18	1.38168	0.651174		SPBC2G5.06c	-0.123175	1.46028		SPAC1002.20	-0.407716	1.8776			SPCC584.16C	0.612331	2.361		SPAC227.18	0.424093	0.651174		SPBC2G5.06c	-0.273304	1.46028		SPAC1002.20	0.406326	1.8776
		SPBC1711.12	3.22067	3.60896		SPBC725.01	0.285491	0.343385		SPCC1442.16c	2.21075	1.78513		SPAC1805.09C	0.035228	1.06473			SPBC1711.12	0.750411	3.60896		SPBC725.01	-0.294853	0.343385		SPCC1442.16c	0.238848	1.78513		SPAC1805.09C	0.00957465	1.06473
		SPBC1711.08	1.52675	2.74543		SPAPB8E5.04C	0.202829	0.695321		SPAC343.20	1.15505	0.92981		SPAC11E3.06	-1.24221	1.87029			SPBC1711.08	0.828345	2.74543		SPAPB8E5.04C	0.154631	0.695321		SPAC343.20	1.19805	0.92981		SPAC11E3.06	-0.79219	1.87029
		SPAC1B3.03c	1.77391	2.72594		SPCC576.02	-0.546368	1.42653		SPBPB2B2.05	3.24767	2.0946		SPBC947.04	-0.71712	-0.807768			SPAC1B3.03c	0.921933	2.72594		SPCC576.02	-0.845906	1.42653		SPBPB2B2.05	0.468449	2.0946		SPBC947.04	-1.16928	-0.807768
		SPCC645.14c	2.13464	3.14135		SPBC409.13	-0.291201	2.50594		SPAC1039.10	0.319032	1.11036		SPAC57A7.11	0.0323856	-0.470059			SPCC645.14c	1.10022	3.14135		SPBC409.13	-0.194532	2.50594		SPAC1039.10	2.0738	1.11036		SPAC57A7.11	0.138833	-0.470059
		SPAPB1A10.05	2.35525	2.99307		SPBC3F6.03	-0.455231	1.94862		SPBC106.17c	-0.0335105	1.90114	Osmotic stress superinduced	SPAC22A12.17C	1.34326	5.8675			SPAPB1A10.05	1.7465	2.99307		SPBC3F6.03	-0.431251	1.94862		SPBC106.17c	-0.802227	1.90114	Osmotic stress superinduced	SPAC22A12.17C	-0.161923	5.8675
		SPBC3B9.01	2.48575	4.09446		SPAC29B12.14C	0.147643	0.358796		SPBPB10D8.02c	-0.691714	4.22069		SPACUNK4.17	2.36227	5.89318			SPBC3B9.01	1.77109	4.09446		SPAC29B12.14C	-0.222866	0.358796		SPBPB10D8.02c	-6.142	4.22069		SPACUNK4.17	2.29747	5.89318
		SPBC4F6.17C	3.34202	5.04456		SPBC21B10.12	0.345401	0.43227		SPBPB10D8.01	-1.27034	2.09383		SPAC513.02	2.75096	4.57357			SPBC4F6.17C	2.42874	5.04456		SPBC21B10.12	0.0968165	0.43227		SPBPB10D8.01	-4.86973	2.09383		SPAC513.02	0.936533	4.57357
		SPBC19C7.04C	1.96524	3.5276		SPBC359.05	0.0229266	0.952136		SPCPB1C11.03	0.172387	3.33761		SPBC1105.14	2.90993	4.16311			SPBC19C7.04C	2.88001	3.5276		SPBC359.05	-0.58805	0.952136		SPCPB1C11.03	-1.70886	3.33761		SPBC1105.14	2.7825	4.16311
		SPBC16D10.08C	4.50907	5.72795		SPBC1652.01	-0.379288	0.835762		SPAC29B12.10c	-0.697999	2.64427		SPAC2C4.17C	0.326125	3.37329			SPBC16D10.08C	3.43277	5.72795		SPBC1652.01	0.00978634	0.835762		SPAC29B12.10c	-1.52617	2.64427		SPAC2C4.17C	0.791285	3.37329
	Heat shock superinduced	SPBC1289.14	0.692262	3.43916		SPBC947.06C	1.64294	0.649353		SPAC5H10.06c	0.0170265	2.24564		SPCC320.03	0.776747	3.68449		Heat shock superinduced	SPBC1289.14	2.36563	3.43916		SPBC947.06C	0.111535	0.649353		SPAC5H10.06c	-0.243487	2.24564		SPCC320.03	0.505482	3.68449
		SPAC4H3.08	0.64047	3.83832		SPAC3C7.02C	2.18435	0.199544		SPBPB2B2.08	-0.427706	3.92361		SPCC1183.11	0.543696	3.23227			SPAC4H3.08	0.0555996	3.83832		SPAC3C7.02C	0.324189	0.199544		SPBPB2B2.08	0.898859	3.92361		SPCC1183.11	0.619585	3.23227
		SPBC1773.05c	2.52439	3.27942		SPAC2E1P3.04	0.697113	0.513284		SPBC16D10.06	-0.421647	2.69625		SPAC19D5.01	1.64963	6.0936			SPBC1773.05c	0.921814	3.27942		SPAC2E1P3.04	-0.0614648	0.513284		SPBC16D10.06	0.279621	2.69625		SPAC19D5.01	3.19888	6.0936
		SPAC22H10.13	2.62218	4.53411		SPBC1271.05C	1.42154	0.601806		SPBP16F5.08c	-0.0240476	1.81834							SPAC22H10.13	1.87559	4.53411		SPBC1271.05C	0.506874	0.601806		SPBP16F5.08c	-0.483646	1.81834
		SPAC22H12.01C	4.02549	3.60205		SPAC23G3.02C	0.944799	0.376051		SPAC869.05c	-1.46776	4.2884							SPAC22H12.01C	2.78633	3.60205		SPAC23G3.02C	0.319973	0.376051		SPAC869.05c	-0.615395	4.2884
		SPBC30D10.14	2.23391	3.4863		SPBC409.12C	0.70422	0.696697		SPCC1739.06c	-0.132604	2.65713							SPBC30D10.14	1.19275	3.4863		SPBC409.12C	0.555635	0.696697		SPCC1739.06c	0.192082	2.65713
		SPACUNK4.16C	2.49454	3.19055		SPBC29A3.01	0.371798	0.840117		SPAC1002.18	-0.882319	1.64802							SPACUNK4.16C	1.72937	3.19055		SPBC29A3.01	-0.0245218	0.840117		SPAC1002.18	0.167283	1.64802
		SPCC830.07c	3.03478	4.5618		SPAC222.08C	1.49595	2.13141		SPAC1002.17c	-1.56251	3.24229							SPCC830.07c	2.67275	4.5618		SPAC222.08C	0.426364	2.13141		SPAC1002.17c	0.557917	3.24229
		SPCC338.18	4.30776	5.61088		SPAC21E11.04	2.1719	2.63353		SPAC1002.19	-1.10672	4.37081							SPCC338.18	0.919924	5.61088		SPAC21E11.04	1.18399	2.63353		SPAC1002.19	1.47747	4.37081
		SPAC13G7.02C	4.95421	1.53557		SPBC16A3.17C	1.31953	2.88685		SPAC1399.04c	0.0148156	2.03559							SPAC13G7.02C	3.9328	1.53557		SPBC16A3.17C	0.498059	2.88685		SPAC1399.04c	-0.180487	2.03559
						SPAC2E12.03C	1.15684	2.38299		SPAC1039.01	-0.96879	1.46											SPAC2E12.03C	0.587174	2.38299		SPAC1039.01	-0.557336	1.46
						SPCC18B5.02C	-0.710836	1.84485		SPAC25B8.13c	-0.913137	1.91216											SPCC18B5.02C	1.13356	1.84485		SPAC25B8.13c	-0.425916	1.91216
						SPBC3H7.09	-0.156446	0.604204		SPAC977.16c	2.82088	0.227747											SPBC3H7.09	0.0267589	0.604204		SPAC977.16c	1.16718	0.227747
						SPCC663.07C	0.0314602	0.73246	Cadmium stress specific	SPCC965.06	0.422492	2.82401											SPCC663.07C	-0.0989514	0.73246	Cadmium stress specific	SPCC965.06	0.417392	2.82401
						SPBC25D12.04	-0.0854364	0.798167		SPAC521.03	1.64173	3.1221											SPBC25D12.04	-0.335902	0.798167		SPAC521.03	1.46764	3.1221
						SPACUNK4.10	1.01658	0.802537															SPACUNK4.10	0.455617	0.802537
						SPCC24B10.20	0.820197	0.809295															SPCC24B10.20	0.860932	0.809295
						SPCC550.10	0.538716	0.928507															SPCC550.10	0.625294	0.928507
						SPCC663.08C	0.913831	2.07723															SPCC663.08C	0.719985	2.07723
						SPCC663.06C	0.920368	1.98551															SPCC663.06C	0.5254	1.98551
						SPAC1F8.04C	1.12059	1.88411															SPAC1F8.04C	-0.099019	1.88411
						SPBC609.04	0.9083	3.08259															SPBC609.04	0.634908	3.08259
						SPBC17D11.03C	-0.0123259	0.923396															SPBC17D11.03C	-0.198686	0.923396
						SPBC1604.01	1.33806	1.3618															SPBC1604.01	-0.0238071	1.3618
						SPAC11E3.09	0.78708	1.09962															SPAC11E3.09	0.206325	1.09962
						SPAC6G10.03C	0.659819	1.08668															SPAC6G10.03C	0.296733	1.08668
						SPAC1B3.06C	0.582657	0.975263															SPAC1B3.06C	0.19228	0.975263
						SPCC1281.07C	0.325129	0.432088															SPCC1281.07C	-0.242725	0.432088
						SPAC513.06C	0.657407	1.33647															SPAC513.06C	0.150878	1.33647
						SPAC1F7.12	0.563697	0.735704															SPAC1F7.12	0.4899	0.735704
						SPCC1450.13C	0.798139	1.02235															SPCC1450.13C	0.331627	1.02235
						SPAC1F3.09	0.230189	1.03372															SPAC1F3.09	-0.240737	1.03372
						SPAC23G3.03	0.167935	1.82824															SPAC23G3.03	0.621785	1.82824
						SPAC22G7.08	1.11077	1.81351															SPAC22G7.08	1.52001	1.81351
						SPAC3C7.14c	0.625428	1.35343															SPAC3C7.14c	-0.247213	1.35343
						SPAC1B3.15C	0.620269	1.02022															SPAC1B3.15C	0.247173	1.02022
						SPCC18B5.01c	-1.03317	1.98532															SPCC18B5.01c	-1.08329	1.98532
						SPCC1223.09	-0.297125	-0.0531569															SPCC1223.09	0.124299	-0.0531569
						SPAC30.01c	-0.0181559	-0.378804															SPAC30.01c	0.0404106	-0.378804
					Oxidative stress superinduced	SPBC1773.06C	1.23444	1.69701														Oxidative stress superinduced	SPBC1773.06C	0.373591	1.69701
						SPAC23D3.05C	0.412173	1.43702															SPAC23D3.05C	0.16418	1.43702
						SPAC5H10.02C	2.35988	2.61919															SPAC5H10.02C	0.971916	2.61919
						SPBC215.11C	0.61535	1.92862															SPBC215.11C	0.230742	1.92862
						SPAC4H3.03C	0.523613	3.80541															SPAC4H3.03C	0.216066	3.80541
						SPAC139.05	0.296917	4.9765															SPAC139.05	-0.482043	4.9765
						SPBC2A9.02	2.20358	1.55032															SPBC2A9.02	0.45336	1.55032
						SPAC15E1.02C	4.16371	2.93387															SPAC15E1.02C	2.22568	2.93387
						SPAC23C11.06C	2.0331	2.30735															SPAC23C11.06C	1.19305	2.30735
						SPCC1393.12	1.82987	2.0147															SPCC1393.12	1.34842	2.0147
						SPAC19G12.09	1.81576	1.984															SPAC19G12.09	1.87519	1.984
						SPAC4A8.04	1.06043	1.13765															SPAC4A8.04	1.42592	1.13765

## Sheet: 9. mas5D, ssa2D vs stress LIST
List of genes with indicated fold change under indicated experimental conditions. Upregulated genes are labeled in red, downregulated genes are labeled in green.
SysID (total 4276 genes analyzed)		SysID (2fold change)	Heat_RNAseq		SysID (2fold change)	mas5D_RNAseq		SysID (2fold change)	ssa2D_RNAseq		SysID (2fold change)	Heat_Chen,2003	SysID (1.5fold change)	Heat_Chen,2003		SysID (2fold change)	H2O2_Chen,2003		SysID (2fold change)	Cd_Chen,2003		SysID (2fold change)	Sb_Chen,2003		SysID (2fold change)	MMS_Chen,2003		SysID (2fold change)	Sty1DHeat__Chen,2003	SysID (1.5fold change)	Sty1DHeat_Chen,2003		SysID (2fold change)	Atf1DHeat_Chen,2003	SysID (1.5fold change)	Atf1DHeat_Chen,2003
			log2(fold_change)			log2(fold_change)			log2(fold_change)			log2(fold_change)		log2(fold_change)			log2(fold_change)			log2(fold_change)			log2(fold_change)			log2(fold_change)			log2(fold_change)		log2(fold_change)			log2(fold_change)		log2(fold_change)
[truncated: 4,276 more rows]

## Sheet: 10. HS_mas5_ssa2_nm1-hsf1 LIST
List of genes with expression change greater than 2-fold under indicated experimental conditions. Upregulated genes are labeled in red, downregulated genes are labeled in green.
[truncated: 5,014 more rows]

[truncated: 4 more sheets: 11. Heat_RNAseq, 12. mas5D_RNAseq, 13. ssa2D_RNAseq, 14. nmt1-hsf1_RNAseq]
