# Supplementary material for: Hsp70-Hsp40 Chaperone Complex Functions in Controlling Polarized Growth by Repressing Hsf1-Driven Heat Stress-Associated Transcription
Source: PLoS Genet. 2013 Oct 17;9(10):e1003886. doi: 10.1371/journal.pgen.1003886 (PMC3798271; doi:10.1371/journal.pgen.1003886)
Supplement: Table S5 — Microarray results and analyses of differential gene expression in mas5Δ and wild type cells grown at 24°C. (XLS) [file pgen.1003886.s013.xls]

## Sheet: Contents
Vjestica et al., 2013 Table S3
Contents
Sheet 1	Summary
Sheet 2	Raw Datasets and T-test analysis
Sheet 3	Volcano plot and associated data
Sheet 4	Correlation Analysis
Sheet 5	CAT Analysis

## Sheet: 2. T-test
	DATASETS
Systemic ID	WT_WT ReplicaA	WT_WT ReplicaB	WT_WT ReplicaC	WT_mas5 ReplicaA	WT_mas5 ReplicaB	WT_mas5 ReplicaC	Welch's t-test p-value
SPBC1348.01		0.112021	-0.138435		-0.113412	-0.0464647	0.688511
SPBC1348.02	0.0721864	-0.0633793	0.112981	2.37399	2.40143		0.00025252
SPBC1348.03							#DIV/0!
SPBC1348.04				1.33688			#DIV/0!
SPBC1348.05							#DIV/0!
SPBC1348.06c						0.521615	#DIV/0!
SPBC1348.07							#DIV/0!
SPBC1348.08c					-0.350376		#DIV/0!
SPBC1348.09							#DIV/0!
SPBC1348.10c	0.211739	0.0527245	0.207465		0.719458		#DIV/0!
SPBC1348.11							#DIV/0!
SPBC1348.12							#DIV/0!
SPBC1348.13							#DIV/0!
SPBC1348.14c							#DIV/0!
SPAC212.02							#DIV/0!
SPAC212.03							#DIV/0!
SPAC212.06c	0.148736	-0.0895654	0.116793	2.16438	2.37258		0.00315954
SPAC212.07c							#DIV/0!
SPAC212.08c	-0.210557	-0.0274473	-0.112333				#DIV/0!
SPAC212.09c		0.272347	0.512394		0.753058		#DIV/0!
SPAC212.10	0.492822	0.111765	0.73354	0.480568	0.490019		0.848464
SPAC212.11							#DIV/0!
SPAC664.01c							#DIV/0!
SPAC1639.01c	0.258979	0.394783	0.396546	0.651395	0.129361	0.314645	0.932324
SPAC13G6.13							#DIV/0!
SPAC12G12.02	0.262269	0.317836	0.478974	-0.884816	-0.604423	0.532318	0.259606
SPAC13G6.14	-0.422464	-0.114805	-0.0365319		-0.2307		#DIV/0!
SPAC13G6.15c			0.698933				#DIV/0!
SPAC3A11.13	0.212572	0.0792796	-0.0223645	-0.680751	0.103729		0.50883
SPAC24B11.14							#DIV/0!
SPAC4F8.02c						-1.0677	#DIV/0!
SPAC222.15							#DIV/0!
SPAC167.06c					0.182685		#DIV/0!
SPAC3F10.18c	-0.312315	-0.110792	-0.213135	-0.165344	0.0620439	0.190125	0.132087
SPAC1142.02c	-0.233107	0.11531	0.334282	0.361649	0.254921		0.287981
SPAC977.04							#DIV/0!
SPAC977.10	0.820897	0.884988	0.57058	1.73314	2.11325		0.0556507
SPAC977.11	0.150844	0.292233	0.29757	-0.958159	-0.548954	-0.68578	0.00756034
SPAC977.12	0.255537	0.0907492	-0.0397232	0.268846	-0.507642		0.669451
SPAC977.13c							#DIV/0!
SPAC977.14c	-0.0214536	0.131647	0.00646325	1.25269	0.93826		0.0728457
SPAC977.15							#DIV/0!
SPAC977.16c		0.0596688	0.155766		2.84136		#DIV/0!
SPAC977.17	-0.232953	0.247503	0.265261	0.83694	0.42389		0.165925
SPAPJ695.01c	0.399082	-0.088943					#DIV/0!
SPAC1F8.01							#DIV/0!
SPAC1F8.02c							#DIV/0!
SPAC1F8.03c							#DIV/0!
SPAC1F8.04c							#DIV/0!
SPAC1F8.05							#DIV/0!
SPAC1F8.06	0.338592	0.424913	0.212647	-2.36471	-2.33449	-0.446975	0.0831728
SPAC1F8.07c	0.334528	0.63685	0.235105	-1.21006	-0.0928961	-0.466572	0.0802921
SPAC1F8.08							#DIV/0!
SPAC11D3.01c		-0.0278453	0.0348059				#DIV/0!
SPAC11D3.02c	0.126927	0.544712	0.194488	0.214679	-0.493618		0.426056
SPAC11D3.03c							#DIV/0!
SPAC11D3.04c	-0.452272	-0.406384	-0.276219	-0.585388	-0.0622032		0.869774
SPAC11D3.05			0.497797				#DIV/0!
SPAC11D3.06							#DIV/0!
SPAC11D3.07c						1.5248	#DIV/0!
SPAC11D3.08c							#DIV/0!
SPAC11D3.09							#DIV/0!
SPAC11D3.10							#DIV/0!
SPAC11D3.11c		0.734779	-0.190038		-0.470127		#DIV/0!
SPAC11D3.13		-0.148108					#DIV/0!
SPAC11D3.14c							#DIV/0!
SPAC11D3.15		0.00337925	0.133175	0.130242	0.139936		0.490137
SPAC11D3.16c							#DIV/0!
SPAC11D3.17							#DIV/0!
SPAC11D3.18c							#DIV/0!
SPAC5H10.01							#DIV/0!
SPAC5H10.02c							#DIV/0!
SPAC5H10.03	-0.10244	-0.127507	-0.237793	-1.83628	-1.50468		0.0557503
SPAC5H10.04							#DIV/0!
SPAC5H10.05c		0.125551	0.0991428				#DIV/0!
SPAC5H10.06c	0.180205	0.289375	0.302266	1.65991	1.35698		0.0618817
SPAC5H10.07							#DIV/0!
SPAC5H10.08c		-0.198882					#DIV/0!
SPAC5H10.09c							#DIV/0!
SPAC5H10.10	-0.106744	-0.020687	-0.00153289	0.981721	0.366221	0.746449	0.0498333
SPAC5H10.11							#DIV/0!
SPAC5H10.12c	-0.240299	0.0462095	0.179429	-0.149728	-0.235783		0.266569
SPAC5H10.13c	0.00760535	-0.0700019	-0.265704				#DIV/0!
SPAC13G6.02c	-0.344928	-0.544784	0.200926	-0.597276	-0.420097		0.341641
SPAC13G6.03		-0.0992233	0.16397				#DIV/0!
SPAC13G6.04							#DIV/0!
SPAC13G6.05c		0.307127			0.220491	1.9488	#DIV/0!
SPAC13G6.06c	0.298342	0.472313	0.395033	-0.285256	0.0530923		0.182458
SPAC13G6.07c	-0.366538	-0.439279	-0.127621	-0.195423	-0.140466		0.265009
SPAC13G6.08							#DIV/0!
SPAC13G6.09							#DIV/0!
SPAC13G6.10c	-0.383423	-0.115761	-0.238659	-0.0202613			#DIV/0!
SPAC13G6.11c	0.197433	0.100436	0.485152		0.0419909		#DIV/0!
SPAC24B11.05		-0.16822	-0.136699	0.347173	-0.209339		0.571974
SPAC24B11.06c	0.317304	-0.149421	0.120992	0.344584	0.0679202	0.283243	0.450993
SPAC24B11.07c		-0.202394	-0.28125				#DIV/0!
SPAC24B11.08c	0.872914	0.984563	0.695953	0.764382	0.864542	0.0609255	0.375177
SPAC24B11.09	-0.0396193	-0.451643	-0.00909966	-0.100182	0.027656		0.471965
SPAC24B11.10c		-0.587593					#DIV/0!
SPAC24B11.11c	0.742851	0.535517	0.244946	0.628528	1.161	2.07489	0.198395
SPAC24B11.12c	0.813198	0.537682	0.399925	0.845628	0.178055		0.867374
SPAC806.02c				1.07619			#DIV/0!
SPAC806.03c	-0.471438	-0.674699	-0.651806	-1.17224	-1.85322		0.217126
SPAC806.04c	0.611042	0.29499	0.192357				#DIV/0!
SPAC806.05							#DIV/0!
SPAC806.06c		0.0216818				-0.175721	#DIV/0!
SPAC806.07	-0.382028	-0.494892	-0.265473		-0.0929306		#DIV/0!
SPAC806.08c	0.721657	0.886559	0.45412	0.821337	1.09707	-0.0647052	0.865918
SPAC1F5.11c							#DIV/0!
SPAC1F5.10			-0.0244439				#DIV/0!
SPAC1F5.09c							#DIV/0!
SPAC1F5.08c		0.444405					#DIV/0!
SPAC1F5.07c	-0.412623	-0.260186	-0.398638	0.0322084	-0.414941	-1.07693	0.728141
SPAC1F5.06	0.259107	0.181826	0.127426	-0.538788	-0.266727		0.122379
SPAC1F5.05c	-0.0205693	0.0238845	-0.1309	0.860996	0.308942		0.256407
SPAC1F5.04c		-0.377596				-1.08316	#DIV/0!
SPAC1F5.03c	0.704815	0.190885	0.311158	-0.00526874	0.344777		0.408409
SPAC1F5.02	0.0144962	0.0766572	-0.0130127	0.222227	0.179193	0.644322	0.158074
SPAC18B11.10	0.197909	0.238379	0.292982		0.402223		#DIV/0!
SPAC18B11.09c		-0.24759	-0.133364	-0.575107			#DIV/0!
SPAC18B11.08c	-0.0993189	-0.132139	-0.247081	-0.804756	-0.818543		0.0039756
SPAC18B11.07c		-0.277993	-0.0435394	-0.0238072	-0.0362798	2.26539	0.362149
SPAC18B11.06	-0.373337	-0.285796	-0.18936				#DIV/0!
SPAC18B11.05	0.227843	0.460705	0.219559	0.635719	0.559526	-0.0408788	0.746774
SPAC18B11.04	0.167043	0.140609	0.0551892	-0.842509	0.0242893		0.435434
SPAC18B11.03c		0.52336					#DIV/0!
SPAC18B11.02c	0.204584	0.616696	0.314307	-0.431536	-0.206648		0.0282058
SPAC12G12.15				-0.356899			#DIV/0!
SPAC12G12.14c		-0.324617					#DIV/0!
SPAC12G12.13c	0.234094	0.161229	0.234191	-0.240434	0.251933		0.558712
SPAC12G12.12	-0.0577345	-0.0416723	-0.517994	0.249665	-0.399963	-0.427346	0.963565
SPAC12G12.11c		-0.271873	-0.362727		-0.142836		#DIV/0!
SPAC12G12.10	0.376137	0.208971	0.284475				#DIV/0!
SPAC12G12.09							#DIV/0!
SPAC12G12.08	-0.167568	0.126172	0.226758	0.0223974	0.539431	1.91221	0.307415
SPAC12G12.07c	-0.281226	0.0674544	-0.244561	-0.359002	-0.428728		0.152954
SPAC12G12.06c	-0.376134	-0.387968	-0.0277237	-1.07185	-1.14548		0.0132194
SPAC12G12.05c							#DIV/0!
SPAC12G12.04	-0.406624	-0.48604	-0.456556	0.529569	0.287278		0.0799368
SPAC12G12.03	-0.559117	-0.681351	-0.565131	-0.271416		0.635668	0.332123
SPAC630.03	-0.0993661	-0.0413689	0.031242	-0.23859	0.485577	0.308886	0.416544
SPAC630.04c							#DIV/0!
SPAC630.05	-0.0128261	-0.318159	0.243805		0.209262		#DIV/0!
SPAC630.06c		0.227228	1.29735				#DIV/0!
SPAC630.07c							#DIV/0!
SPAC630.08c	0.00712272	-0.121599	-0.149251	-1.23185	-1.05509	-1.35963	0.00131868
SPAC630.15							#DIV/0!
SPAC630.09c	0.437371	0.462585	0.224235	-0.943582	-0.806148		0.001578
SPAC630.10	0.200608	0.273787	0.19044	0.263489	-0.0185025		0.608788
SPAC630.11	0.282128	0.302047	0.00240314	0.924223	1.16776	0.253199	0.154882
SPAC630.12	0.379779	0.391861	0.28837	0.746634	0.766998		0.00374186
SPAC630.13c	0.700078	0.789547	0.964047	1.38116	1.80812		0.1375
SPAC630.14c	-0.338859	-0.413384	-0.165761	0.262877			#DIV/0!
SPAC1751.01c		0.485958	-0.076199		-0.104335		#DIV/0!
SPAC1751.04							#DIV/0!
SPAC1751.02c	0.161887	0.0966332	0.40164	0.0703507	0.416597		0.918374
SPAC31A2.02	0.516199	0.326255	0.320232	0.183827	0.407267	0.644425	0.88029
SPAC31A2.03		0.249517	-0.0517498	0.314425			#DIV/0!
SPAC31A2.04c	0.778795	0.848661	0.712288	0.795399	1.35233	0.479712	0.744463
SPAC31A2.05c		-0.135153	0.008839	0.129245			#DIV/0!
SPAC31A2.06	0.193775	0.096469	-0.11266	0.258081	0.205231		0.19068
SPAC31A2.07c	-0.108098	-0.114483	-0.0549978	-0.538201	-0.132139		0.442325
SPAC31A2.08	0.0369398	0.309758	-0.0146146	0.268981	0.77391		0.325782
SPAC31A2.09c	0.443101	0.234203	0.0675448		1.0005		#DIV/0!
SPAC31A2.10	0.248698	0.228516	0.806454		0.22386		#DIV/0!
SPAC31A2.11c		-0.457144	-0.00821473				#DIV/0!
SPAC31A2.12	-0.405453	-0.123811	0.0770432	-0.614119	-0.280739	0.0167871	0.572218
SPAC31A2.13c	-0.145718	-0.0339779	-0.319674		-0.193915		#DIV/0!
SPAC31A2.14						0.0727538	#DIV/0!
SPAC31A2.15c							#DIV/0!
SPAC31A2.16		-0.128962	0.160229				#DIV/0!
SPAC13C5.02							#DIV/0!
SPAC13C5.03							#DIV/0!
SPAC13C5.04		0.251288	0.138206		1.0698		#DIV/0!
SPAC13C5.05c	0.670267	0.189808	0.762587	0.528847	1.0587	0.110864	0.942694
SPAC13C5.06c		-0.308373	-0.205983				#DIV/0!
SPAC13C5.07	0.213526	0.76114	0.520621				#DIV/0!
SPAC23E2.01	0.16423	-0.0194635	0.155661	-0.0822383	-0.0165783		0.120371
SPAC23E2.02							#DIV/0!
SPAC23E2.03c		-0.200291					#DIV/0!
SPAC24H6.13	0.0266032	0.0257594	0.104657	-0.333433	-0.230381	-0.334167	0.00167101
SPAC24H6.12c		-0.121978	0.0221491		-0.264812		#DIV/0!
SPAC24H6.11c			-0.0787452				#DIV/0!
SPAC24H6.10c	-0.24326	-0.0798897	-0.157718	-0.602842	-0.348966	-0.366495	0.0552657
SPAC24H6.09		-0.166269	0.224392		0.221192		#DIV/0!
SPAC24H6.08							#DIV/0!
SPAC24H6.07	-0.486674	-0.515978	-0.390708	-1.2173	-0.924341	0.113609	0.653124
SPAC24H6.06		-0.342335	-0.68299				#DIV/0!
SPAC24H6.05	0.33775	0.500236	0.285128	0.937488	0.527978	-0.139224	0.85083
SPAC24H6.04	-0.256135	-0.0757592	0.0834465	0.151755	-0.376295	-0.497856	0.529778
SPAC24H6.03	0.197003	0.244793	0.304329		0.374101	0.204656	0.716835
SPAC24H6.02c		-0.0265885					#DIV/0!
SPAPB21F2.02	0.311641	0.032805	0.0183937	0.897699	0.904596		0.0145424
SPAPB21F2.03	-0.0666049	0.344356	0.0417043		-0.436767		#DIV/0!
SPAC227.02c							#DIV/0!
SPAC227.03c	0.251625	-0.0870058	0.129525	0.583558	0.934281		0.104534
SPAC227.04		-0.174588	-0.14789	0.186411	0.170782		0.00544351
SPAC227.05							#DIV/0!
SPAC227.06	0.09906	0.269158	0.038312	0.589295	0.220002	0.671564	0.10613
SPAC227.07c	-0.146722	0.368794	0.19365		-0.620184		#DIV/0!
SPAC227.08c	0.365518	0.203577	-0.0986952		0.677025		#DIV/0!
SPAC227.09							#DIV/0!
SPAC227.10	-0.18644	0.133409	-0.27894	-0.00992679	-0.256545		0.906652
SPAC227.11c			0.929378				#DIV/0!
SPAC227.12		0.420703	0.64793				#DIV/0!
SPAC227.13c		-0.441843	-0.133577				#DIV/0!
SPAC227.14							#DIV/0!
SPAC227.15							#DIV/0!
SPAC227.16c		-0.29656					#DIV/0!
SPAC227.17c		-0.206268	-0.182768	0.111479			#DIV/0!
SPAC2F7.02c		-0.194354	-0.130876				#DIV/0!
SPAC2F7.03c	0.0436188	0.141558	0.269251	0.345424	0.784409	-0.438613	0.847165
SPAC2F7.04		-0.0135999	-0.40349	-0.138723		-0.186211	0.852425
SPAC2F7.05c	0.045631	-0.0490977	-0.314059		-0.554728		#DIV/0!
SPAC2F7.06c							#DIV/0!
SPAC2F7.07c		-0.186119	0.0441992	-0.125626			#DIV/0!
SPAC2F7.08c		0.170196		-0.136556			#DIV/0!
SPAC2F7.09c	0.140097	0.104036	0.416176	0.251833	-0.189836		0.544003
SPAC2F7.10	0.149977	-0.0636087	-0.0521019		0.273002		#DIV/0!
SPAC2F7.11	-0.171351	-0.302667	0.141358			0.173816	#DIV/0!
SPAC2F7.13c	-0.200616	-0.119551	0.131398	-0.75151	-0.365078		0.185996
SPAC2F7.14c		-0.0981717	-0.184378	-0.244354		-0.688216	0.37474
SPAC2F7.15	0.0760718	-0.187185	0.384427		-0.490406		#DIV/0!
SPAC2F7.16c		-0.163132			-0.092517		#DIV/0!
SPAC2F7.17		0.24119	-0.0841295				#DIV/0!
SPAC13A11.02c	-0.115827	-0.055842	0.241311	0.0638762	-0.0407103	-0.581464	0.42479
SPAC13A11.03							#DIV/0!
SPAC13A11.04c							#DIV/0!
SPAC13A11.05	0.410325	0.0734878	0.037663	0.185829	0.308359		0.623913
SPAC3H8.02	-0.0856394	-0.277105	0.0532434	0.0875861	0.747762	-0.57814	0.67465
SPAC3H8.03	0.0488113	-0.0200752	-0.137268		-0.263124	2.29019	0.56179
SPAC3H8.04	-0.0275372	-0.107541	0.141367	0.534387	0.305916	0.729111	0.0305746
SPAC3H8.05c	0.207891	0.269633	0.259152	0.457394	0.435265	0.674032	0.060513
SPAC3H8.06	0.22937	-0.0365337	-0.131244	-0.622739	-0.616841		0.027184
SPAC3H8.07c							#DIV/0!
SPAC3H8.08c		0.695919	0.0987814		0.00173962		#DIV/0!
SPAC3H8.09c							#DIV/0!
SPAC3H8.10	-0.520185	-0.380958	-0.412346	-0.834497	-0.311536		0.696128
SPAC1F3.02c		0.0309913		-0.14414			#DIV/0!
SPAC1F3.03		-0.0010281	0.132985				#DIV/0!
SPAC1F3.04c	0.0144764	-0.274111	-0.270504	-0.660823	-0.656593		0.0371036
SPAC1F3.05	-0.363161	-0.190988	-0.159352	-0.225308			#DIV/0!
SPAC1F3.06c	0.341473	0.209364	0.123564	0.212084	-0.0306444		0.454438
SPAC1F3.07c	0.00674848	0.458756	0.11146	-0.164032	-0.676308	0.68695	0.611091
SPAC1F3.08c				0.32994		0.718674	#DIV/0!
SPAC1F3.09	0.0343365	0.00203517	0.103529	-0.317672	0.205505		0.761893
SPAC1F3.10c		0.357002					#DIV/0!
SPAC1D4.02c	-0.417475	-0.159578	-0.191975	0.405139	0.532187		0.0060884
SPAC1D4.03c		0.0709496					#DIV/0!
SPAC1D4.04	0.21283	0.186966	0.0942805	-0.278051	0.388627	-0.57392	0.378723
SPAC1D4.05c	0.137583	0.0613069	-0.0816024	0.258181	0.253802		0.0774758
SPAC1D4.06c		-0.0496464	-0.34158	-0.586479		-0.153756	0.580834
SPAC1D4.07c		0.376594					#DIV/0!
SPAC1D4.08	-0.224395	-0.0668648	0.0823833	0.516645	-0.244923	0.109017	0.475735
SPAC1D4.09c	0.0568982	0.383323	-0.191574	0.414209	0.314819		0.228448
SPAC1D4.10		0.0683252				-0.475738	#DIV/0!
SPAC1D4.11c	0.100733	0.133384	0.201727	-0.970289	-0.956521		0.000414993
SPAC1D4.12							#DIV/0!
SPAC1D4.13	-0.125975	0.199359	0.167852	0.238499	0.302396		0.202354
SPAC22F3.13	-0.0942879	0.00624934	-0.321824	-0.551923	0.673028		0.802028
SPAC22F3.12c						1.31721	#DIV/0!
SPAC22F3.11c	-0.608007	-0.374328	-0.431359				#DIV/0!
SPAC22F3.10c	0.664604	0.594478	0.271713	0.888973	0.526873	1.19646	0.202685
SPAC22F3.09c							#DIV/0!
SPAC22F3.08c	0.0641176	0.168136	0.171064	-0.152102	-0.459076		0.199031
SPAC22F3.07c	-0.12973	-0.179729	-0.310198	-0.444338	-0.465005	-0.362131	0.0355985
SPAC22F3.06c	0.450477	-0.0085195	0.195644	0.575758	0.144035		0.626206
SPAC22F3.05c							#DIV/0!
SPAC22F3.04							#DIV/0!
SPAC22F3.03c							#DIV/0!
SPAC22F3.02							#DIV/0!
SPAC1296.02	-0.084762	-0.398679	-0.254275	-0.169575	0.0064851	-0.522643	0.929028
SPAC1296.03c							#DIV/0!
SPAC1296.04		-0.166924		0.674113			#DIV/0!
SPAC1296.05c							#DIV/0!
SPAC1296.06		-0.377501					#DIV/0!
SPAPJ696.01c	0.439372	0.157873	0.130526	0.155468	0.596323		0.655526
SPAPJ696.02							#DIV/0!
SPAC22G7.02	-0.0459558	0.100099	-0.0880843	0.674849	0.400433		0.115228
SPAC22G7.03							#DIV/0!
SPAC22G7.04		-0.120568	0.0253437	-0.0637239			#DIV/0!
SPAC22G7.05		-0.0975525	0.100141				#DIV/0!
SPAC22G7.06c	0.140175	0.0227733	-0.129928	-0.966923	-1.01135	-0.913702	0.0029385
SPAC22G7.07c							#DIV/0!
SPAC22G7.08							#DIV/0!
SPAC22G7.09c	-0.0386409	-0.398021	-0.338912	-0.445229	-0.48102		0.204916
SPAC22G7.10	-0.329213	-0.287482	-0.1779	0.370785	-0.0111647		0.243874
SPAC4G8.02c	-0.273696	-0.454867	-0.441234	-0.548706	-0.46926		0.19
SPAC4G8.03c		-0.173209	-0.294479				#DIV/0!
SPAC4G8.15c							#DIV/0!
SPAC4G8.04							#DIV/0!
SPAC4G8.05		0.0399799	2.16558e-05				#DIV/0!
SPAC4G8.06c	0.218564	0.228847	0.46345	-0.398569	-0.207245		0.0293414
SPAC4G8.07c		0.15309	0.487049				#DIV/0!
SPAC4G8.08	-0.361886	-0.214129	-0.118465		-0.28772		#DIV/0!
SPAC4G8.09	0.568627	0.448766	-0.0104217	0.896777	1.76554		0.226941
SPAC4G8.10			-0.078803				#DIV/0!
SPAC4G8.11c							#DIV/0!
SPAC4G8.12c		0.565647					#DIV/0!
SPAC4G8.13c	-0.450185	-0.204439	0.232711	-0.626361	0.328708		0.989377
SPAC16C9.02c	-0.036214	-0.293452	-0.383376				#DIV/0!
SPAC16C9.03		-0.378201	-0.299026				#DIV/0!
SPAC16C9.04c	0.0627393	-0.259709	-0.0924046		0.607298		#DIV/0!
SPAC16C9.05	-0.0981161	-0.184637	-0.433003		0.0684825		#DIV/0!
SPAC16C9.06c		0.00713236	0.875103				#DIV/0!
SPAC2G11.02	0.018027	-0.0358413	0.600933	-0.201646	-0.425922		0.121031
SPAC2G11.03c	0.257613	0.187468	-0.221981	0.0607634	0.310983		0.608463
SPAC2G11.04		0.487188	0.188753				#DIV/0!
SPAC2G11.05c						0.0917279	#DIV/0!
SPAC2G11.06							#DIV/0!
SPAC2G11.07c	0.101372	0.0868716	0.608234	0.691386	0.038033	0.726279	0.482033
SPAC2G11.08c							#DIV/0!
SPAC2G11.09	0.00243532	-0.0786248	-0.0382802	0.253348	0.516558		0.182688
SPAC2G11.10c		-0.0176084				0.465901	#DIV/0!
SPAC2G11.11c	-0.16039	0.215426	0.133299	-0.111102	-0.465606	-0.443681	0.0674311
SPAC2G11.12		0.0327832	-0.00295004				#DIV/0!
SPAC2G11.13		-0.00800198			0.523705		#DIV/0!
SPAC2G11.14		0.222233					#DIV/0!
SPAC521.02		-0.191139				-0.341569	#DIV/0!
SPAC521.03	-0.365442	-0.00245144	-0.0562105	0.840902	0.687201	0.758191	0.00805548
SPAC521.04c	0.630405	0.235615	0.425112	0.970507	1.1837		0.0295795
SPAC521.05	0.0119511	-0.0135604	-0.328132	-0.99246	-1.32537		0.0391697
SPAC23G3.02c	0.0962519	-0.0170711	-0.0667531	0.166531	0.430472	-0.72191	0.908006
SPAC23G3.03							#DIV/0!
SPAC23G3.04		-0.087081	0.271583				#DIV/0!
SPAC23G3.05c		0.328237	0.128331	0.121968			#DIV/0!
SPAC23G3.06	0.0995938	-0.00730267	0.213248	-0.101706	-0.0199795	-0.89168	0.251493
SPAC23G3.07c		0.0524835					#DIV/0!
SPAC23G3.08c	0.116113	0.12598	0.265467	0.398539	0.0106824		0.885769
SPAC23G3.09	0.527775	0.360448	0.0864334	0.445308	0.527997	1.02684	0.207045
SPAC23G3.10c						0.428742	#DIV/0!
SPAC23G3.11	0.21162	0.280987	0.137304	0.0308062	0.410436		0.964529
SPAC23G3.12c		-0.118923	0.170025	-0.322136			#DIV/0!
SPAC22H12.02		0.172631	-0.397451				#DIV/0!
SPAC22H12.03						1.22258	#DIV/0!
SPAC22H12.04c	-0.722821	-0.343036	-0.401833	-1.03978	-1.06519	-0.599156	0.102268
SPAC22H12.05c		0.227372	-0.203556				#DIV/0!
SPAC1687.02		0.477872	0.406258		-0.17166		#DIV/0!
SPAC1687.03c		0.403671	0.546947			0.624425	#DIV/0!
SPAC1687.04							#DIV/0!
SPAC1687.05		0.263194	0.179015	-0.0217377			#DIV/0!
SPAC1687.06c	-0.12188	-0.155729	0.0106558	-0.395753	-0.956608	-0.396188	0.109599
SPAC1687.07		0.25212	-0.166107				#DIV/0!
SPAC1687.08		-0.0580853		-1.00044			#DIV/0!
SPAC1687.09	0.337175	-0.053432	0.610597	1.21567	0.859887		0.0723356
SPAC1687.10							#DIV/0!
SPAC1687.11	-0.06921	0.142053	-0.276095	-0.743471	-1.32219		0.144485
SPAC1687.12c	0.0552534	-0.127941	-0.426434	-0.290388	0.147149		0.753096
SPAC1687.13c							#DIV/0!
SPAC1687.14c		0.211054	0.257048		0.167875	0.120509	0.112719
SPAC1687.23c							#DIV/0!
SPAC1687.15	0.0488712	0.118869	0.0273147	0.574116	0.485652		0.0170728
SPAC1687.16c	-0.0786492	0.451442	0.121209				#DIV/0!
SPAC1687.17c	0.374421	0.0251146	0.232245	0.353132	0.402093		0.238022
SPAC1687.18c		0.151003	0.159506			0.00878524	#DIV/0!
SPAC1687.19c	0.488853	0.172041	0.55307	-0.27409	0.251368		0.330704
SPAC1687.20c							#DIV/0!
SPAC222.03c	0.165519	0.0126952	0.212379	0.0430024	-0.398569		0.384406
SPAC222.04c	-0.0270314	0.19009	-0.0786845	-0.454601	-0.365926		0.0205739
SPAC222.05c		0.643156	-0.194407		0.447956		#DIV/0!
SPAC222.06	0.29763	0.174538	0.0205009	-0.7323	-0.830816		0.00224091
SPAC222.07c		-0.155926					#DIV/0!
SPAC222.08c	-0.422277	-0.375371	-0.703675	-0.174161	0.409615		0.25409
SPAC222.09	0.637964	0.362127	0.449942	-0.122572	0.275119	-0.126254	0.0491237
SPAC222.10c		0.351342	0.573924				#DIV/0!
SPAC222.11	0.0470742	-0.221573	-0.194755	-1.10423	-0.490113		0.253501
SPAC222.12c	0.315517	0.531436	0.0742623	0.678993	0.892553	0.425481	0.130421
SPAC222.13c	0.462496	0.458578	0.207655	0.82722	0.572708		0.175494
SPAC222.14c	-0.240399	0.152499	-0.0340123	-0.10104	0.153039		0.72709
SPAC821.03c	0.229173	-0.00598517	-0.0945315	0.408983	-0.110176	-0.501733	0.724749
SPAC821.04c							#DIV/0!
SPAC821.05	0.129738	0.280525	-0.00467736	-0.321019	0.193605	-0.38922	0.231908
SPAC821.06	0.109592	0.261234	0.0555756	-0.0648887	0.362689	0.568885	0.520781
SPAC821.07c	0.299129	0.667969	0.337965	0.502994	0.541952	0.161146	0.854159
SPAC821.08c	0.0832964	-0.0918729	-0.055277	-0.185354	-0.627216	-0.165657	0.170989
SPAC821.09	0.0554178	0.0813212	-0.0669793	-0.655997	-0.25129		0.242136
SPAC821.10c	-0.508511	-0.403218	-0.192701	-0.188717	-1.18886	-0.469065	0.499024
SPAC821.11	-0.203943	-0.162871	-0.294899	-0.362328			#DIV/0!
SPAC821.12	0.752996	-0.0357891	0.311378	0.301116	1.02228	0.05679	0.767436
SPAC139.02c	0.0718373	0.176905	-0.128935	0.322497	-0.162942	0.288234	0.584787
SPAC139.03						-0.699847	#DIV/0!
SPAC139.04c	-0.394353	-0.287746	-0.272572	0.742287	-0.573126		0.650091
SPAC139.05						-0.874613	#DIV/0!
SPAC23C4.02							#DIV/0!
SPAC23C4.03	-0.027329	-0.0865873	-0.206688	-0.236368	-0.433289		0.209794
SPAC23C4.05c	-0.179567	0.099937	0.126266	0.942253	0.276183		0.308016
SPAC23C4.06c		0.143449	0.296611				#DIV/0!
SPAC23C4.07							#DIV/0!
SPAC23C4.08	-0.534276	-0.189658	-0.302473	0.485618	-0.428507	0.803503	0.225804
SPAC23C4.09c	0.185633	0.234426	0.0444642	-0.275974	-0.485725	0.885809	0.815949
SPAC23C4.10	0.0588539	0.329179	-0.00209982	0.149088	-0.0205661		0.66114
SPAC23C4.11	0.220615	-0.0369685	-0.187817	0.365656	-0.102133		0.675293
SPAC23C4.12	-0.3484	-0.110136	-0.477749			-0.209538	#DIV/0!
SPAC23C4.13	0.129064	0.0826091	0.205514	0.407172	0.482735		0.0149729
SPAC23C4.14	0.193382	0.10134	-0.133904		-0.0732875		#DIV/0!
SPAC23C4.15	-0.128696	0.0404004	-0.0478303	0.297967	0.127093	0.020394	0.124402
SPAC23C4.16c		-0.485986		-0.248615			#DIV/0!
SPAC23C4.17		-0.243939	-0.416263		-0.713458		#DIV/0!
SPAC23C4.18c							#DIV/0!
SPAC23C4.19							#DIV/0!
SPAC1A6.03c	0.000468425	-0.105499	-0.0918837	0.212438	0.514576	2.1204	0.228394
SPAC1A6.11				0.831986			#DIV/0!
SPAC1A6.04c	-0.647426	-0.540237	-0.125826	-0.243642	-1.06721		0.692101
SPAC1A6.05c	-0.0763506	0.0106568	0.161573	0.176456	-0.584246		0.646026
SPAC1A6.06c							#DIV/0!
SPAC1A6.07		-0.130401	-0.364802		-0.135865		#DIV/0!
SPAC1A6.08c							#DIV/0!
SPAC1A6.09c		-0.379044	-0.540549	-1.01684			#DIV/0!
SPAC30D11.14c		-0.144999	-0.284146				#DIV/0!
SPAC30D11.13	0.398054	0.0104433	0.226283	1.0327	0.758057		0.049648
SPAC30D11.12	0.244585	-0.113257	0.122576	-0.141283	-0.21246	0.510526	0.906775
SPAC30D11.11	-0.402179	-0.065795	0.00815588	-0.639794		1.37504	0.696117
SPAC30D11.10							#DIV/0!
SPAC30D11.09		0.0187868	0.122199		-0.334855		#DIV/0!
SPAC30D11.08c	-0.305028	-0.173556	-0.354056	0.0681934	-0.477383		0.834181
SPAC30D11.07		0.302216			0.136797		#DIV/0!
SPAC30D11.06c							#DIV/0!
SPAC30D11.05		-0.360311				0.965235	#DIV/0!
SPAC30D11.04c	-0.0394688	0.151605	-0.341193	-0.506556	-0.0881742		0.477617
SPAC30D11.03		0.466756	0.510762				#DIV/0!
SPAC30D11.02c							#DIV/0!
SPAC56F8.02	0.297982	0.304812	0.249599	0.895524	0.667554	0.467079	0.0839027
SPAC56F8.03	0.109315	0.385346	0.148871	-0.170399	0.0796533		0.231967
SPAC56F8.04c	0.0985352	0.134907	-0.0777301	-0.0301972	0.00828588		0.443379
SPAC56F8.05c	0.344873	0.0270512	0.269711	-0.0976605	-0.193488		0.0492725
SPAC56F8.06c		0.175613					#DIV/0!
SPAC56F8.07	-0.0821266	0.0965702	0.951451		-0.247178		#DIV/0!
SPAC56F8.08		0.232853			0.178117		#DIV/0!
SPAC56F8.09		0.199533	-0.267301				#DIV/0!
SPAC56F8.10	0.0442333	0.0943711	0.27338		-0.136134		#DIV/0!
SPAC56F8.11	-0.310779	0.0415369	-0.138476		-0.475684		#DIV/0!
SPAC56F8.12							#DIV/0!
SPAC56F8.13							#DIV/0!
SPAC56F8.14c							#DIV/0!
SPAC56F8.15	0.669041	0.568745	0.603212		-0.021983		#DIV/0!
SPAC56F8.16		-0.13325	-0.0160975				#DIV/0!
SPAC22A12.02c							#DIV/0!
SPAC22A12.03c	0.124619	0.499837	0.0757013	-0.0658297	0.334067		0.72173
SPAC22A12.04c	-0.51089	-0.150363	-0.480937	-0.32178	-1.53918	1.00134	0.910186
SPAC22A12.05		-0.228568	0.232519	-0.591547			#DIV/0!
SPAC22A12.06c	-0.0941442	-0.160411	-0.0536405				#DIV/0!
SPAC22A12.07c		0.174941	-0.186809	-0.274004	-0.511499		0.235164
SPAC22A12.08c	0.11698	-0.122571	0.145736	-0.0827835	0.287731	-0.379123	0.656195
SPAC22A12.09c	-0.399423	-0.193246	-0.536355	-0.56006	-0.334764		0.675679
SPAC22A12.10	0.274436	0.190669	0.430654	0.164734	0.0452519		0.129802
SPAC22A12.11	-0.329442	0.33938	0.0385818	0.689816	0.364263	-0.662657	0.817105
SPAC22A12.12c	0.132854	0.163087	0.0329279	0.222883	0.333209		0.129892
SPAC22A12.13	0.110414	0.219656	0.15193	0.374125	0.321721		0.0209624
SPAC22A12.14c		0.308806	0.242354			0.324245	#DIV/0!
SPAC22A12.15c	-0.316068	-0.215603	0.144898	1.37368	1.14464	0.332621	0.0586036
SPAC22A12.16	-0.124197	-0.214581	-0.149032	-0.755699	-0.804074	-0.72643	8.56906e-05
SPAC22A12.17c						0.788692	#DIV/0!
SPAC4C5.01	0.0189179	0.111586	0.0460872	-0.0311798	0.0269551		0.239748
SPAC4C5.02c							#DIV/0!
SPAC4C5.03	-0.267082	-0.132542	-0.131892	0.276144	0.428718	-0.792427	0.737972
SPAC4C5.04	-0.254346	-0.376463	0.123779				#DIV/0!
SPAC10F6.02c		-0.0859202	0.150193		-0.0180779		#DIV/0!
SPAC10F6.03c	-0.357191	-0.188467	-0.379771	-1.2698	-1.11753		0.00849769
SPAC10F6.04	0.0306498	0.00999637	0.136116				#DIV/0!
SPAC10F6.05c					0.574301		#DIV/0!
SPAC10F6.06	-0.379163	-0.224934	-0.395778	0.876438	0.618011		0.0433616
SPAC10F6.07c	0.251195	0.278455	0.586864	0.649625	-0.288444		0.753669
SPAC10F6.08c	0.293947	0.13949	0.177458	0.227564	0.0597318		0.607844
SPAC10F6.09c							#DIV/0!
SPAC10F6.10		-0.42726	-0.161294				#DIV/0!
SPAC10F6.11c							#DIV/0!
SPAC10F6.12c	-0.394358	-0.382995	0.0122455	-0.22644			#DIV/0!
SPAC10F6.13c	-0.231549	-0.184656	-0.0518408	0.847545	0.39771	0.302027	0.0465092
SPAC10F6.14c	0.211717	0.195586	-0.115831	0.00318764		-0.964127	0.437515
SPAC10F6.15							#DIV/0!
SPAC10F6.16	-0.627523	-0.531822	-0.158364	-0.503916	-0.97665		0.403239
SPAC56E4.02c		-0.0523486	0.152317				#DIV/0!
SPAC56E4.03	-0.278346	-0.414726	-0.202336	-0.164798	-0.11998	-0.751335	0.843032
SPAC56E4.04c	0.0991233	0.197276	0.314437	-0.248283	-0.67528	-1.29181	0.0841025
SPAC56E4.05	-0.0656454	-0.0416907	0.022694	-0.118735	0.156353	-0.557013	0.558471
SPAC56E4.06c							#DIV/0!
SPAC56E4.07	-0.557118	-0.337946	-0.247358		-0.68802		#DIV/0!
SPAC1420.02c	-0.367347	-0.444626	-0.365587	-0.379672			#DIV/0!
SPAC1420.03	-0.0728409	0.0303004	0.201318	0.558505	0.413963	0.588623	0.0115677
SPAPB17E12.03							#DIV/0!
SPAPB17E12.04c				-0.354189			#DIV/0!
SPAPB17E12.05	-0.217844	0.261807	-0.197416	-0.464884	-0.637022		0.0716253
SPAPB17E12.06			-0.146382				#DIV/0!
SPAPB17E12.07c		0.114408		-0.0773644			#DIV/0!
SPAPB17E12.08	0.224797	0.577327	0.204626	0.306969	0.374335		0.971055
SPAPB17E12.09							#DIV/0!
SPAPB17E12.10c		0.197165		0.933127		1.72505	#DIV/0!
SPAPB17E12.11	-0.150173	-0.302293	-0.0755428	-0.24177	-0.0434395	-0.0192714	0.485591
SPAPB17E12.12c							#DIV/0!
SPAPB17E12.13	-0.108656	-0.0757744	-0.0695543	-0.551112	-0.270981		0.255972
SPAPB17E12.14c	0.26222	0.217077	0.28875		0.225442		#DIV/0!
SPAC1565.01		-0.228376	-0.234474				#DIV/0!
SPAC1565.02c		-0.0501161	-0.198268				#DIV/0!
SPAC1565.03							#DIV/0!
SPAC1565.04c							#DIV/0!
SPAC1565.05	-0.631981	-0.0847051	-0.0730732			-1.01046	#DIV/0!
SPAC1565.06c	-0.32189	-0.328707	-0.0931246	-0.0107203	0.0247275		0.0747254
SPAC1565.07c							#DIV/0!
SPAC6F12.02	0.129672	-0.0697205	-0.130003	0.754612	0.506574	0.931955	0.0103693
SPAC6F12.03c							#DIV/0!
SPAC6F12.04	0.0303787	-0.192947	-0.319474	-0.709853	-0.528853		0.0470896
SPAC6F12.05c		0.173782					#DIV/0!
SPAC6F12.06	-0.70293	-0.467051	-0.305435	-0.609575	-0.580266		0.466443
SPAC6F12.07	-0.254414	-0.280941	-0.112105	-0.34856	-0.889506		0.369237
SPAC6F12.08c							#DIV/0!
SPAC6F12.09		0.00336797	0.529822	-0.014121		-0.465253	0.284351
SPAC6F12.10c	0.0224727	0.1322	0.0270221	-0.227412	-0.426106	-0.326147	0.00774538
SPAC6F12.11c					0.154515		#DIV/0!
SPAC6F12.12	-0.501622	-0.405921	-0.20895	0.314418	-0.178767		0.302184
SPAC6F12.13c	0.139647	0.0850635	0.231336	-0.350991	0.0760147	-0.262544	0.114587
SPAC6F12.14							#DIV/0!
SPAC6F12.15c							#DIV/0!
SPAC6F12.16c	0.159272	0.0371734	1.12425		-0.430394		#DIV/0!
SPAC6F12.17	0.155433	-0.0422823	0.224163	0.507335	0.380525		0.0483259
SPAC19E9.01c	-0.225511	0.175624	0.252328	0.652355		1.88666	0.288719
SPAC19E9.02		-0.147093	-0.396649				#DIV/0!
SPAC57A10.02	0.566529	0.374132		0.54103			#DIV/0!
SPAC57A10.03	-0.198037	0.0100092	-0.0599082	0.096698	-0.313522		0.921345
SPAC57A10.04			0.139874				#DIV/0!
SPAC57A10.05c		0.0752052					#DIV/0!
SPAC57A10.06							#DIV/0!
SPAC57A10.07	-0.198898	-0.440644	-0.315807			-1.42784	#DIV/0!
SPAC57A10.08c							#DIV/0!
SPAC57A10.09c	-0.194921	-0.560487		-0.371106			#DIV/0!
SPAC57A10.10c		-0.33156	-0.00674786	-0.976437			#DIV/0!
SPAC57A10.11c							#DIV/0!
SPAC57A10.12c	-0.0423337	0.092854	-0.0191342	-1.02183	-1.05742		0.000419888
SPAC20G8.02		-0.346926					#DIV/0!
SPAC20G8.03	-0.217274	-0.0541352	-0.0731324	0.280188	-0.51189	-0.748333	0.567682
SPAC20G8.04c	-0.433071	-0.432799	-0.0727128	0.478867	-0.0940494	-0.47677	0.426015
SPAC20G8.05c		-0.737631	-0.182538				#DIV/0!
SPAC20G8.06	-0.381607	-0.318165	-0.117085	-0.547124			#DIV/0!
SPAC20G8.07c	-0.0279656	-0.0354128	0.0207675	-0.00022412	-0.53034	-0.261591	0.243108
SPAC20G8.08c		0.00989167					#DIV/0!
SPAC20G8.09c	0.152125	0.131292	-0.0303305	-0.871723	-0.0634439		0.398879
SPAC3A12.02							#DIV/0!
SPAC3A12.03c							#DIV/0!
SPAC3A12.04c							#DIV/0!
SPAC3A12.05c							#DIV/0!
SPAC3A12.06c	-0.216473	-0.179638	0.329536	0.106322	0.497795		0.322616
SPAC3A12.07	-0.194635	-0.283028	-0.402711	-0.589085	-0.342054		0.371798
SPAC3A12.08						-0.740579	#DIV/0!
SPAC3A12.09c							#DIV/0!
SPAC3A12.10	0.0349751	-0.0634761	0.275725	0.212993	0.384737	0.949052	0.180972
SPAC3A12.11c		0.261787	0.0399067		-0.129261		#DIV/0!
SPAC3A12.12							#DIV/0!
SPAC3A12.13c	-0.26157	-0.222954	-0.16655	0.585018	-0.557462		0.755561
SPAC3A12.14	-0.0143555	-0.155629	0.0891216	-0.143127	-0.252868		0.15323
SPAC3A12.15	0.221914	-0.00147695	0.581948		0.0481912		#DIV/0!
SPAC3A12.16c	-0.0689711	-0.117992	0.144528	0.0930239	-0.22221		0.809295
SPAC3A12.17c	-0.386099	-0.0819001	-0.572641	-0.920742	-0.264364		0.588847
SPAC9.02c	-0.124274	-0.201081	-0.251847	0.372427	0.25698		0.0223236
SPAC9.03c		-0.0838369			-0.334657		#DIV/0!
SPAC9.05			-0.238916				#DIV/0!
SPAC9.06c		0.121676	-0.253185	0.329078			#DIV/0!
SPAC9.07c	0.40722	0.470018	-0.236794		-0.112755		#DIV/0!
SPAC9.08c	-0.100807	-0.163416	-0.232767				#DIV/0!
SPAC9.09	-0.265443	-0.27614	-0.156842	-0.136346	-0.00320535		0.19179
SPAC9.10							#DIV/0!
SPAC9.11		0.0653135					#DIV/0!
SPAC9.12c							#DIV/0!
SPAC5D6.12	0.321846	0.0379113	0.119908			-0.902164	#DIV/0!
SPAC5D6.10c			-0.646246				#DIV/0!
SPAC5D6.09c	-0.139733	0.11921	0.154796	-0.464744	-0.946099		0.161523
SPAC5D6.08c	-0.794352	-0.449827	-0.650614	-0.364787	-1.12398		0.81721
SPAC5D6.07c		-0.249662					#DIV/0!
SPAC5D6.06c							#DIV/0!
SPAC5D6.05		0.0457146	0.0374815			-0.60137	#DIV/0!
SPAC5D6.04	-0.241639	-0.0415754	-0.290274	0.713843	0.528972		0.0146323
SPAC5D6.02c	-0.269087	0.0607552	0.00692548				#DIV/0!
SPAC5D6.01	0.161044	0.236341	0.138497	0.436994	-0.176182		0.900777
SPAC57A7.13		0.711579			0.287425		#DIV/0!
SPAC57A7.12	-0.0731682	0.341935	-0.234592	-0.893938	-0.991672	-0.0532706	0.145987
SPAC57A7.11	-0.203708	-0.260206	0.0728506	0.0416514	0.0323245		0.245253
SPAC57A7.10c	0.2186	0.323142	-0.0574079	-0.221647	0.124589	0.179753	0.473757
SPAC57A7.09		0.350203	0.22556	0.148056	-0.575255		0.392763
SPAC57A7.08		0.0659071	0.0117577			0.776831	#DIV/0!
SPAC57A7.07c	0.0597793	0.262199	0.362257	0.756474	0.149457	0.464258	0.32969
SPAC57A7.06	-0.0283992	0.116067	-0.0503475		-0.525039		#DIV/0!
SPAC57A7.05	0.0249164	-0.0980496	-0.216902	0.0247292	0.726365	0.922683	0.130781
SPAC57A7.04c	0.486799	0.471875	0.363236	0.403972	-0.0415097	0.155157	0.164815
SPAC167.04	0.347244	0.189205	0.261848	0.787328	0.608146		0.0783564
SPAC167.03c							#DIV/0!
SPAC167.02	-0.150864	-0.31236	0.206376		0.351274		#DIV/0!
SPAC167.01	0.140746	0.0485238	-0.284831	-0.550138	-0.0670573	-1.04122	0.197087
SPAC1705.02	-0.153763	0.149186	-0.46302				#DIV/0!
SPAC23H4.18c	-0.148492	-0.0250823	-0.208052	0.146993	-0.668007		0.798937
SPAC23H4.17c							#DIV/0!
SPAC23H4.16c	-0.418075	-0.276604	-0.228817	0.224633	-0.186019		0.342792
SPAC23H4.15	0.0950075	0.257801	0.25164	-0.630728	-0.38026		0.0726071
SPAC23H4.14							#DIV/0!
SPAC23H4.13c							#DIV/0!
SPAC23H4.12		-0.129357	0.527541				#DIV/0!
SPAC23H4.11c		0.0330042	-0.418903				#DIV/0!
SPAC23H4.10c		0.597426	0.128828	0.639969	0.243951		0.821802
SPAC23H4.09	0.297685	0.0641647	0.153444	-0.379263	-0.341163	-0.598782	0.00473597
SPAC23H4.08							#DIV/0!
SPAC23H4.07c	0.311037	0.401544		0.597727			#DIV/0!
SPAC23H4.06	0.585111	0.6082	0.302241	0.0884501	0.119317	-0.164436	0.0224103
SPAC23H4.05c							#DIV/0!
SPAC23H4.04						-0.444078	#DIV/0!
SPAC23H4.03c	-0.162981	-0.269729	0.369213	0.58218	0.697472		0.0696092
SPAC23H4.02	-0.356358	-0.407107	-0.409933	-0.45979	-1.47866		0.459706
SPAP27G11.02							#DIV/0!
SPAP27G11.03	0.117081	0.340989	-0.0877886	0.487618	-0.562394		0.811584
SPAP27G11.04c							#DIV/0!
SPAP27G11.05c	-0.245972	-0.281433	-0.0519994	0.607098	0.507749		0.00326721
SPAP27G11.06c	-0.18069	-0.0936834	-0.0608723	-0.376869	-0.234845		0.172761
SPAP27G11.07c	0.224429	-0.0171491	0.191177	1.48978	1.92668	0.656924	0.0758941
SPAP27G11.08c							#DIV/0!
SPAP27G11.09c			0.0161482	0.0103054		-0.641356	#DIV/0!
SPAP27G11.10c		-0.0451254	0.221339				#DIV/0!
SPAP27G11.11c							#DIV/0!
SPAP27G11.16	1.01264	0.503251	1.52792	-0.00260587	0.688568		0.259079
SPAP27G11.12	-0.11954	-0.387572	-0.129043				#DIV/0!
SPAP27G11.13c	-0.198267	0.110828	-0.0851548	-0.246769	-0.930658	0.286602	0.571042
SPAP27G11.14c							#DIV/0!
SPAP27G11.15							#DIV/0!
SPAC343.01c	0.226023	0.344418	0.185049	-0.270608	0.178745	0.0569996	0.179617
SPAC343.02		-0.413821	-0.249396	-0.590606			#DIV/0!
SPAC343.03							#DIV/0!
SPAC343.04c	0.56098	0.291918	0.379692	0.637653	0.733367		0.0606414
SPAC343.05	0.216357	0.0608551	-0.143157	-0.298887	-0.00434088		0.390117
SPAC343.06c	0.135048	0.179688	0.0929908		0.481594		#DIV/0!
SPAC343.07							#DIV/0!
SPAC343.08c	0.519531	0.241997	0.405892	0.188122	0.250536	0.503593	0.583457
SPAC343.09	0.326491	0.535942	0.150926	1.32302	1.63906	2.04628	0.0107011
SPAC343.10	0.0346088	-0.105421	0.0472102		0.0449736		#DIV/0!
SPAC343.11c	0.311978	0.715033	0.348231	1.1328	1.51437	0.577298	0.137706
SPAC343.12		-0.168112	-0.19				#DIV/0!
SPAC343.20							#DIV/0!
SPAC343.13		-0.0551424			0.415878		#DIV/0!
SPAC343.14c	-0.46493	0.165832	-0.0733516	-0.638781	-0.0378402		0.612116
SPAC343.15	-0.369494	0.0525297	-0.239003	0.0745634			#DIV/0!
SPAC343.16	0.22377	0.0973605	-0.285927	-0.812018	-0.0641428	-0.618117	0.142918
SPAC343.17c		0.232549					#DIV/0!
SPAC343.18	0.192714	0.00386724	0.299066		0.736301	-0.0516546	0.731356
SPAC824.02	-0.189772	-0.153082	0.49642	0.282812	0.533753		0.260308
SPAC824.03c	0.228506	0.0313145	0.0493188	-0.250579	0.209903		0.686864
SPAC824.04	0.0522267	-0.203188	-0.273621	-0.145346	0.172735		0.503121
SPAC824.05		0.176415					#DIV/0!
SPAC824.06	-0.241748	-0.180375	0.655928	-0.166058	-0.0268973		0.612079
SPAC824.07	-0.160757	-0.0374897	0.0446922	0.0824153	-0.0742545		0.627965
SPAC824.08		0.330373	0.379679				#DIV/0!
SPAC824.09c	0.380181	0.667513	0.0513268	0.820031	0.509315	1.12536	0.146937
SPAC664.02c							#DIV/0!
SPAC664.03	-0.0113401	-0.137161	-0.327365	-0.503812	-0.250142		0.295494
SPAC664.04c	-0.050582	-0.208689	-0.141235	-0.300243	-0.404022	-0.344603	0.0223663
SPAC664.05	-1.10385	-0.817354	-0.524776	-0.111245	-1.67734	-0.53436	0.940343
SPAC664.06	-0.116973	0.128561	0.312561	-0.537047			#DIV/0!
SPAC664.07c							#DIV/0!
SPAC664.08c	-0.0437488	0.0136313	0.217852				#DIV/0!
SPAC664.09	-0.18312	-0.0308888	-0.041126	-0.279241	-0.416523		0.0883001
SPAC664.10							#DIV/0!
SPAC664.11	-0.020236	0.0224172	-0.127588	0.308917	0.512599		0.0976111
SPAC664.12c	0.364182	0.211312	0.15353				#DIV/0!
SPAC664.13		0.664259					#DIV/0!
SPAC664.14	0.0811101	-0.206866	0.151764	-0.676327	-0.463181		0.0384186
SPACUNK12.02c		0.429117					#DIV/0!
SPAC105.01c							#DIV/0!
SPAC105.02c		-0.165365	0.394345	-0.0504184	0.798945		0.667117
SPAC105.03c		-0.408743	0.303589				#DIV/0!
SPAC17A5.01		0.452916	-0.0932194				#DIV/0!
SPAC17A5.18c							#DIV/0!
SPAC17A5.02c		-0.0380724					#DIV/0!
SPAC17A5.03	0.284515	-0.228689	0.472035	0.815138	0.23916	-0.252628	0.820247
SPAC17A5.04c		-0.0100574	-0.543471				#DIV/0!
SPAC17A5.05c			-0.0311225				#DIV/0!
SPAC17A5.06							#DIV/0!
SPAC17A5.07c	-0.166111	0.377885	-0.21047		0.0742877	0.981828	0.437525
SPAC17A5.08	-0.26117	-0.536571	-0.536249	0.295108	-0.14971		0.222401
SPAC17A5.09c		0.0180933	-0.0174826			-0.512471	#DIV/0!
SPAC17A5.10							#DIV/0!
SPAC17A5.11							#DIV/0!
SPAC17A5.12							#DIV/0!
SPAC17A5.13		0.014056	0.120409				#DIV/0!
SPAC17A5.14		-0.111895	-0.352771	-0.475245			#DIV/0!
SPAC17A5.15c	-0.0227184	0.0305154	0.0666347	-0.310358	-0.465504	-1.12381	0.117058
SPAC17A5.16		-0.172714					#DIV/0!
SPAC1610.02c	-0.203626	-0.239782	-0.114938	-0.643917	-1.24058		0.234829
SPAC1610.03c							#DIV/0!
SPAC1610.04		-0.0112323					#DIV/0!
SPAC1002.02	-0.481924	-0.0789402	-0.178143	0.217793	0.0745259		0.0705202
SPAC1002.03c	-0.617715	-0.330564	-0.349637	-0.243672			#DIV/0!
SPAC1002.04c		-0.211423	-0.2879				#DIV/0!
SPAC1002.05c							#DIV/0!
SPAC1002.06c				0.276939			#DIV/0!
SPAC1002.07c	-0.277671	-0.217177	-0.311727	-0.973514			#DIV/0!
SPAC1002.08c	-0.398022	0.22796	0.266214	0.180344	0.0251771	0.687584	0.417415
SPAC1002.09c	-0.770507	-0.308491	-0.422801	-0.590752	-0.786644	-1.03428	0.184501
SPAC1002.10c		-0.188207					#DIV/0!
SPAC1002.11		0.329276	0.276265	0.383591	0.605119		0.3221
SPAC1002.12c							#DIV/0!
SPAC1002.13c	-0.494162	-0.144683	-0.240697	-0.167112	-0.659793	-0.0337888	0.978671
SPAC1002.20							#DIV/0!
SPAC1002.14							#DIV/0!
SPAC1002.15c							#DIV/0!
SPAC1002.16c							#DIV/0!
SPAC1002.17c	-0.27657	-0.323093	0.0360212	-0.560201	-0.565322	-0.450084	0.0836736
SPAC1002.18	-0.359802	-0.360525	-0.584486	0.40089	-0.434064		0.496269
SPAC1002.21							#DIV/0!
SPAC1002.19	0.118009	-0.112622	-0.203114	-0.462905	-0.346669	-0.821692	0.058178
SPAC1399.05c			0.108072			0.315254	#DIV/0!
SPAC1399.04c	0.142508	-0.0439042	0.267135	-0.350271	0.716449	0.259827	0.809512
SPAC1399.03	0.170897	0.33298	-0.0319334				#DIV/0!
SPAC1399.02	0.27026						#DIV/0!
SPAC1399.01c		0.0946754	0.205776				#DIV/0!
SPAP11E10.01		0.190453	0.0724191	-0.0717044			#DIV/0!
SPAPB1A10.02	0.577812	0.534059	0.289336	0.289377	1.30792		0.631837
SPAPB1A10.03		0.333234	0.32854	0.249674	0.375528		0.819978
SPAPB1A10.04c	0.267051	0.504575	0.740084				#DIV/0!
SPAPB1A10.05		0.342309			0.672998		#DIV/0!
SPAPB1A10.06c	0.0729731	0.225787	0.0898173	-0.458511	0.673799		0.975428
SPAPB1A10.07c		-0.201527	-0.166611	-0.52092			#DIV/0!
SPAPB1A10.08		-0.257074			0.929212		#DIV/0!
SPAPB1A10.09	0.18846	0.199222	0.317089	0.174067	0.532748	0.420658	0.315565
SPAPB1A10.10c		-0.241993	-0.269471				#DIV/0!
SPAPB1A10.11c							#DIV/0!
SPAPB1A10.12c	0.128517	0.515252	0.0157017	-0.0564983	-0.172156		0.148222
SPAPB1A10.13							#DIV/0!
SPAPB1A10.14					0.411004		#DIV/0!
SPAPB1A10.15							#DIV/0!
SPAC140.01	0.361429	0.022912	0.182894	0.0997854	0.69861		0.608512
SPAC140.02	-0.261072	-0.279292	-0.217085	-1.23135	-1.40749		0.0438424
SPAC140.03		0.0279392	0.338679				#DIV/0!
SPAC140.04		0.789524					#DIV/0!
SPAC110.02							#DIV/0!
SPAC110.03	-0.290337	-0.160736	-0.350543	-0.455278	-1.24541	-1.07198	0.104478
SPAP14E8.02	-0.636366	-0.139579	-0.229529	-0.879536	-1.04458		0.0396667
SPAP14E8.03						-0.000592127	#DIV/0!
SPAP14E8.04		0.430798					#DIV/0!
SPAP14E8.05c	-0.0844912	-0.210334	0.00115958	0.171157	0.486313		0.189762
SPAC3H1.02c		-0.238528	-0.131868	-0.227586			#DIV/0!
SPAC3H1.03		0.0861038				-0.836519	#DIV/0!
SPAC3H1.04c				-0.210178			#DIV/0!
SPAC3H1.05	-0.138902	-0.0656527	-0.290156	-0.732329		-1.46278	0.228504
SPAC3H1.06c		0.252486	0.962282			-0.810567	#DIV/0!
SPAC3H1.07	-0.130041	0.0313286	0.00800765	-1.1946	-1.71157	-0.277217	0.131277
SPAC3H1.08c							#DIV/0!
SPAC3H1.09c	-0.144481	-0.0271899	-0.0805663	0.00859027	0.563623		0.407032
SPAC3H1.10			1.34827				#DIV/0!
SPAC3H1.11	0.0368125	-0.211596	-0.0758285	-1.43871			#DIV/0!
SPAC3H1.12c							#DIV/0!
SPAC3H1.13	-0.146734	0.0525046	-0.13485	0.142244	0.0859706		0.084317
SPAC9G1.02	0.304762	0.0971692	-0.0791249	0.300153	0.422918		0.142972
SPAC9G1.03c	0.226887	0.131087	-0.0666131	-0.298075	-0.71188	-0.523046	0.0176752
SPAC9G1.04	-0.310942	-0.221591	-0.364189	-0.646544	-0.410391		0.277229
SPAC9G1.05	-0.225995	-0.268194	-0.591893	-0.641099			#DIV/0!
SPAC9G1.06c	-0.251323	-0.165032	-0.215996	-0.544576			#DIV/0!
SPAC9G1.07	-0.222168	-0.126452	0.0117963	0.500109	0.720001		0.0393946
SPAC9G1.08c	0.745921	0.284574	0.325874	0.830143	0.968324		0.0793166
SPAC9G1.09							#DIV/0!
SPAC9G1.10c		0.336713	0.16331	-0.423911			#DIV/0!
SPAC9G1.11c		-0.240608	0.216932				#DIV/0!
SPAC9G1.12	0.413952	0.358745	0.161824	-0.944909	-0.226226		0.230303
SPAC9G1.13c		-0.0653703					#DIV/0!
SPAC17H9.01		0.115434	0.349969				#DIV/0!
SPAC17H9.02	0.389484	0.0616524	0.163373	-0.086939	0.278049	0.720177	0.724527
SPAC17H9.03c		-0.272138					#DIV/0!
SPAC17H9.04c		0.0420358	0.173542				#DIV/0!
SPAC17H9.05		-0.226495	-0.350744				#DIV/0!
SPAC17H9.06c							#DIV/0!
SPAC17H9.07	-0.207905	0.196722	0.0357189	-0.14037	0.524338		0.679059
SPAC17H9.08							#DIV/0!
SPAC17H9.09c	0.14466	-0.151036	-0.241277	-0.297992	-0.138688		0.407134
SPAC17H9.10c	0.367806	0.378648	0.482157	0.512166	1.38615	2.30152	0.194702
SPAC17H9.11							#DIV/0!
SPAC17H9.12c		-0.163492	-0.376888	-0.265511			#DIV/0!
SPAC17H9.13c	0.517803	0.000622743	0.25131		0.0253025		#DIV/0!
SPAC17H9.14c	0.330695	0.056222	0.208388	0.0663054	0.624321	0.500541	0.369799
SPAC17H9.16	-0.571691	-0.39445	-0.28133	-0.0526863	-0.85183	-0.816752	0.613676
SPAC17H9.17c		-0.0654047	-0.151371				#DIV/0!
SPAC17H9.18c							#DIV/0!
SPAC17H9.19c		-0.173323	-0.177917				#DIV/0!
SPAC607.02c	0.221487	-0.134393	0.116719	-0.0679018	-0.296195		0.22309
SPAC607.03c	-0.0781158	0.28195	-0.306618	-0.721935	-1.78796		0.237769
SPAC607.04		0.208728	-0.053041				#DIV/0!
SPAC607.05	0.230794	-0.0788944	0.0995881	0.716147	0.113419	-0.271451	0.76186
SPAC607.06c		-0.151209					#DIV/0!
SPAC607.07c	-0.40527	-0.193812	-0.319054	0.0379321	-0.705159		0.953002
SPAC607.08c	0.99005	0.762577	0.672914	1.76576	1.92552		0.00399381
SPAC607.09c		0.083207	0.719243		0.927614		#DIV/0!
SPAC607.10		-0.016306					#DIV/0!
SPAC732.01		0.613101	0.600498				#DIV/0!
SPAC732.02c	0.263069	0.0241763	-0.0279199	0.584397	0.40177		0.0599749
SPAC3C7.02c		-0.312317					#DIV/0!
SPAC3C7.03c						-0.747175	#DIV/0!
SPAC3C7.04	-0.274665	-0.464812	0.00716025	-0.193689	-0.320338		0.937825
SPAC3C7.05c		-0.12385	-0.150741				#DIV/0!
SPAC3C7.06c		0.682345	0.386493			-0.0566378	#DIV/0!
SPAC3C7.07c							#DIV/0!
SPAC3C7.08c	-0.305954	-0.190411	-0.166171	-0.818275	-1.12434	-0.289866	0.161251
SPAC3C7.09							#DIV/0!
SPAC3C7.10							#DIV/0!
SPAC3C7.11c	0.305962	0.37177	0.316006	1.12227	1.62426		0.14844
SPAC3C7.12	0.112755	0.139054	-0.126511	-0.298501	-0.586603		0.121308
SPAC3C7.13c							#DIV/0!
SPAC3C7.14c	-0.128926	-0.291946	0.0449716	0.11336			#DIV/0!
SPAC25A8.01c	0.519361	0.0330456	-0.0775398	-0.400953	-0.295392		0.100889
SPAC25A8.02	0.315679	0.246096	0.300719	1.16826	0.0835919	1.03629	0.298637
SPAC631.01c	0.139089	0.124068	0.121248	-0.312692	1.11657	0.724045	0.465634
SPAC631.02		0.288089	-0.0855278	0.314911	0.357739		0.425509
SPAC20H4.02							#DIV/0!
SPAC20H4.03c		-0.144934	-0.392481				#DIV/0!
SPAC20H4.04		-0.0944717	-0.24123	-0.236246		0.446327	0.568444
SPAC20H4.05c	-0.0579451	0.144737	-0.0308354	-0.480592	-0.0644329		0.381138
SPAC20H4.06c		0.244402	0.874141			0.297618	#DIV/0!
SPAC20H4.07	0.507093	0.249563	0.370679	-0.253451	0.0165365		0.110724
SPAC20H4.08		0.303201	-0.187854			-0.126913	#DIV/0!
SPAC20H4.09							#DIV/0!
SPAC20H4.10	0.0049972	-0.0478045	0.00476017	0.404462	0.14383		0.266644
SPAC20H4.11c							#DIV/0!
SPAC23C11.01		0.0500167					#DIV/0!
SPAC23C11.02c	-0.137691	-0.244274	-0.0797545	-0.0919661	-0.475113	0.274161	0.821381
SPAC23C11.03							#DIV/0!
SPAC23C11.04c	-0.00221387						#DIV/0!
SPAC23C11.05	0.159144	0.278402	0.375495	0.347408	-0.0854595	0.00375025	0.304151
SPAC23C11.06c							#DIV/0!
SPAC23C11.07							#DIV/0!
SPAC23C11.08	-0.246338	-0.368046	-0.28816	0.0285706	0.726473		0.299838
SPAC23C11.09	0.150818	-0.131764	-0.0787409	-0.738565	-0.207467		0.317658
SPAC23C11.10			0.156366				#DIV/0!
SPAC23C11.11			-0.124478	-0.561311		1.44079	#DIV/0!
SPAC23C11.12							#DIV/0!
SPAC23C11.13c	-0.0298603	-0.195527	0.0596847		-0.299397		#DIV/0!
SPAC23C11.14	0.00992855	0.0668241	0.170174		-0.653721		#DIV/0!
SPAC23C11.15	0.356326	0.0789558	-0.00217789	-0.682993	-0.197844		0.209185
SPAC23C11.16		0.0562269					#DIV/0!
SPAC23C11.17	-0.837198	-0.4518	-0.516122	-0.126781	-0.883993		0.843054
SPAC13F5.02c	-0.138261	0.0418652	0.256862		0.299548		#DIV/0!
SPAC13F5.03c		-0.174902	0.0664678		-0.341849		#DIV/0!
SPAC13F5.04c	0.598528	0.141777	0.728856	0.649171	1.37943	-0.863225	0.894336
SPAC13F5.05		0.251161	-0.142832				#DIV/0!
SPAC13F5.06c		-0.031994					#DIV/0!
SPAC13F5.07c							#DIV/0!
SPAC1783.01						-0.307914	#DIV/0!
SPAC1783.02c		-0.255709	-0.0873939	0.542288	-0.223239		0.543152
SPAC1783.03							#DIV/0!
SPAC1783.04c	0.00262221	-0.206834	-0.492067	-0.208251	0.228302		0.4573
SPAC1783.05		0.648544					#DIV/0!
SPAC1783.06c		0.624408					#DIV/0!
SPAC1783.07c	-0.0483051	-0.0508673	-0.290035	0.0144358	-0.338099		0.888743
SPAC1783.08c	0.244208	0.0480816	0.118956	-0.724096	-0.540319	-0.475126	0.00204646
SPAC18G6.01c							#DIV/0!
SPAC18G6.02c							#DIV/0!
SPAC18G6.03	-0.388652	-0.221821	-0.10228	0.226066	-0.0428984	-0.307965	0.342884
SPAC18G6.04c	0.196212	0.153102	-0.0193759	-0.641618	0.103325		0.491263
SPAC18G6.05c	0.16771	0.393343	0.589547	0.367176	0.269467		0.658855
SPAC18G6.06	-0.2074	-0.0381615	0.316314	-0.145592	-0.487308		0.254392
SPAC18G6.07c	-0.25413	-0.235049	-0.161889	-1.07461	-0.97703		0.00931255
SPAC18G6.09c		0.136274	-0.0379407				#DIV/0!
SPAC18G6.10	-0.121606	-0.0858515	-0.0134736	-0.385343			#DIV/0!
SPAC18G6.11c	0.329515	0.406049	0.202241	0.497845	0.336457		0.403025
SPAC18G6.12c							#DIV/0!
SPAC18G6.13							#DIV/0!
SPAC18G6.14c	-0.43792	-0.503619	-0.201146	-0.470564	-0.480345		0.411503
SPAC18G6.15	0.0727692	-0.233084	0.222437	0.239727		0.638877	0.229551
SPAC13D6.01							#DIV/0!
SPAC13D6.02c	-0.414234	-0.541322	-0.00885014	-0.321588	-0.399166	-0.844402	0.430718
SPAC13D6.03c							#DIV/0!
SPAC13D6.04c							#DIV/0!
SPAC4G9.02		0.0804714					#DIV/0!
SPAC4G9.03	-0.500148	-0.414225	-0.191967	-0.672045	-0.767411	-1.12005	0.0495312
SPAC4G9.04c	-0.254668	-0.0317647	-0.487105				#DIV/0!
SPAC4G9.05							#DIV/0!
SPAC4G9.06c	0.213302	-0.465811	-0.18584	-0.0719286	0.287107		0.415538
SPAC4G9.07							#DIV/0!
SPAC4G9.08c		0.167536	0.355573				#DIV/0!
SPAC4G9.09c	0.584952	0.149342	0.108694	-0.580869	-0.0573501	0.813537	0.649344
SPAC4G9.10	-0.31364	-0.00900113	-0.0310265	0.26497	-0.105953	-2.16248	0.542982
SPAC4G9.11c	-0.432713	-0.0845053	-0.039969	0.133339	-0.264316		0.664061
SPAC4G9.12	0.190435	-0.0795857	0.0457922	-0.0168504			#DIV/0!
SPAC4G9.13c			0.269225			-0.366811	#DIV/0!
SPAC4G9.14	0.351507	0.532356	0.242836	1.36579	0.679202	0.748943	0.111845
SPAC4G9.15	-0.426915	-0.313734	-0.0414684	-0.926521	-1.0794		0.0125664
SPAC4G9.16c	-0.616635	-0.6007	-0.0338059	-0.00138378	-1.59015	0.34014	0.999903
SPAC4G9.17c		-0.26777	0.027164				#DIV/0!
SPAC4G9.19		0.107034	-0.0207402	0.515122	0.410088	-1.40267	0.776594
SPAC4G9.20c	-0.626135	-0.355945	-0.339863				#DIV/0!
SPAC13G7.02c				1.50089	0.81539		#DIV/0!
SPAC13G7.03	-0.00990491	0.292429	0.114198	0.959361	0.908363		0.00791719
SPAC13G7.04c	-0.240291	0.121076	-0.249778	-0.880464			#DIV/0!
SPAC13G7.05							#DIV/0!
SPAC13G7.06	-0.142848	-0.0644233	0.42986	0.0990338	0.198148		0.723433
SPAC13G7.07				0.341853			#DIV/0!
SPAC13G7.08c	-0.175801	-0.135834	-0.179726	-1.19797	-0.762736	0.154702	0.386315
SPAC13G7.09c		0.840652	0.490279				#DIV/0!
SPAC13G7.10	-0.313362	-0.129999	0.149821	0.816296	0.13857		0.312609
SPAC13G7.11							#DIV/0!
SPAC13G7.12c		-0.147765	0.0508437				#DIV/0!
SPAC6C3.02c	-0.450379	-0.364626	-0.224996	0.234676	0.42571	0.117505	0.00708929
SPAC6C3.03c		0.110416					#DIV/0!
SPAC6C3.04	0.318555	0.436432	-0.0931568	0.82708	0.320967	0.792261	0.136177
SPAC6C3.05	-0.442742						#DIV/0!
SPAC6C3.06c	-0.108154	0.118653	0.10932		0.642085		#DIV/0!
SPAC6C3.07							#DIV/0!
SPAC6C3.08						0.94572	#DIV/0!
SPAC6C3.09	0.2791	0.411116	0.154742	0.168682	-0.00546848	-0.345159	0.137273
SPAC17G8.02	-0.271493	0.0565801	-0.109213				#DIV/0!
SPAC17G8.03c							#DIV/0!
SPAC17G8.04c	-0.131518	-0.259651	0.21872	-0.463772	-0.157783		0.326882
SPAC17G8.05						1.48083	#DIV/0!
SPAC17G8.06c	-0.34112	-0.532735	0.581508	-0.849927	-0.238449		0.406661
SPAC17G8.07	0.158781	0.166424	0.0499339	0.050285	0.556896	-0.0436532	0.770624
SPAC17G8.08c	-0.362567	-0.143916	-0.380766	-0.327802	-0.34064	-0.204417	0.959603
SPAC17G8.09		-0.0197578	0.288459				#DIV/0!
SPAC17G8.10c							#DIV/0!
SPAC17G8.11c	0.216687	0.0228059	0.188454		-0.454042		#DIV/0!
SPAC17G8.12		-0.254753			0.0765606		#DIV/0!
SPAC17G8.13c							#DIV/0!
SPAC22H10.02	-0.0137965	-0.193892	-0.05541	0.416694	-0.761994		0.908943
SPAC22H10.03c	0.0955499	-0.159168	-0.14172	-0.374793			#DIV/0!
SPAC22H10.04		0.698785	-0.525019	-0.340433			#DIV/0!
SPAC22H10.05c	0.0632562	0.0682301	0.224593	0.428878	-0.0980087		0.88869
SPAC22H10.06c							#DIV/0!
SPAC22H10.13							#DIV/0!
SPAC22H10.07		-0.0572803	0.56081			0.302332	#DIV/0!
SPAC22H10.08		0.0830114	0.258201				#DIV/0!
SPAC22H10.09	-0.297877	0.0811519	-0.3808	-0.224966	0.287161	0.353144	0.222627
SPAC22H10.10							#DIV/0!
SPAC22H10.11c			-0.0197165				#DIV/0!
SPAC22H10.12c	0.349408	0.517103	0.137757	0.288049	0.168801		0.459991
SPAC15F9.01c							#DIV/0!
SPAC15F9.02	-0.539466	-0.242301	-0.152356		-0.667701		#DIV/0!
SPAC1B9.02c		0.194874	-0.0342306		-0.202352		#DIV/0!
SPAC6B12.02c							#DIV/0!
SPAC6B12.03c							#DIV/0!
SPAC6B12.04c	-0.100204	0.16246	0.311934	0.00383891	0.951729	0.937757	0.243112
SPAC6B12.05c	-0.169562	0.0663655	-0.0457965	0.0654311	0.21519		0.175844
SPAC6B12.07c	0.150596	0.2522	0.188915	0.372891	0.298873		0.0875463
SPAC6B12.08	0.402572	-0.421526	-0.113388	-0.225108	1.35277	0.850968	0.271882
SPAC6B12.09							#DIV/0!
SPAC6B12.10c		0.342255	0.415886				#DIV/0!
SPAC6B12.11						0.818226	#DIV/0!
SPAC6B12.12	-0.10488	0.0401297	-0.231404	-0.0389435	0.275858		0.374894
SPAC6B12.13		-0.542517	-0.078625			0.342006	#DIV/0!
SPAC6B12.14c	0.327309	-0.117921	0.150861	-0.628176	-0.0992317		0.281723
SPAC6B12.15							#DIV/0!
SPAC6B12.16						-1.31385	#DIV/0!
SPAC32A11.01	0.531849						#DIV/0!
SPAC32A11.02c		0.526206	0.00897698	0.474445	-0.0784741		0.871137
SPAC32A11.03c		-0.0697325					#DIV/0!
SPAC19A8.15	-0.125563	-0.204552	0.179657	-0.104116	-0.447465		0.394139
SPAC19A8.14							#DIV/0!
SPAC19A8.13	-0.0300034	-0.209238	-0.198713	-0.6083			#DIV/0!
SPAC19A8.12			0.839295				#DIV/0!
SPAC19A8.11c		0.0249861					#DIV/0!
SPAC19A8.10							#DIV/0!
SPAC19A8.09							#DIV/0!
SPAC19A8.08	0.239952	0.511732	0.329631	0.148117	0.568468		0.99364
SPAC19A8.07c	-0.108387	0.258677	-0.154224	-0.837342	-0.822948		0.0236785
SPAC19A8.06							#DIV/0!
SPAC19A8.05c							#DIV/0!
SPAC19A8.04	0.127774	0.179923	0.335786	0.335318	0.241681	-0.217918	0.644643
SPAC19A8.03	0.310609	0.0970656	0.532344	0.269304	0.709354		0.571185
SPAC19A8.02	0.188171	0.333469	0.144128	0.256485	0.671064		0.442402
SPAC23H3.02c	-0.230661	-0.163592	-0.0439852	0.478886	0.280909		0.0631345
SPAC23H3.03c							#DIV/0!
SPAC23H3.04							#DIV/0!
SPAC23H3.05c	-0.336378	0.146995	-0.0956962	-0.190623			#DIV/0!
SPAC23H3.06		-0.293252	-0.192176	-0.219739			#DIV/0!
SPAC23H3.07c		-0.206165	0.138357	0.188864	0.159238		0.439331
SPAC23H3.08c		0.666133		0.736127	0.32114		#DIV/0!
SPAC23H3.09c	0.105198	-0.084718	-0.00164749	-0.656609	-0.421525	0.25721	0.415179
SPAC23H3.10							#DIV/0!
SPAC23H3.11c	0.142432	0.374756	0.195019	0.439086	0.470093	-0.276116	0.925447
SPAC23H3.12c							#DIV/0!
SPAC23H3.13c							#DIV/0!
SPAC23H3.14		0.657477	0.363178				#DIV/0!
SPAC25H1.02	0.619007	0.626491	0.63996		0.64132		#DIV/0!
SPAC25H1.03		0.490499					#DIV/0!
SPAC25H1.04							#DIV/0!
SPAC25H1.05		0.109225	-0.0133178				#DIV/0!
SPAC25H1.06	0.747362	0.485686	0.577239	0.384768	1.07963		0.774625
SPAC25H1.07	-0.10117	-0.356907	-0.478136	-0.73001	0.00360092		0.912845
SPAC25H1.08c	-0.0805191	-0.470457	-0.320483				#DIV/0!
SPAC25H1.09				0.985571			#DIV/0!
SPAC4A8.02c	0.566191	0.374051	0.383566		0.836716	-0.347282	0.796042
SPAC4A8.03c	0.123426	0.0401479	0.110713	-0.599975	-0.296822		0.165594
SPAC4A8.04	0.0841323	0.210994	-0.287071	0.891668	0.579906		0.0530972
SPAC4A8.05c							#DIV/0!
SPAC4A8.06c	0.114062	0.396407	0.0369521	0.123959	0.00402391	-0.498794	0.253123
SPAC4A8.07c	-0.0591679	-0.000376121	0.13541	-0.284672	0.196306		0.821821
SPAC4A8.08c		0.2381	0.327054			-2.01767	#DIV/0!
SPAC4A8.09c							#DIV/0!
SPAC4A8.10		0.335761	0.0862849				#DIV/0!
SPAC4A8.11c	0.125412	0.317975	0.196432	-0.734259	-0.638756	-0.574167	0.000355866
SPAC4A8.12c							#DIV/0!
SPAC4A8.13c							#DIV/0!
SPAC4A8.14	0.0176143	0.0302639	0.117699	-0.0130111	0.173026		0.836043
SPAC4A8.15c	0.210793	0.191242	0.156736	0.431347	0.0971083		0.722091
SPAC823.02	0.12414	-0.127951	0.0842328	-0.540167	-0.113358	-0.499874	0.0740471
SPAC823.03	0.82988	0.642007	0.621166	0.486329	1.07486	0.546848	0.981783
SPAC823.04	-0.132765	0.180218	0.150129	-0.473184	0.0122175	0.379306	0.752675
SPAC823.05c	0.00600887	-0.0397664	0.0281917		0.178222		#DIV/0!
SPAC823.06							#DIV/0!
SPAC823.07	-0.0514486	0.147095	0.322466		0.114922		#DIV/0!
SPAC823.08c		-0.522092	-0.501096				#DIV/0!
SPAC823.09c							#DIV/0!
SPAC823.10c	0.122	0.0904445	0.128253	0.476127	0.00388686		0.686988
SPAC823.11	0.016125	-0.0526535	0.0365263	-0.297681	-0.764563		0.259976
SPAC823.12		-0.199965					#DIV/0!
SPAC823.13c		-0.132897		0.287787			#DIV/0!
SPAC823.14	-0.0149448	-0.112687	-0.358722	0.115342	-0.326789		0.845463
SPAC823.15	-0.119786	0.105006	0.0738181		-0.357105		#DIV/0!
SPAC823.16c							#DIV/0!
SPAC7D4.14c	-0.291032	0.34339	-0.155532	-0.0296326			#DIV/0!
SPAC7D4.13c	0.248554	0.228103	0.2541	0.13157	0.461809		0.801932
SPAC7D4.12c							#DIV/0!
SPAC7D4.11c	0.187351	0.623138	0.225802	0.79988	0.867005	-1.10664	0.83115
SPAC7D4.10	0.059388	0.115709	-0.0788481	-0.0663411	0.0680992		0.753678
SPAC7D4.09c	0.108109	0.144749	0.246126	0.36276	0.885051		0.324559
SPAC7D4.15c	0.577781	0.539955	0.553442	1.0573	1.27216	-0.502767	0.934607
SPAC7D4.08						0.616311	#DIV/0!
SPAC7D4.07c	0.0660052	0.0384965	-0.100234	0.0580999	0.215994	0.247242	0.0925761
SPAC7D4.06c	-0.310783	-0.202038	0.328567	-0.397702	0.205768		0.93295
SPAC7D4.05							#DIV/0!
SPAC7D4.04		0.513584					#DIV/0!
SPAC7D4.03c	0.215866	-0.120682	0.000247905	0.116046	0.456855		0.344877
SPAC7D4.02c		0.351994	0.170606				#DIV/0!
SPAC4F8.14c	0.0179148	-0.301481	-0.159862	-0.503561	-0.373568		0.0822261
SPAC4F8.13c		-0.0740798		-0.0107022			#DIV/0!
SPAC4F8.12c	-0.233986	-0.160909	-0.0384168	0.585961	0.0949725		0.285724
SPAC4F8.11		-0.0902621	-0.161426		-0.0654902		#DIV/0!
SPAC4F8.10c	0.0380457	0.0538562	-0.127882	0.633659	0.368667		0.11676
SPAC4F8.08							#DIV/0!
SPAC4F8.07c	-0.257019	-0.329774	-0.469833	-1.18185	-1.32937	-0.994567	0.00371685
SPAC4F8.06		0.0482914	0.0851462				#DIV/0!
SPAC4F8.05c	-0.0546533	-0.13637	-0.171258	-0.566813	-0.584132		0.00387518
SPAC4F8.04		-0.311011	0.215114				#DIV/0!
SPAC644.04							#DIV/0!
SPAC644.05c		0.417745	-0.387186				#DIV/0!
SPAC644.06c		0.111896	0.122748	0.640568		-0.0992252	0.749805
SPAC644.07		0.359954	0.296509				#DIV/0!
SPAC644.08							#DIV/0!
SPAC644.09		-0.154198	-0.284936	-0.468492			#DIV/0!
SPAC644.10							#DIV/0!
SPAC644.11c	0.405751	0.229522	0.232943	0.2637	0.736037	0.092214	0.741421
SPAC644.12							#DIV/0!
SPAC644.13c	0.110049	0.0471077	0.202707	0.340935	0.189934	-0.580811	0.681024
SPAC644.14c						1.26293	#DIV/0!
SPAC644.15	0.0292749	-0.28958	-0.23523	-0.816766	-0.621844		0.0343434
SPAC644.16	-0.32569	-0.0806304	-0.312253	-0.882099	-0.423381	-0.309506	0.224499
SPAC644.17c		0.208063	-0.0862227				#DIV/0!
SPAC644.18c	0.0523271	-0.150774	0.0287722	0.0339702	-0.0982096		0.929979
SPAPB2B4.01c							#DIV/0!
SPAPB2B4.02	0.111823	-0.0257757	0.224943	0.427055	0.979344	-0.244866	0.50926
SPAPB2B4.03		-0.346007	0.0660206				#DIV/0!
SPAPB2B4.04c	0.010043	-0.234748	0.505653	-0.188989	0.401343		0.975755
SPAPB2B4.05		-0.40038		0.193171			#DIV/0!
SPAPB2B4.06							#DIV/0!
SPAPB2B4.07	-0.225461	-0.0106199	0.121523	0.24023	0.685355	-0.226503	0.417491
SPAC6F6.01		0.373792					#DIV/0!
SPAC6F6.02c		0.00837015		-0.0181574		-0.281562	#DIV/0!
SPAC6F6.03c			-0.461517	-0.687901			#DIV/0!
SPAC6F6.04c							#DIV/0!
SPAC6F6.05	0.382889	0.720058	0.381787	0.911004	0.657568	0.701656	0.137331
SPAC6F6.06c		-0.168737	-0.153695	-0.0136768			#DIV/0!
SPAC6F6.07c	-0.152162	-0.450281	-0.299204	-0.113427	-1.00233	0.294321	0.951362
SPAC6F6.08c							#DIV/0!
SPAC6F6.09		0.248114					#DIV/0!
SPAC6F6.10c	-0.019084	-0.00106978	0.0489474	-0.635365			#DIV/0!
SPAC6F6.11c	-0.238885	-0.0933996	-0.378216	0.377153	-0.267429	-0.203624	0.429543
SPAC6F6.12		-0.0613118	-0.631431	-0.270786		-0.510374	0.904741
SPAC6F6.13c		0.271182	0.346158				#DIV/0!
SPAC6F6.15	-0.239419	-0.379867	-0.476537	-0.248499	-0.477551		0.988296
SPAC6F6.16c	0.600786	0.395035	0.1263		0.85114		#DIV/0!
SPAC6F6.18c						0.517704	#DIV/0!
SPAC1805.02c	0.129362	-0.0214851	-0.296918	-1.12041	-0.157174		0.435217
SPAC1805.03c							#DIV/0!
SPAC1805.04	-0.125895	-0.290272	-0.224794	0.27966	0.128104	-0.479877	0.501789
SPAC1805.05	-0.476048	-0.285613	-0.136465				#DIV/0!
SPAC1805.06c	0.374276	0.218605	0.121361	-0.0452481	0.234098	0.427414	0.847048
SPAC1805.07c		-0.150218					#DIV/0!
SPAC1805.08							#DIV/0!
SPAC1805.09c							#DIV/0!
SPAC1805.10		0.32343					#DIV/0!
SPAC1805.11c	-0.464507	-0.461348	0.00642559	0.148161	-0.294124	0.293424	0.207328
SPAC1805.12c	-0.372055	-0.438675	-0.364163	-1.02118	-1.35509		0.125642
SPAC1805.13	-0.352041	-0.482164	-0.179332	-1.06805	-0.884149		0.0216197
SPAC1805.14	-0.0861872	-0.23762	-0.0207911	-0.464617	0.0189612	-0.410075	0.387811
SPAC1805.15c		-0.30032	-0.184011				#DIV/0!
SPAC1805.16c			-0.0798612				#DIV/0!
SPAC1B2.02c		-0.0730398	-0.257613	-0.0626816	-0.15003		0.641361
SPAC1B2.03c	0.602102	0.530514	0.623223	0.306126	0.461292	-0.408544	0.223262
SPAC1B2.04	0.0722907	0.0808289	0.234948	0.322219	0.0511611	-0.661446	0.524286
SPAC3F10.02c		-0.195243	-0.208793		-0.441506		#DIV/0!
SPAC3F10.03	-0.163211	-0.176035	-0.141304	-0.344218	-0.812165		0.324411
SPAC3F10.04	-0.0088723	-0.228947	-0.249219	-0.129227	0.820742	0.165888	0.247565
SPAC3F10.05c	0.0524361	-0.0410205	0.0712621	0.156561	0.297196	-0.639291	0.788816
SPAC3F10.06c		0.379897	0.67365		0.988452		#DIV/0!
SPAC3F10.07c							#DIV/0!
SPAC3F10.08c	0.476453	0.400942	0.333648				#DIV/0!
SPAC3F10.09						-0.403358	#DIV/0!
SPAC3F10.10c							#DIV/0!
SPAC3F10.11c	-0.272587	-0.377639	0.106769	0.363406	-0.0917934		0.370963
SPAC3F10.12c		0.0545781					#DIV/0!
SPAC3F10.13	-0.00908592	-0.302523	-0.166151				#DIV/0!
SPAC3F10.15c		-0.263936					#DIV/0!
SPAC3F10.16c	-0.117952	0.0471731	0.0298133				#DIV/0!
SPAC3F10.17		0.0934601	-0.213265				#DIV/0!
SPAC8F11.02c	-0.240741	-0.216083	-0.4325	-0.523967	-0.228836		0.687352
SPAC8F11.03							#DIV/0!
SPAC8F11.04	-0.309271	-0.111861	-0.156679	-0.492412	-0.655322		0.0604054
SPAC8F11.05c						0.13229	#DIV/0!
SPAC8F11.06	0.0539348	-0.0773586	-0.469946	-0.624151			#DIV/0!
SPAC8F11.07c							#DIV/0!
SPAC8F11.08c		-0.156367	-0.196479	-0.42969			#DIV/0!
SPAC8F11.09c	0.0642004	0.160667	0.146631	-0.866061			#DIV/0!
SPACUNK4.17		0.0245698	0.216423		0.0260094	1.39706	0.5457
SPACUNK4.19						0.314034	#DIV/0!
SPACUNK4.16c	0.206298	0.0992554	0.11534	1.66754	1.50894	1.39436	0.000949145
SPACUNK4.15	0.241077	0.0365956	0.379175	0.0864721	-0.0389769		0.196587
SPACUNK4.14							#DIV/0!
SPACUNK4.13c		-0.110615	-0.15146				#DIV/0!
SPACUNK4.12c	-0.170055	-0.25811	-0.171051	0.317291	-0.00609362		0.263388
SPACUNK4.11c	-0.049216	-0.12399	0.273834				#DIV/0!
SPACUNK4.10	0.390706	0.358939	0.1464	0.1652	0.825777		0.657322
SPACUNK4.09						-0.0469854	#DIV/0!
SPACUNK4.08		0.093878					#DIV/0!
SPAPYUK71.03c	-0.0217948	0.0275084	0.0935053	-0.15707	-0.157291		0.0294638
SPAC513.02					-0.734937		#DIV/0!
SPAC513.03							#DIV/0!
SPAC513.04							#DIV/0!
SPAC513.05	-0.0565849	0.165448	0.294572	-0.0421333	-0.359703		0.228242
SPAC513.06c		1.04552					#DIV/0!
SPAC513.07	-0.255564	-0.194903	-0.227331			-0.340152	#DIV/0!
SPAC2E1P3.01							#DIV/0!
SPAC2E1P3.02c							#DIV/0!
SPAC2E1P3.04	0.0329663	-0.0201552	0.335457		-1.09089		#DIV/0!
SPAC2E1P3.05c	-0.217017	-0.321966	-0.0280512				#DIV/0!
SPAPB2C8.01	0.437249	0.211135	0.208507	-0.0779743	0.00564307	-0.215577	0.01945
SPAPB24D3.02c	0.740012	0.745258	0.526966		0.327232		#DIV/0!
SPAPB24D3.03	-0.0961109	-0.178711	-0.179438	-0.593636	-0.30428		0.279061
SPAPB24D3.04c							#DIV/0!
SPAPB24D3.05c							#DIV/0!
SPAPB24D3.06c		0.229056	0.21095	0.13487		-0.200089	0.372124
SPAPB24D3.07c	-0.252246	-0.188875	-0.130624	0.473485	0.217606		0.128512
SPAPB24D3.08c		-0.196818	-0.210259				#DIV/0!
SPAPB24D3.09c	-0.19979	-0.129545	-0.0646205				#DIV/0!
SPAPB24D3.10c		0.308898					#DIV/0!
SPAPB1A11.02						-0.529367	#DIV/0!
SPAPB1A11.03							#DIV/0!
SPAPB1A11.04c							#DIV/0!
SPAC31G5.02	-0.811359	-0.564383	-0.712448	-1.53837			#DIV/0!
SPAC31G5.03	-0.273013	-0.208219	-0.212486	-0.272829	-0.756713	-0.776922	0.151181
SPAC31G5.04	0.186712	0.228304	0.0657048	0.302671	0.3271		0.0792492
SPAC31G5.05c	-0.201418	-0.259018	-0.164119	-0.125699	-0.178906		0.249504
SPAC31G5.06							#DIV/0!
SPAC31G5.07							#DIV/0!
SPAC31G5.08		0.345805	0.573579				#DIV/0!
SPAC31G5.09c							#DIV/0!
SPAC31G5.10							#DIV/0!
SPAC31G5.11	-0.189546	-0.282603	0.106445	-1.13793	-1.02772		0.00707194
SPAC31G5.12c			1.47563			-0.127017	#DIV/0!
SPAC31G5.21							#DIV/0!
SPAC31G5.13	-0.150109	0.0112233	0.0762003	0.235213	0.0238591		0.362607
SPAC31G5.14	0.0403207	0.0222469	-0.0680957	-0.383536	-0.375906	-0.52767	0.00322663
SPAC31G5.15						0.167501	#DIV/0!
SPAC31G5.16c	0.012443	0.0345942	-0.0778555	-0.127299	-0.149736		0.0544087
SPAC31G5.17c	-0.0302833	0.204133	-0.0100186	-0.875914	-0.876749		0.00642495
SPAC31G5.18c							#DIV/0!
SPAC31G5.19							#DIV/0!
SPAC1786.04							#DIV/0!
SPAC1786.02	0.230996	-0.0253277	0.0598211	1.17526	0.305393	1.09668	0.100246
SPAC24C9.02c	-0.302629	-0.0328901	-0.158574	-0.608391	-0.1153		0.566938
SPAC24C9.03	0.432383	0.224222	0.247414	0.578563	1.01213	-0.102389	0.611828
SPAC24C9.16c	0.677016	0.770318	0.544221	0.832108	1.24744	1.77377	0.14393
SPAC24C9.04		0.224847	0.456037				#DIV/0!
SPAC24C9.05c							#DIV/0!
SPAC24C9.06c	-0.16479	-0.205668	-0.241359	0.330013	-0.262836	-0.268562	0.562725
SPAC24C9.07c							#DIV/0!
SPAC24C9.08	0.188226	0.154839	-0.0237608	0.723805	0.034457		0.572074
SPAC24C9.09			0.816982			-0.664632	#DIV/0!
SPAC24C9.10c							#DIV/0!
SPAC24C9.11	0.612648	0.480155	-0.168926				#DIV/0!
SPAC24C9.12c	-0.0321059	-0.0131298	-0.297885	-1.309	-1.34799	-0.549538	0.0538225
SPAC24C9.13c	-0.117296	-0.197277	-0.0299472		-0.272709	0.687713	0.623325
SPAC24C9.14		0.24531	0.736475	-0.031639	0.786152		0.838088
SPAC24C9.15c							#DIV/0!
SPAC16A10.01		0.0710561	0.0754876				#DIV/0!
SPAC16A10.02		0.136453	0.542638				#DIV/0!
SPAC16A10.03c		0.463288	0.653236		0.813727		#DIV/0!
SPAC16A10.04	-0.19968	-0.0922914	-0.0903857	-0.528753	-0.739051	0.443631	0.72571
SPAC16A10.05c							#DIV/0!
SPAC16A10.06c							#DIV/0!
SPAC16A10.07c		-0.0176418	0.44279		0.327284	1.67582	0.439167
SPAC589.02c						-0.218857	#DIV/0!
SPAC589.03c							#DIV/0!
SPAC589.04	0.114751	0.441979	0.24645		0.127441		#DIV/0!
SPAC589.05c	0.0710953	0.146995	-0.0289275	0.674592	-0.0194871	-0.319315	0.884314
SPAC589.06c	-0.36971	-0.357316	-0.317067	0.174245	-0.548648		0.733478
SPAC589.07c							#DIV/0!
SPAC589.08c							#DIV/0!
SPAC589.09						-0.429957	#DIV/0!
SPAC589.10c	-0.149961	-0.104618	-0.382082	-0.727808	-0.860929	-1.3271	0.0354004
SPAC589.11							#DIV/0!
SPAC688.02c		0.266796					#DIV/0!
SPAC688.03c				-0.280577			#DIV/0!
SPAC688.04c			0.0841919			-0.617582	#DIV/0!
SPAC688.06c							#DIV/0!
SPAC688.07c		-0.0756463	-0.0940275				#DIV/0!
SPAC688.08							#DIV/0!
SPAC688.09							#DIV/0!
SPAC688.10							#DIV/0!
SPAC688.11		0.241173	0.15512				#DIV/0!
SPAC688.12c	0.0471504	0.214507	0.370562		-0.541568		#DIV/0!
SPAC688.13							#DIV/0!
SPAC688.14							#DIV/0!
SPAC3G9.15c	0.0919708	0.167881	0.0938115	-0.364645	0.133319	0.116903	0.440822
SPAC3G9.14	-0.232793	0.0247035	-0.200424		-0.617466		#DIV/0!
SPAC3G9.13c							#DIV/0!
SPAC3G9.12		0.323597	0.684622		0.98443		#DIV/0!
SPAC3G9.11c							#DIV/0!
SPAC3G9.10c							#DIV/0!
SPAC3G9.09c	-0.0488242	-0.168744	-0.0275493	-0.713549	-0.966293		0.0769234
SPAC3G9.08							#DIV/0!
SPAC3G9.07c			-0.119218				#DIV/0!
SPAC3G9.06	-0.20769	-0.0647299	-0.222308	-0.21469	-0.0355462		0.742659
SPAC3G9.05	-0.689273	-0.19038	-0.294034	-0.31384	-0.866664		0.605287
SPAC3G9.04							#DIV/0!
SPAC3G9.03	0.141622	-0.151095	-0.0783206	-0.534041	-0.658591	-0.814763	0.00601682
SPAC3G9.02		0.665813				-0.189348	#DIV/0!
SPAC3G9.01							#DIV/0!
SPAC1486.01	-0.194974	-0.273957	-0.249391	0.205602	-0.22112		0.472371
SPAC1486.02c		-0.18032	0.04509	-0.116259			#DIV/0!
SPAC1486.03c	0.8944	0.191259	-0.05659	-0.37852	0.144829	0.134708	0.334402
SPAC1486.04c	0.460997	0.749459	1.02331	0.101967	0.49964	-0.0871071	0.0733101
SPAC1486.05	0.362894	0.22235	0.221071	0.00276256	-0.221431		0.1421
SPAC1486.06	0.241093	0.245609	0.18821	0.829388	0.422521	1.13516	0.108552
SPAC1486.07c	0.355663	0.11764	0.55164	-0.0939086	0.328571		0.470613
SPAC1486.08		0.0195081	0.108184				#DIV/0!
SPAC1486.09		-0.114565	0.281283				#DIV/0!
SPAC6G10.02c	0.49612	0.444825	0.147929	1.32011	1.42714		0.00485901
SPAC6G10.03c							#DIV/0!
SPAC6G10.04c	-0.272162	-0.0766812	-0.518528		-0.647946		#DIV/0!
SPAC6G10.05c	0.484023	0.309036	-0.0477662	0.45351	1.01215	0.119789	0.419217
SPAC6G10.06			0.358122				#DIV/0!
SPAC6G10.07	-0.141704	0.165357	-0.106908	0.149781	-0.460395		0.74932
SPAC6G10.08	0.128412	0.358462	0.147179	0.18566	-0.370552	0.428799	0.644496
SPAC6G10.09	-0.119219	-0.131033	-0.165675	-0.248007	-0.0271593		0.993905
SPAC6G10.10c							#DIV/0!
SPAC6G10.11c	-0.399097	-0.107886	-0.236098	-0.404494	-0.906712	-0.392243	0.191475
SPAC6G10.12c		0.00984277					#DIV/0!
SPAC6G9.01c	0.741933	0.40081	0.235152	-0.0299564	0.440894		0.466728
SPAC6G9.02c		-0.296142					#DIV/0!
SPAC6G9.03c							#DIV/0!
SPAC6G9.04							#DIV/0!
SPAC6G9.05		-0.0895141					#DIV/0!
SPAC6G9.06c							#DIV/0!
SPAC6G9.07c	-0.332563	-0.294643	-0.0880735	0.0486164	-0.36337		0.763809
SPAC6G9.08		0.120999	0.0907527				#DIV/0!
SPAC6G9.09c	-0.565762	-0.64215	-0.0516433	-0.195249	-1.19168	-1.24709	0.321537
SPAC6G9.10c	-0.319297	-0.373284	-0.164811	-0.472811	-0.687694		0.163675
SPAC6G9.11	-0.509896	-0.43499	0.22037	-0.10072	-0.464734		0.897751
SPAC6G9.12				-0.512751			#DIV/0!
SPAC6G9.13c							#DIV/0!
SPAC6G9.14	-0.367872	-0.0595465	-0.140761	-0.100819	-0.405344		0.758991
SPAC6G9.15c		-0.105231					#DIV/0!
SPAC6G9.16c							#DIV/0!
SPAC652.01		-0.333695	0.537157				#DIV/0!
SPAPB1E7.01c							#DIV/0!
SPAPB1E7.02c		0.234507	-0.352684	-0.106479			#DIV/0!
SPAPB1E7.03							#DIV/0!
SPAPB1E7.04c	0.0154466	0.095381	-0.0692427		-0.864924		#DIV/0!
SPAPB1E7.05		-0.150393	-0.392207				#DIV/0!
SPAPB1E7.06c							#DIV/0!
SPAPB1E7.07	-0.0351204	-0.0891917	-0.186899	-0.00972332	0.0507023	0.0169059	0.0945118
SPAPB1E7.08c	0.172106	-0.0200465	0.0143074	1.33878	-0.0114934		0.532558
SPAPB1E7.09	0.325742	0.383384	0.21194	0.471147	0.864447	0.510958	0.118277
SPAPB1E7.10		-0.291258	0.0311676				#DIV/0!
SPAPB1E7.11c	-0.0236226	0.640909	0.102886		-0.779657		#DIV/0!
SPAPB1E7.12	-0.506311	-0.403562	-0.605336	-1.0732	-0.962273	-0.9983	0.00403528
SPAC2E1P5.02c		0.883094	0.263701				#DIV/0!
SPAC2E1P5.03	0.147314	0.430296	-0.218809	-0.96229	-0.464319		0.10944
SPAC2E1P5.04c		-0.172312	-0.203131	0.033545		-0.465368	0.928391
SPAC2E1P5.05		0.341785	0.462034				#DIV/0!
SPAC26A3.02	0.153128	-0.0470087	-0.0532782	-0.239466	-0.150493	-0.0852096	0.10664
SPAC26A3.03c							#DIV/0!
SPAC26A3.04	0.0161803	-0.189392	0.233086	-0.0434747	-0.363696	-0.39444	0.158697
SPAC26A3.05	0.322944	0.0949596	0.137288	0.56062	0.932159	0.870279	0.0168634
SPAC26A3.06	-0.0712858	0.311571	0.257735	-0.485413			#DIV/0!
SPAC26A3.07c	0.136712	0.121684	0.108103	-0.131382	-0.645479	-0.0133622	0.185074
SPAC26A3.08	-0.252746	-0.508598	-0.13164		-0.524333		#DIV/0!
SPAC26A3.09c		-0.394293			-0.114873		#DIV/0!
SPAC26A3.10							#DIV/0!
SPAC26A3.11	0.40655	0.0956143	0.15212	0.042933	0.369345		0.956216
SPAC26A3.12c	-0.201624	0.264144	-0.163736	-0.652774	-0.250632		0.231765
SPAC26A3.14c	-0.0553	0.0725271	-0.217375	0.237754	0.0128317	0.0298501	0.223055
SPAC26A3.15c		0.135652	-0.048509				#DIV/0!
SPAC26A3.16	-0.518357	-0.361799	-0.423762				#DIV/0!
SPAC8E11.10	0.133533	0.648837	0.125036	-1.45837	-2.18056		0.0621101
SPAC8E11.07c	0.173856	0.0749638	0.0703366				#DIV/0!
SPAC8E11.06							#DIV/0!
SPAC8E11.05c		0.0122492	0.31986				#DIV/0!
SPAC8E11.04c	0.247463	0.305031	0.133108	1.50789	1.30588	1.64648	0.0015266
SPAC8E11.03c							#DIV/0!
SPAC8E11.02c	-0.300076	-0.16904	-0.443743	-0.782788	-1.00442	-0.817951	0.00613189
SPAC959.02	-0.292642	-0.0392121	-0.0808977	0.218405	0.159979		0.0412871
SPAC959.03c	0.433026	0.21412	0.00246092	-0.570587	-0.666654		0.0133477
SPAC959.04c	0.412164	0.511867	0.510053	0.0884924	0.157905		0.00843596
SPAC959.05c						-0.830169	#DIV/0!
SPAC959.06c							#DIV/0!
SPAC959.07	-0.278688	-0.642389	-0.059733	-0.804683	-0.655352	-1.86806	0.165752
SPAC959.08	0.160713	0.0775922	0.0779011	-0.230513	-0.256545	-0.455784	0.0172099
SPAP32A8.02	-0.139122	-0.143631	-0.325008	-0.0518963	0.617136	0.573047	0.105202
SPAP32A8.03c		0.0569147	-0.255436				#DIV/0!
SPAC3H5.12c	0.0289185	-0.120761	-0.0427986	-0.351579	-0.721851	-0.322884	0.069586
SPAC3H5.11		-0.0836289	-0.0638909				#DIV/0!
SPAC3H5.10	-0.064187	0.0946571	0.170745	-0.457612	-0.894322	0.43907	0.444819
SPAC3H5.09c	-0.0743051	-0.157178	-0.276086	0.474567	0.628399	1.40817	0.0681635
SPAC3H5.08c	-0.00577261	0.0425767	-0.205628	0.0533691	0.135068		0.184258
SPAC3H5.07	0.267555	-0.109649	0.212238	-0.403341	-0.353631	-0.681872	0.0186449
SPAC3H5.06c	-0.277381	-0.274121	0.148731		0.0841873		#DIV/0!
SPAC3H5.05c	-0.0828334	-0.0756437	-0.180033	-0.7375	-0.277225		0.33145
SPAC3H5.04		0.0286761	-0.194507	-0.635188	-0.122757	-0.554233	0.165581
SPAC3A11.11c							#DIV/0!
SPAC3A11.10c	-0.254178	-0.227452	-0.0847594	-0.208175			#DIV/0!
SPAC3A11.09		-0.197438	0.0864114				#DIV/0!
SPAC3A11.08		0.10396	0.341789	0.0720846	0.102925		0.456708
SPAC3A11.07	0.361124	0.279763	-0.0809936	0.244768	-0.0704448	0.0109972	0.497249
SPAC3A11.06		0.442246				1.04428	#DIV/0!
SPAC3A11.05c							#DIV/0!
SPAC3A11.04		0.120265	1.05099				#DIV/0!
SPAC3A11.03						-0.425355	#DIV/0!
SPAC3A11.02	-0.115065	-0.139632	-0.138576			0.566022	#DIV/0!
SPAC328.02							#DIV/0!
SPAC328.03	0.0887229	0.0170728	-0.100079	0.972505	1.06874	1.50631	0.0120504
SPAC328.04							#DIV/0!
SPAC328.05		0.0591905	-0.107413				#DIV/0!
SPAC328.06		0.0407016	0.127245	0.100363			#DIV/0!
SPAC328.07c							#DIV/0!
SPAC328.08c		0.407419					#DIV/0!
SPAC328.09	-0.275766	-0.0897795	0.130924	-0.0862258	0.00852888		0.779597
SPAC16E8.01		-0.107626	0.237205			0.312016	#DIV/0!
SPAC16E8.02							#DIV/0!
SPAC16E8.03		-0.38859	-0.276228		-0.334646		#DIV/0!
SPAC16E8.04c	-0.180693	-0.0173709	-0.112421	0.0307319	-0.0474405	-0.144813	0.514226
SPAC16E8.05c							#DIV/0!
SPAC16E8.06c		0.143151	-0.00334524				#DIV/0!
SPAC16E8.07c	-0.738803	-0.514636	-0.0722007	0.342317	-0.346525		0.401804
SPAC16E8.08		0.744502	0.216843	0.429616		0.402699	0.847352
SPAC16E8.09	-0.282702	-0.122266	0.18545		0.16194		#DIV/0!
SPAC16E8.10c	-0.400065	-0.0787321	-0.0209638	0.354572	-0.90433		0.891938
SPAC16E8.11c							#DIV/0!
SPAC16E8.18		0.544603	0.403861	0.029855	0.56927	-0.283148	0.274369
SPAC16E8.12c		-0.0639598				-0.0707626	#DIV/0!
SPAC16E8.13							#DIV/0!
SPAC16E8.14c							#DIV/0!
SPAC16E8.15	-0.173771	-0.193695	0.123408	0.0159983	0.575014	-0.612694	0.85255
SPAC16E8.16		-0.0229116		-1.99578			#DIV/0!
SPAC16E8.17c		-0.646223	-0.176889	0.160254	-0.355808	-1.05473	0.990959
SPAC1B1.01	-0.459525	-0.304716	-0.123409	0.0822088	-0.396972	-0.618763	0.951075
SPAC1B1.02c	0.259049	0.429582	0.25462	2.11443	1.16599		0.21434
SPAC1B1.03c	-0.219349	-0.00459002	0.0907657	-0.388486	-0.438371		0.0486495
SPAC1B1.04c		-0.286429	0.102661				#DIV/0!
SPAC17A2.02c	-0.606116	-0.467761	-0.308519	-0.91492	-0.994283		0.0177683
SPAC17A2.03c		-0.0423882					#DIV/0!
SPAC17A2.04c	0.442699	0.173054	0.101855		-0.317329		#DIV/0!
SPAC17A2.05		-0.14239	-0.505132	-0.503415	-1.05657		0.319412
SPAC17A2.06c	0.201759	0.376763	0.386203	0.50197	0.852629	1.88482	0.20724
SPAC17A2.07c	-0.633907	-0.0222923	-0.308099	0.480583	-1.0942		0.988253
SPAC17A2.08c							#DIV/0!
SPAC17A2.09c	-0.00644117	-0.192325	-0.0547064	-0.21332	-0.100414		0.436855
SPAC17A2.10c							#DIV/0!
SPAC17A2.11							#DIV/0!
SPAC17A2.12							#DIV/0!
SPAC17A2.13c	-0.0295543	-0.0980564	-0.377953	-0.455782	-1.05493	0.21054	0.549321
SPAC17G6.02c							#DIV/0!
SPAC17G6.03							#DIV/0!
SPAC17G6.04c	-0.314044	-0.061575	0.055893		-0.0967059	-0.26286	0.630707
SPAC17G6.05c							#DIV/0!
SPAC17G6.06	-0.326361	-0.351774	-0.524505	-0.68082	-0.719883	-2.0008	0.231347
SPAC17G6.07c	0.129818	0.191014	0.0430617	0.0274202	-0.10031	-0.231276	0.0764668
SPAC17G6.08							#DIV/0!
SPAC17G6.09	-0.682394	-0.258284	-0.281941	0.270506	-1.11938		0.984599
SPAC17G6.10			-0.223166				#DIV/0!
SPAC17G6.11c	-0.131958	-0.131187	-0.129143	-0.600286	-1.06625		0.203861
SPAC17G6.12		0.28771					#DIV/0!
SPAC17G6.13							#DIV/0!
SPAC17G6.14c	-0.0564644	0.0458907	0.0217199	0.363486	-0.00359372		0.510445
SPAC17G6.15c	0.214626	0.181554	-0.0688127	-0.0265213	-0.0702391	1.24055	0.594114
SPAC17G6.16c	-0.189222	-0.26808	0.229412				#DIV/0!
SPAC17G6.17	-0.0542719	-0.288169	-0.620175				#DIV/0!
SPAC1142.04	0.192536	0.198965	0.185557	-0.272528	-0.506796		0.126105
SPAC1142.05	0.638771	0.103769	0.468719	0.731425	1.09862		0.148629
SPAC1142.06	-0.459695	-0.0748891	0.0411821	0.261474	-0.226795		0.598211
SPAC1142.07c	0.367785	0.315008	-0.0196811	0.413754	1.5045	1.04008	0.12338
SPAC8C9.03							#DIV/0!
SPAC8C9.04	-0.660124	-0.432891	-0.349094	-0.636077	-0.558724		0.341675
SPAC8C9.05	0.429918	0.204432	0.439718		0.247138		#DIV/0!
SPAC8C9.06c							#DIV/0!
SPAC8C9.07	-0.118415	-0.0429991	0.640109	-0.998034			#DIV/0!
SPAC8C9.08	-0.0471994	-0.15353	-0.311334	-0.753305	-1.09527	-1.26406	0.0145533
SPAC8C9.09c							#DIV/0!
SPAC8C9.10c		-0.0285101	0.173479		-0.242251	-0.438167	0.0993384
SPAC8C9.11							#DIV/0!
SPAC8C9.12c							#DIV/0!
SPAC8C9.14	-0.536878	-0.447006	-0.183207	-0.493112	-0.744683		0.280309
SPAC8C9.15c							#DIV/0!
SPAC8C9.16c		-0.0345872					#DIV/0!
SPAC8C9.17c		0.0874711	0.126877				#DIV/0!
SPAC15A10.02		-0.301268	-0.00035058		-0.00987257		#DIV/0!
SPAC15A10.03c		0.0646518			-0.232767		#DIV/0!
SPAC15A10.04c	-0.0470586	-0.107445	-0.122304	0.871037	0.538891		0.125096
SPAC15A10.05c		-0.164638					#DIV/0!
SPAC15A10.06		0.199133	0.0661935				#DIV/0!
SPAC15A10.07			-0.063605				#DIV/0!
SPAC15A10.08	0.797594	0.92509	0.798806	0.876602	1.33603	-0.165681	0.75635
SPAC15A10.09c	-0.231995	-0.286197	0.13018				#DIV/0!
SPAC15A10.10							#DIV/0!
SPAC15A10.11		0.0329358	-0.405368				#DIV/0!
SPAC15A10.12c	-0.389415	0.0187269	0.189349		0.250474	0.0979124	0.310339
SPAC15A10.13						-0.351861	#DIV/0!
SPAC15A10.15							#DIV/0!
SPAC15E1.02c				0.862464			#DIV/0!
SPAC15E1.03	-0.0736866	0.012468	-0.0892812	-0.687094	-0.484237		0.0945986
SPAC15E1.04	-0.0967632	0.0135482	0.223437	0.98955	-0.256464		0.697995
SPAC15E1.05c	-0.109884	-0.259975	-0.178809	-0.336914			#DIV/0!
SPAC15E1.06		-0.0504302		0.524701			#DIV/0!
SPAC15E1.07c							#DIV/0!
SPAC15E1.08	0.391897	0.35653	0.296241	-0.119619	-0.00102811	0.51569	0.382496
SPAC15E1.09	-0.154853	0.0296389	-0.213637	-0.03669			#DIV/0!
SPAP7G5.02c	0.343356	0.47285	0.480492	0.543976	0.755653	0.8691	0.074552
SPAP7G5.03							#DIV/0!
SPAP7G5.04c	0.167906	0.0415519	0.220589	-0.107979	0.123662	-0.959565	0.297786
SPAP7G5.05	-0.178684	-0.466184	-0.296189	-0.792494	-0.600191		0.0762918
SPAP7G5.06	0.233213	-0.0876076	0.179134	0.0190844			#DIV/0!
SPAC15A10.16		0.150483	0.354564				#DIV/0!
SPAC1142.08							#DIV/0!
SPAC1142.09							#DIV/0!
SPAC17A2.14							#DIV/0!
SPAC328.01c		-0.314173	-0.145132	-0.184646			#DIV/0!
SPAC8E11.01c		0.236574	-0.0186328				#DIV/0!
SPAC26A3.01	0.312045	0.350346	0.0493578	0.789855	0.0540144	1.10261	0.315528
SPAC589.12	0.365586	0.433827	0.263505	0.208168	-0.137397	0.466996	0.425311
SPAC1786.01c	0.225006	0.189976	-0.0947277				#DIV/0!
SPAPB1A11.01						0.510645	#DIV/0!
SPAC513.01c	-0.207725	-0.134218	-0.504882	-0.951844	-1.85498	-1.47736	0.0331453
SPAC8F11.10c	0.267325	0.0958209	0.256903	0.562597	1.14683	-0.05564	0.426058
SPAC1B2.05							#DIV/0!
SPAC1805.01c		0.207312	-0.0415893				#DIV/0!
SPAC4F8.03	-0.0635461	-0.129765	0.0605779		-0.064565		#DIV/0!
SPAC4F8.01		0.207417	0.0478908	-0.00084916	0.118988		0.567545
SPAC19A8.01c		-0.385635	-0.0353782				#DIV/0!
SPAC32A11.04c	0.543168	0.511222	0.250878	-0.307365	-0.271389		0.0134544
SPAC15F9.03c	0.0253632	0.335598	0.0611067	-0.174373	-0.416502	0.0629709	0.143123
SPAC17G8.14c		-0.0298464	0.113673			-0.254284	#DIV/0!
SPAC13G7.13c	-0.15704	-0.0411647	-0.146539			-0.121701	#DIV/0!
SPAC13D6.05		-0.16409			-0.311181	0.744147	#DIV/0!
SPAC1327.01c		-0.0284142	-0.295135	0.197323			#DIV/0!
SPAC3C7.01c		0.521273	-0.332466	-0.212349			#DIV/0!
SPAC17H9.20	0.0155254	0.0547143	0.353285	0.223838	0.215538	-0.751721	0.534786
SPAC767.01c	-0.674262	-0.533849	-0.670317	-0.5653	-0.112544		0.418889
SPAC3H1.01c		0.227944	-0.0637222			0.347279	#DIV/0!
SPAC110.01	-0.318811	-0.301873	-0.381192	-0.841879			#DIV/0!
SPAP11E10.02c	0.846038	0.152805	0.697433	0.400404	1.26202		0.650977
SPAC1610.01	0.387154	-0.210147	-0.533753		0.454091		#DIV/0!
SPAC1705.03c			0.0261186				#DIV/0!
SPAC167.07c		0.148976	0.0940653	0.25425	0.156592		0.303649
SPAC167.05			0.300839			1.14119	#DIV/0!
SPAC5D6.13	-0.169309	-0.24856	-0.249633	0.144391	-0.435367		0.834788
SPAC3A12.18	0.240672	0.0110242	0.0247503	0.103413	-0.0384949	-0.0305306	0.417999
SPAC20G8.01						-0.530591	#DIV/0!
SPAC1420.01c	0.261711	0.10677	0.600643	0.714274	1.4068	1.03122	0.047429
SPAC10F6.01c	-0.0650272	-0.0867436	0.0255753	-0.692889	-1.04689	-0.231082	0.118394
SPAC22A12.01c	-0.0255236	-0.0581278	-0.112967		0.0615503		#DIV/0!
SPAC1A6.10	-0.140952	-0.0658077	-0.125946	-0.793966	-0.666103		0.041632
SPAC139.06	0.220111	0.359934	0.0214401	-0.616121	-0.306338		0.0792666
SPAC821.13c	-0.0642183	-0.103445	-0.0197461	-0.535333	1.40113	0.107382	0.567082
SPAC1687.21	0.0975117	0.310854	0.4371	0.257113	0.925655		0.518822
SPAC1687.22c			0.517302			0.439447	#DIV/0!
SPAC23G3.01		0.0737355	-0.571558				#DIV/0!
SPAC16C9.07	0.60926	0.135247	0.182679	0.92829	0.325804		0.470781
SPAC22G7.11c							#DIV/0!
SPAC1D4.14		0.066359	0.352662				#DIV/0!
SPAC1F3.01	-0.174914	-0.251965	0.0673565	-0.390446	0.163171		0.985982
SPAC13A11.01c		0.28816	0.365663		0.205668		#DIV/0!
SPAC227.01c		0.315064	0.0558744				#DIV/0!
SPAC13C5.01c	0.141169	-0.171934	0.239365	0.491063	0.707149		0.0515738
SPAC12G12.16c							#DIV/0!
SPAC1639.02c							#DIV/0!
SPAC24B11.13	0.0588299	-0.306902	-0.155419		-0.880732		#DIV/0!
SPAC13G6.01c	0.012555	-0.0137406	0.202645		-0.52359		#DIV/0!
SPAC13G6.12c							#DIV/0!
SPAC18B11.11	0.450482	0.401033	0.204203	1.26488	0.447545		0.42875
SPAC12G12.01c		0.190122	-0.119311				#DIV/0!
SPAC1751.03	0.0808488	-0.0760248	-0.0666842	-0.353379	-0.768877	-0.490804	0.0366366
SPAC24H6.01c	0.252751	0.205975	0.455159		0.781312		#DIV/0!
SPAC227.18	-0.1369	-0.164015	-0.147234	0.822394	0.647337		0.0609227
SPAC13A11.06	0.292529	0.0490829	-0.163669		0.36383		#DIV/0!
SPAC1D4.01			0.166684				#DIV/0!
SPAC1296.01c	-0.182603	0.035429	0.0503728	0.071322	-0.0959103	0.529072	0.402125
SPAC22G7.01c	0.156113	0.0681519	0.76426	-0.122815	0.324515		0.524635
SPAC16C9.01c						-0.667251	#DIV/0!
SPAC2G11.15c							#DIV/0!
SPAC22H12.01c							#DIV/0!
SPAC1687.01	0.403414	0.148932	0.346888	0.0476701	0.19594	-0.0839041	0.0921753
SPAC222.16c	-0.119337	-0.00803338	0.0159038	0.49915	0.828493		0.129075
SPAC139.01c	-0.40963	-0.26829	0.00507736	-0.463207	-0.435513		0.204388
SPAC1A6.02		0.271889	0.291829				#DIV/0!
SPAC1A6.01c		-0.134094	-0.0840121	-0.623229	0.155081		0.802152
SPAC30D11.01c		0.428063	0.0532673	0.0975304			#DIV/0!
SPAC10F6.17c							#DIV/0!
SPAC1420.04c	0.275673	0.390935	0.159338	0.141535	0.306145		0.670354
SPAC1565.08	-0.0588418	-0.0641859	-0.177889	-0.176895	-0.569577	-1.55306	0.244403
SPAC19E9.03	0.17903	0.0832705	0.188757	1.95639	1.5923	1.5954	0.00361779
SPAC20G8.10c							#DIV/0!
SPAC9.13c		0.202599	-0.0706387	0.0486586			#DIV/0!
SPAC23H4.01c			0.195203				#DIV/0!
SPAC343.19		0.45758					#DIV/0!
SPAC664.15		-0.138236	-0.0987429	0.537447	0.516032		0.00434478
SPAC1002.01		-0.0927282					#DIV/0!
SPAC110.04c	-0.337375	-0.245489	-0.411548	0.343099	-0.572133		0.718154
SPAC3H1.14		0.535667	0.565937	-0.742962	0.894916		0.66549
SPAC25A8.03c		-0.0660886			-0.0515776		#DIV/0!
SPAC20H4.01							#DIV/0!
SPAC13F5.01c		-0.28769	-0.18163				#DIV/0!
SPAC13G7.01c	-0.368456	-0.271455	-0.127525				#DIV/0!
SPAC17G8.01c		0.0968647	-0.219593				#DIV/0!
SPAC1B9.03c		-0.0717673	-0.099548				#DIV/0!
SPAC23H3.15c							#DIV/0!
SPAC4A8.16c	-0.0583577	-0.110401	0.161111	-0.520955	-0.419878		0.0178723
SPAC4F8.15	0.169681	0.709919	0.518322	0.991466	0.871263	0.3921	0.304401
SPAC6F6.17		0.0321139		-0.0833316			#DIV/0!
SPAC1805.17	-0.0690488	-0.0273729	0.177817	0.132062	0.331232		0.236049
SPACUNK4.06c	0.448871	0.0500238	0.387744	0.320929	0.605313		0.454255
SPACUNK4.07c	-0.219034	-0.178804	-0.266804	-0.164754	-0.706279		0.57375
SPAPB24D3.01	0.294964	-0.0194419	-0.276865		0.0562012		#DIV/0!
SPAC31G5.01	0.0987506	0.212222	-0.342447	-0.379157			#DIV/0!
SPAC1786.03		-0.0022466	0.023795				#DIV/0!
SPAC16A10.08c		-0.200568	-0.310608	-0.203148			#DIV/0!
SPAC3G9.16c		0.201925	0.258604				#DIV/0!
SPAC1486.10	0.323396	-0.0816321	0.0941054	-0.763674	-0.467857		0.0518624
SPAC2E1P5.01c	-0.420849	-0.10771	-0.270086	-0.702791			#DIV/0!
SPAC26A3.17c	0.24416	-0.253938	-0.340757	-0.635053	-0.656062		0.100619
SPAC959.09c		0.578461			0.558861		#DIV/0!
SPAC3A11.12c		0.00345725	0.206754	0.160048	0.0612614		0.966736
SPAC3A11.14c							#DIV/0!
SPAC17A2.01	-0.23162	-0.188255	-0.0556716	-0.20063	0.731835		0.529039
SPAC1142.03c		0.0785884	-0.0375632	0.504368	-0.0635566		0.608283
SPAC1142.01	-0.601422	-0.405456	-0.244371		-1.29797		#DIV/0!
SPAC15A10.01	0.172991	0.150745	-0.0411246	1.26806	1.09267	2.70032	0.08628
SPAC15E1.10							#DIV/0!
SPCC1020.13c	0.140567	0.482897	-0.0341773	0.38267	0.498582		0.246545
SPCC31H12.08c	0.146574	0.0814926	0.0406477	0.523665	-0.153749		0.82534
SPCC330.02		0.25064		-0.187976		1.05759	#DIV/0!
SPCC14G10.01		0.389241	0.0993424			0.129188	#DIV/0!
SPCC1183.01						-0.386658	#DIV/0!
SPCC16A11.01		-0.42363	-0.208991		0.39804	0.266731	0.0519418
SPCC320.14							#DIV/0!
SPCC320.13c							#DIV/0!
SPCC1235.02	-0.447651	-0.295164	-0.240149	-0.550242	-0.695112	-0.747215	0.017158
SPCC320.12							#DIV/0!
SPCC320.11c	0.524736	0.500805	0.604695	0.314068	0.821484		0.939156
SPCP20C8.02c							#DIV/0!
SPCC1884.01							#DIV/0!
SPCC757.02c				1.24356			#DIV/0!
SPCC757.03c							#DIV/0!
SPCC757.04			-0.287905			-1.16878	#DIV/0!
SPCC757.05c							#DIV/0!
SPCC757.06							#DIV/0!
SPCC757.07c	0.172165	0.00621551	-0.088399	0.113521	0.786225	-0.0866718	0.461341
SPCC757.08	0.241816	-0.265816	-0.469606	0.180861			#DIV/0!
SPCC757.09c	0.810106	0.447746	0.742619	0.391727	0.35061	-0.678337	0.199518
SPCC757.10		-0.0396167	-0.170741				#DIV/0!
SPCC757.11c	0.767067	0.797599	0.732774	1.70956	2.18036	3.20934	0.0684899
SPCC757.12	0.463959	0.0796616	-0.0316647	-0.00278137	0.664082	0.489684	0.445339
SPCC757.13		0.337236	0.100538		0.233338		#DIV/0!
SPCC613.02	-0.00351249	0.256911	0.527477	0.401161	-0.116033		0.73844
SPCC613.03							#DIV/0!
SPCC613.04c		0.0617625	0.421259				#DIV/0!
SPCC613.05c	-0.394615	-0.192616	-0.270047	-0.41721	-0.809375	-0.446755	0.150993
SPCC613.06	-0.554689	-0.293235	-0.0413094	-0.346241	-0.51377	-0.652662	0.308655
SPCC613.07							#DIV/0!
SPCC613.08	-0.0598378	0.0433195	-0.0788826		-0.85678		#DIV/0!
SPCC613.09							#DIV/0!
SPCC613.10	-0.0784267	-0.155676	-0.178673	-0.328051	-0.206141		0.236918
SPCC613.11c						-1.60023	#DIV/0!
SPCC613.12c		-0.0552835	0.0412061				#DIV/0!
SPCC330.03c							#DIV/0!
SPCC330.04c							#DIV/0!
SPCC330.05c							#DIV/0!
SPCC330.06c	0.0109561	0.0987116	-0.198207	0.00824736	-1.07467	-0.887688	0.198216
SPCC330.07c		-0.0927267	0.247668			0.546403	#DIV/0!
SPCC330.08		0.0363841	0.0681295				#DIV/0!
SPCC330.09	0.379955	0.36764	0.544301				#DIV/0!
SPCC330.10		0.703811	0.759779		0.791845		#DIV/0!
SPCC330.11	0.364581	0.158974	-0.152017		0.314609		#DIV/0!
SPCC330.12c	0.162348	0.12463	-0.0243025	-0.11585	0.134839	-0.990277	0.350741
SPCC330.13		0.444209					#DIV/0!
SPCC330.14c	-0.551289	-0.631557	-0.343649	-0.040814	-1.60796	-0.465588	0.718125
SPCC320.10		0.651283	-0.0558136				#DIV/0!
SPCC320.09	0.120111	-0.108803	-0.0882902		-0.626923		#DIV/0!
SPCC320.08	-0.501484	-0.557061	-0.646487	-0.917617			#DIV/0!
SPCC320.07c							#DIV/0!
SPCC320.06							#DIV/0!
SPCC320.05		0.39342	0.215624			-1.09536	#DIV/0!
SPCC320.04c	0.493818	0.495468	0.133337	1.13228	0.948775		0.0219856
SPCC320.03	0.578015	0.588337	0.411532	0.421292	0.471539	-0.0480546	0.274951
SPCC1235.03		0.801062	0.515038				#DIV/0!
SPCC1235.04c						0.503923	#DIV/0!
SPCC1235.05c		0.0343831	-0.285591	-0.222429			#DIV/0!
SPCC1235.06	0.193404	0.0862107	-0.0978039	0.561248	0.417923	0.201809	0.0713449
SPCC1235.07							#DIV/0!
SPCC1235.08c						0.504416	#DIV/0!
SPCC1235.09		0.429936	0.144239				#DIV/0!
SPCC1235.10c	-0.130566	-0.197219	-0.227387		0.111596	-0.16845	0.459538
SPCC1235.11	0.0951643	-0.129384	-0.236368	1.11189	0.990487		0.00230326
SPCC1235.12c							#DIV/0!
SPCC1235.13							#DIV/0!
SPCC1235.14		0.0991788	0.0464981	2.33666	2.12238	0.931119	0.0582182
SPCC548.02c				0.5123			#DIV/0!
SPCC548.03c							#DIV/0!
SPCC548.04	0.333123	0.403408	0.0382622				#DIV/0!
SPCC548.05c		0.123124	0.49006			1.68279	#DIV/0!
SPCC548.06c	-0.0448637	-0.138338	-0.0621451	-0.908973	-1.41799	-1.30056	0.0155719
SPCC548.07c							#DIV/0!
SPCC794.01c							#DIV/0!
SPCC794.03							#DIV/0!
SPCC794.04c	0.591561	0.711898	0.616529	1.53351	2.06982	2.70431	0.0480906
SPCC794.06		-0.0609389	0.746047		-0.0523945	0.662852	0.951187
SPCC794.07	0.231916	0.290445	0.246333	0.633887	0.453063		0.183118
SPCC794.08	-0.0910668	-0.412197	-0.21601	-0.692344	-1.13408		0.160441
SPCC794.09c	-0.483978	-0.739005	-0.509027	-0.286905	-0.797824		0.914514
SPCC794.10	0.139807	-0.102091	1.07843		0.389677		#DIV/0!
SPCC794.11c	0.437215	0.468143	0.177764		0.580089		#DIV/0!
SPCC794.12c	-0.176059	0.196421	-0.0706786	-0.447055	-0.7813		0.103316
SPCC794.15		-0.725103	0.00483852				#DIV/0!
SPCC553.11c		-0.0280842	0.311166			-0.999042	#DIV/0!
SPCC553.10	0.874658	0.6295	0.751282	2.39617	2.33494	1.94999	0.00266099
SPCC553.09c	0.0837808	0.151745	0.188109	0.275667	-0.170542	-0.0388165	0.465304
SPCC553.08c		0.308036	0.364339				#DIV/0!
SPCC553.07c		-0.12128	0.111465				#DIV/0!
SPCC553.06	-0.0688629	-0.135339	-0.463093	-0.0730833	0.0541198		0.224748
SPCC553.04							#DIV/0!
SPCC553.03							#DIV/0!
SPCC553.02	0.273949	0.27685	0.0967593	0.115768	-0.233384		0.341157
SPCC736.02		0.0352649				-0.552369	#DIV/0!
SPCC736.03c			0.269515	-0.00257429			#DIV/0!
SPCC736.04c	0.164624	0.213384	0.398492	0.813752	0.725284	0.517192	0.0211471
SPCC736.05							#DIV/0!
SPCC736.06		0.127147	0.169513		0.520718		#DIV/0!
SPCC736.07c		0.0593152	0.194013	0.309008			#DIV/0!
SPCC736.08		-0.0774688	-0.136881	-0.221886			#DIV/0!
SPCC736.09c		-0.0366922		-0.372798		0.454571	#DIV/0!
SPCC736.10c	-0.410577	-0.353271	-0.186699	0.117927	-0.378842		0.587732
SPCC736.11		0.977364			-0.00884386		#DIV/0!
SPCC736.12c	-0.462947	-0.198449	-0.0288723	-0.460874	-0.125957		0.789798
SPCC736.13	0.505111	0.833242	0.393026	1.31033	0.696471		0.375564
SPCC736.14		-1.4308	-0.680007				#DIV/0!
SPCC736.15	-0.251649	-0.296312	-0.0130343	1.57314	1.09181		0.0700778
SPCC594.02c	0.172986	-0.0403446	-0.285063	-0.749786	-0.652668	-0.809625	0.0251671
SPCC594.03							#DIV/0!
SPCC594.04c		0.461471			0.175353		#DIV/0!
SPCC594.05c							#DIV/0!
SPCC594.06c	0.273601	0.399672	0.24394	0.441109	0.874187		0.341519
SPCC594.07c	0.402672	0.339939	0.555866	-0.0854698	0.163115		0.140462
SPCC1682.01	-0.293474	-0.28419	0.00228868	0.434711	-0.0221631		0.302116
SPCC1682.02c			-0.0761098			-0.674137	#DIV/0!
SPCC1682.03c							#DIV/0!
SPCC1682.04		-0.103355	-0.016171			-1.08777	#DIV/0!
SPCC1682.05c							#DIV/0!
SPCC1682.06		0.0640631	0.306441				#DIV/0!
SPCC1682.07		0.156318	-0.0555808		0.440786		#DIV/0!
SPCC1682.08c	0.0530574	-0.0545534	-0.03814	-0.781987	-0.477556		0.140216
SPCC1682.09c	0.362495	0.0214446	0.0769285	-0.195137			#DIV/0!
SPCC1682.10	-0.0765925	0.0145145	0.119147	-0.311614	-0.416108		0.0184187
SPCC1682.11c							#DIV/0!
SPCC1682.12c	0.172265	0.363013	0.0898201	0.562332	0.160435	0.230094	0.507682
SPCC1682.13							#DIV/0!
SPCC1682.14	-0.318783	-0.417086	-0.442637	-0.705389	-0.296221		0.690714
SPCC1682.15						-0.195141	#DIV/0!
SPCC306.02c	-0.382123	-0.0924843	-0.178382		-0.330524		#DIV/0!
SPCC306.03c							#DIV/0!
SPCC306.04c		0.166455	0.215653				#DIV/0!
SPCC306.05c	-0.0541379	0.35141	0.0653664	1.08599	0.692885	0.386198	0.0773872
SPCC306.06c	0.0566392	-0.0253884	0.15243	0.225651	0.639937		0.310648
SPCC306.07c		-0.0289458	-0.173845		-0.341457		#DIV/0!
SPCC306.08c	-0.367459	-0.23438	-0.337827	0.369644	0.610913	0.808824	0.0126392
SPCC306.09c	0.132605	-0.155356	-0.166762		0.353488		#DIV/0!
SPCC306.11	-0.00917187	-0.00437923	0.541098	0.169647	-0.191432		0.525282
SPCC4G3.19			0.428167				#DIV/0!
SPCC4G3.18	0.0611494	-0.0671104	0.0484787				#DIV/0!
SPCC4G3.17	0.14577	0.105969	0.148158	-0.234682	-0.047921	-0.397371	0.0679372
SPCC4G3.16					0.0508998	0.586273	#DIV/0!
SPCC4G3.15c				-0.230423			#DIV/0!
SPCC4G3.14	-0.426495	0.0371666	-0.129382	0.00258445	-0.538618	-0.403645	0.544884
SPCC4G3.13c		-0.0567085	0.0739737	-0.0790834	0.0575026		0.856234
SPCC4G3.12c		0.247112	0.734502		0.952068		#DIV/0!
SPCC4G3.11		-0.187864	-0.347055	0.315398	-0.340143		0.576686
SPCC4G3.10c							#DIV/0!
SPCC4G3.09c	-0.173523	-0.0143671	-0.207695	-0.138762	-0.587097		0.48403
SPCC4G3.08			0.0886446				#DIV/0!
SPCC4G3.07c	0.30566	0.320994	0.0764418		0.208596		#DIV/0!
SPCC4G3.06c	-0.0607018	-0.218707	0.0348912	0.101289	0.251352	0.130582	0.0606335
SPCC4G3.05c		0.243379					#DIV/0!
SPCC4G3.04c	-0.157732	0.113032	-0.0253062	0.479242	0.537986		0.0131824
SPCC4G3.03							#DIV/0!
SPCC4G3.02		-0.0978738					#DIV/0!
SPCC364.06	-0.52284	-0.32647	-0.0509437	-0.265718	-0.429845		0.784918
SPCC364.05		0.0950913	0.436366				#DIV/0!
SPCC364.04c	0.0674941	0.0708934	0.094019	0.35686	0.70788		0.233755
SPCC364.03	-0.365626	-0.28921	-0.298778	-0.633536	-1.00676	-1.24268	0.065826
SPCC364.02c		-0.289743	0.0823674				#DIV/0!
SPCC364.01	0.278828	0.0623673	0.107199		-0.319871		#DIV/0!
SPCC970.10c	0.504231	0.18248	0.0419043	0.730241	0.866908		0.0407669
SPCC970.09		0.514202			1.11158		#DIV/0!
SPCC970.08			-0.115408				#DIV/0!
SPCC970.07c		0.209174	0.0691218	0.207617	-0.0431402		0.739141
SPCC970.06		-0.433011	-0.162281	0.134904			#DIV/0!
SPCC970.05	-0.412363	-0.466444	-0.680916	-1.77976	-1.68919	-2.10512	0.00173752
SPCC970.04c	-0.163599	-0.0485848	0.295366	0.388286	0.515406	1.37901	0.128213
SPCC970.03	-0.216475	-0.273103	0.0255043	0.278735	-0.264673		0.658055
SPCC970.02		0.4024	0.666077		0.443962	-0.281053	0.416253
SPCC970.12							#DIV/0!
SPCC970.01		0.119942	0.424556	0.222114	0.381269		0.884089
SPCC10H11.01			0.144899			0.863599	#DIV/0!
SPCP31B10.02		0.755784	0.488454				#DIV/0!
SPCP31B10.03c	0.238155	0.101689	-0.0155689		-0.141472		#DIV/0!
SPCP31B10.04	0.0328216	0.163996	0.469437	0.0914395	0.247139		0.750096
SPCP31B10.05		0.0344617					#DIV/0!
SPCP31B10.06							#DIV/0!
SPCP31B10.08c	0.294966	0.0970086	0.171577	-0.523598	-0.561958		0.00331692
SPCC962.03c							#DIV/0!
SPCC962.04	0.2715	0.143297	0.119968	-0.201752	-0.397262	-0.820713	0.062358
SPCC962.05							#DIV/0!
SPCC962.06c	0.0842345	0.20114	0.440283	-0.761087	-0.731244		0.00993255
SPCC1672.01		0.0427422	-0.119191			-0.691928	#DIV/0!
SPCC1672.02c	-0.143386	-0.236309	-0.0970826	-0.104351	0.0797456		0.329011
SPCC1672.03c	0.023861	-0.0280777	-0.0570651	0.293199		-0.590141	0.820396
SPCC1672.04c							#DIV/0!
SPCC1672.05c	-0.0198871	0.255597	-0.377813	-1.57164	-1.23193		0.0148027
SPCC1672.06c	0.87805	0.329458	0.585221	0.541293	1.462		0.535849
SPCC1672.07	0.175874	-0.130733	0.0117774	-0.686634			#DIV/0!
SPCC1672.08c							#DIV/0!
SPCC1672.09	0.0466075	-0.185353	-0.179169	-0.416125	-0.401152		0.0568042
SPCC1672.10	0.515192	0.369418	-0.0839755	0.65994	0.345422		0.399985
SPCC1672.11c	-0.210626	-0.265928	-0.100733		0.0567528		#DIV/0!
SPCC1672.12c	-0.319783	0.262058	-0.118655	0.244869	0.651207		0.177997
SPCC1183.02	-0.389203	-0.293316	-0.543029	-0.307586	-0.56902		0.864086
SPCC1183.03c							#DIV/0!
SPCC1183.04c	-0.460608	-0.338345	-0.561353	0.363292	-0.050156	0.220775	0.0186889
SPCC1183.05c	0.444369	-0.25995	0.384543	0.162488	0.608746		0.585126
SPCC1183.06							#DIV/0!
SPCC1183.07	0.0539984	0.257222	0.062106	-0.554552	-0.646382		0.00292301
SPCC1183.08c	-0.146377	-0.231265	-0.494934	-0.869131	-0.918852	-0.858632	0.0270165
SPCC1183.09c	0.521843	0.396355	0.420864	1.48846	1.24513	-0.484563	0.673826
SPCC1183.10							#DIV/0!
SPCC31H12.02c							#DIV/0!
SPCC31H12.03c	-0.105825	-0.0411758	0.0638061	0.0963818	-0.120209		0.910535
SPCC31H12.05c	-0.230895	-0.520551	-0.516148	-0.146515			#DIV/0!
SPCC31H12.06							#DIV/0!
SPCC5E4.03c	0.25941	0.410015	0.0763432	0.538339	0.557664	-0.283471	0.945256
SPCC5E4.04	-0.452429	-0.0378595	0.0686588	0.306107	0.101377		0.16681
SPCC5E4.05c	0.793739	0.169654	0.66494	0.166189	0.754621		0.837565
SPCC5E4.10c							#DIV/0!
SPCC5E4.06		0.503728					#DIV/0!
SPCC5E4.07	-0.361202	-0.559079	-0.612306	-0.651173	-1.54213	-1.37978	0.12231
SPCC16C4.20c	0.0177721	0.0588044	-0.0723347	0.436308			#DIV/0!
SPCC16C4.02c		-0.282292	0.16374	-0.0195065	0.170317		0.656354
SPCC16C4.03	-0.461512	-0.491869	-0.395311	-0.641234			#DIV/0!
SPCC16C4.04	0.217107	0.235323	-0.000478037	0.900594	0.984829		0.00326469
SPCC16C4.05		0.278208					#DIV/0!
SPCC16C4.06c		0.353337	0.27886			-0.442362	#DIV/0!
SPCC16C4.07	-0.0934019	0.484302	-0.0866502	-0.602716	-1.00133		0.057584
SPCC16C4.08c	-0.0473169	-0.161308	-0.0515939				#DIV/0!
SPCC16C4.09		0.159622	1.25343		-0.206134		#DIV/0!
SPCC16C4.10	0.449851	0.0610114	0.221168	-0.0129485	0.695514		0.831125
SPCC16C4.11							#DIV/0!
SPCC16C4.12	-0.255566	-0.567151	-0.0443723	-0.276038	-0.972476	0.427923	0.973985
SPCC16C4.13c	0.0284946	-0.110981	-0.282088	-0.862294	-0.935554	-0.687356	0.00416014
SPCC16C4.14c							#DIV/0!
SPCC16C4.15	0.33317	0.276536	0.475384	0.435944	0.903181		0.403899
SPCC16C4.16c		-0.0199727	1.09069				#DIV/0!
SPCC16C4.17		0.309743					#DIV/0!
SPCC16C4.18c	-0.0542398	-0.142137	-0.137147	-0.0965436	0.24629		0.470792
SPCPJ732.01		-0.172688	-0.213831	0.52703	0.567305		0.00151174
SPCPJ732.02c							#DIV/0!
SPCPJ732.03							#DIV/0!
SPCC18B5.02c							#DIV/0!
SPCC18B5.03		0.0965735	0.527259	-0.185917			#DIV/0!
SPCC18B5.04		0.0805163	0.20133	-0.371813			#DIV/0!
SPCC18B5.05c							#DIV/0!
SPCC18B5.06	-0.315759	-0.0489961	0.123841	-0.0624061	-0.302512		0.604235
SPCC18B5.07c		0.105142	0.144758	0.08008	0.624146		0.556713
SPCC18B5.08c						1.00147	#DIV/0!
SPCC18B5.09c	-0.463718	-0.254718	-0.258722	0.463636	-0.503963	0.477607	0.281868
SPCC18B5.10c							#DIV/0!
SPCC18B5.11c	0.521493	0.351004	0.392895	0.27047	1.39116	1.15396	0.267535
SPCC14G10.03c	-0.165839	-0.0740062	-0.0165698	0.229564	0.5051	0.0398486	0.114953
SPCC14G10.04	-0.338965	-0.0786246	-0.296749	0.388138	0.152271		0.0738249
SPCC1020.11c	0.135588	0.0555014	0.124884	0.490176	-0.348983		0.947449
SPCC1020.10	0.633238	0.314059	0.450553	1.41028	2.27441	1.36151	0.0443564
SPCC1020.09						-0.309023	#DIV/0!
SPCC1020.08	-0.255355	0.0975137	0.0155731	-0.298374	-0.53466		0.121753
SPCC1020.07	-0.33347	-0.160466	-0.307231		-0.140098		#DIV/0!
SPCC1020.06c	-0.226667	-0.0153402	-0.120667	0.446047	0.00244412		0.350124
SPCC1020.05		0.0465274	-0.325565	0.48019	-0.883452	-1.37923	0.506828
SPCC1020.04c	-0.211146	0.0267851	-0.0272154		0.290774	-0.656316	0.852131
SPCC1020.03	0.312813	0.474332	0.553787		-0.291078		#DIV/0!
SPCC1020.02							#DIV/0!
SPCC1393.02c							#DIV/0!
SPCC1393.03	-0.0448704	-0.00959432	0.0458407	-0.0317403	-0.677912	-0.79501	0.168907
SPCC1393.04						-1.06189	#DIV/0!
SPCC1393.05						0.166866	#DIV/0!
SPCC1393.06c		0.00946864	0.587699				#DIV/0!
SPCC1393.07c							#DIV/0!
SPCC1393.08	-0.28469	-0.0882869	-0.16465	0.922045	0.184602		0.290914
SPCC1393.09c							#DIV/0!
SPCC1393.10	0.028843	-0.345142	-0.125614				#DIV/0!
SPCC1393.11							#DIV/0!
SPCC1393.12							#DIV/0!
SPCC1393.13			-0.036596				#DIV/0!
SPCC2H8.02		-0.0958516	0.536472	-0.051516		-0.221037	0.454354
SPCC2H8.03	-0.0353569	0.268333	0.00139142		-0.37908		#DIV/0!
SPCC2H8.04							#DIV/0!
SPCC63.02c	0.461322	0.453541	0.71351	0.6727	0.37625		0.926104
SPCC63.03				-0.495001			#DIV/0!
SPCC63.04							#DIV/0!
SPCC63.05		-0.0113607	0.379329				#DIV/0!
SPCC63.06		-0.455898	-0.121658				#DIV/0!
SPCC63.07		0.675898					#DIV/0!
SPCC63.08c							#DIV/0!
SPCC63.10c							#DIV/0!
SPCC63.11		0.235763	-0.201429	0.0575205	0.152272		0.75756
SPCC63.12c	0.0323364	-0.106615	0.111502	0.241629	0.761833		0.297656
SPCC63.13							#DIV/0!
SPCC63.14		-0.105714	0.0406955		0.216615		#DIV/0!
SPCC16A11.03c						-0.461328	#DIV/0!
SPCC16A11.04		-0.111651	0.122535				#DIV/0!
SPCC16A11.05c		0.183721	-0.0180234	-1.4591			#DIV/0!
SPCC16A11.06c	0.583175					1.11235	#DIV/0!
SPCC16A11.07	-0.434687	-0.183907	0.0803312	0.579861	0.0486274	-0.454452	0.529024
SPCC16A11.08							#DIV/0!
SPCC16A11.09c	0.0141399	0.100217	-0.0261768	0.210053	0.585158	0.301703	0.084598
SPCC16A11.10c	-0.130902	-0.0238544	-0.108233	-0.38654	-0.705553	-0.431034	0.041204
SPCC16A11.11	-0.00478573	0.0479581	0.116166	-0.422586	-0.518807		0.0116905
SPCC16A11.12c	-0.235561	0.000314387	0.188235		-0.699189		#DIV/0!
SPCC16A11.13		0.030784				0.407509	#DIV/0!
SPCC16A11.14	0.543086	0.573788	0.241975	0.387387			#DIV/0!
SPCC16A11.15c		-0.0821488					#DIV/0!
SPCC16A11.16c			0.150821				#DIV/0!
SPCC24B10.02c		0.277418	-0.131038	0.101139		-1.44875	0.50667
SPCC24B10.03							#DIV/0!
SPCC24B10.04							#DIV/0!
SPCC24B10.05	0.449692	0.227564	0.035165	0.32668	-0.402054		0.585331
SPCC24B10.06		-0.512407	-0.35305	-0.31785			#DIV/0!
SPCC24B10.07	-0.160583	-0.287313	-0.176921	0.362845	0.198508	0.135983	0.00908621
SPCC24B10.08c							#DIV/0!
SPCC24B10.09	0.18484	0.146087	0.070866	0.269331	0.191094	1.00057	0.303599
SPCC24B10.10c		0.357424					#DIV/0!
SPCC24B10.11c							#DIV/0!
SPCC24B10.12							#DIV/0!
SPCC24B10.13	0.140617	-0.00236078	0.259252	-0.0149422	-0.620834		0.366128
SPCC24B10.14c							#DIV/0!
SPCC24B10.15		0.0726441	0.0330446			1.61186	#DIV/0!
SPCC24B10.16c	-0.0882477	0.166398	0.129943	0.327815	0.859469		0.279153
SPCC24B10.17	-0.0326884	-0.0291558	0.293744	0.557392	0.725992	1.21109	0.0410246
SPCC24B10.18	0.112356	-0.164504	-0.144365		-0.0719322		#DIV/0!
SPCC24B10.19c		-0.344416	-0.310754				#DIV/0!
SPCC24B10.20							#DIV/0!
SPCC24B10.21	-0.157237	-0.409378	-0.31654	-0.253535	-0.484462		0.644955
SPCPB16A4.02c			0.606812				#DIV/0!
SPCPB16A4.03c	0.303251	0.365625	-0.171456	-0.0552888	-0.710482		0.307944
SPCPB16A4.04c	-0.145044	0.0463659	-0.0899354		-0.456462		#DIV/0!
SPCPB16A4.05c	-0.142659	-0.0740857	0.201811	0.0534207	0.8385		0.447918
SPCPB16A4.06c							#DIV/0!
SPCC1795.12c							#DIV/0!
SPCC1795.11	-0.1656	-0.122515	0.142757	0.194343	-0.235687	-0.614697	0.55453
SPCC1795.10c	-0.136011	0.039195	0.0952014	-0.562011	0.327885		0.83726
SPCC1795.09		-0.123901	-0.299578				#DIV/0!
SPCC1795.08c		0.0820748	-0.0898086	0.455252			#DIV/0!
SPCC1795.07	0.00785251	-0.0821276	-0.3632				#DIV/0!
SPCC1795.06							#DIV/0!
SPCC1795.05c	-0.0157422	-0.0415475	0.195433	-0.208601	-0.479175	0.0181707	0.194992
SPCC1795.04c	-0.268429	-0.15481	0.525409				#DIV/0!
SPCC1795.03	-0.266237	-0.127728	-0.343754	-0.252541	-0.786766		0.486999
SPCC895.03c	0.25165	0.340397	0.153585	0.429449	0.309418	0.366456	0.147119
SPCC895.04c	-0.147745	-0.119737	0.0994115	0.0932452	-0.502551		0.705657
SPCC895.05							#DIV/0!
SPCC895.06	-0.221697	-0.243391	-0.347226	-0.00628115	-0.600515		0.930502
SPCC895.07							#DIV/0!
SPCC895.08c	0.252089	0.184154	0.167378	0.938479	0.723961	-0.108002	0.425414
SPCC895.09c		0.863743	-0.0804159				#DIV/0!
SPCC825.01	0.0292878	0.2006	-0.00113804	-0.154945	-0.564714		0.258091
SPCC825.02	0.23064	0.184772	0.268814	-0.267237	0.454873	0.407932	0.911035
SPCC825.03c		0.373374	1.06255				#DIV/0!
SPCC825.04c							#DIV/0!
SPCC825.05c			0.0663143			0.262551	#DIV/0!
SPCC1259.02c	0.127378	-0.0434565	-0.049973	-0.238131	-0.122828	0.243769	0.771366
SPCC1259.03		0.456303	0.57322				#DIV/0!
SPCC1259.04	-0.534197	-0.388455	-0.69017	-0.869475			#DIV/0!
SPCC1259.05c	-0.0293714	0.00226658	-0.36402	-0.0210319	-0.5022	0.161756	0.968245
SPCC1259.06	-0.209136	0.320456	-0.0251277		0.341607		#DIV/0!
SPCC1259.07						0.507883	#DIV/0!
SPCC1259.08	0.0129245	0.280506	0.284749	-0.305793	-0.434084	1.4289	0.956819
SPCC1259.09c		-0.0921873	-0.0766045	0.313387	0.230407		0.0655497
SPCC1259.10			-0.241194				#DIV/0!
SPCC1259.11c							#DIV/0!
SPCC1259.12c							#DIV/0!
SPCC1259.15c	0.118724	-0.0365176	0.443344	0.143494	0.891135		0.521301
SPCC1259.13				0.213548			#DIV/0!
SPCC1259.14c						-0.230759	#DIV/0!
SPCC1742.01	0.262637	0.293735	0.771144				#DIV/0!
SPCC24B10.22	0.0379492	-0.098991	-0.270241	0.00406433	-0.17258		0.84962
SPCC16A11.02	-0.320498	-0.0307948	-0.162763	-1.23833	0.146683	-0.210226	0.594266
SPCC1020.12c	0.0491863	0.29605	0.0338313	-0.119268	-0.377479		0.144296
SPCC18B5.01c	0.316413	0.300733	0.360345	-0.350257			#DIV/0!
SPCC16C4.19	0.0587075	-0.0208109	-0.198946				#DIV/0!
SPCC16C4.01						0.969166	#DIV/0!
SPCC1183.11	-0.00894363	-0.0181394	-0.0519256	0.197562	-0.0511587		0.569648
SPCC10H11.02							#DIV/0!
SPCC553.01c		-0.184985	-0.333994		-0.0836541	0.941637	0.40398
SPCC1529.01							#DIV/0!
SPCC1235.15	-0.215176	0.10661	0.0507617	0.733687	0.383821	0.621478	0.0139173
SPCC613.01	-0.367734	-0.555381	-0.291306				#DIV/0!
SPCC1884.02							#DIV/0!
SPCC330.01c							#DIV/0!
SPCC1235.01	0.380696	0.375487	0.379724	1.44653	1.95643	1.49201	0.0164806
SPCC553.12c		0.234391	-0.0189193				#DIV/0!
SPCC594.01	-0.6103	-0.31054	-0.149243	0.217188	-0.242321		0.343926
SPCC1682.16	0.174092	0.2294	-0.0812881	0.0113359	0.108156		0.688949
SPCC364.07	0.671436	-0.0605041	0.678292	1.54342	1.5863		0.0426749
SPCC962.02c		0.206375	0.304174				#DIV/0!
SPCC962.01	0.212392	0.298228	0.492615	0.729981	0.427276	0.275006	0.424104
SPCC31H12.07	-0.0529271	-0.0601314	-0.167891	-0.3893	-0.732383		0.210991
SPCC14G10.02		0.512201	0.835239	-0.26135			#DIV/0!
SPCC1020.01c							#DIV/0!
SPCC2H8.05c	-0.044247	0.326008	0.374105		0.289867		#DIV/0!
SPCC16A11.17	0.0283102	0.00819321	0.354946	-0.524024			#DIV/0!
SPCC1795.01c							#DIV/0!
SPCC1795.02c	0.157665	0.0948517	0.538949	-0.0881423	-0.286708	-0.278141	0.0556589
SPCC1259.01c	-0.0733448	-0.0743172	0.00274519	-0.880645	-1.29325	-1.02531	0.0111225
SPAC1556.02c	-0.345446	-0.223219	-0.122468	-0.410021	-0.661704	-0.821542	0.0585521
SPAC1556.03							#DIV/0!
SPAC1556.04c							#DIV/0!
SPAC1556.05c		-0.693417	-0.701371				#DIV/0!
SPAC1556.06		0.318721		0.6394	1.41561		#DIV/0!
SPAC1556.07	-0.281332	-0.171745	0.10553	0.492318	-0.603122	0.486633	0.582848
SPAC1F12.02c	0.587783	0.227841	0.390311	0.793892	0.459139	0.175228	0.742414
SPAC1F12.03c							#DIV/0!
SPAC1F12.04c	0.0561319	-0.0404884	0.188157	-0.126304	0.105551		0.626909
SPAC1F12.05		-0.173226	-0.0517898				#DIV/0!
SPAC1F12.06c							#DIV/0!
SPAC1F12.07	0.448154	0.46617	0.383372	0.439588	0.519731	0.00481718	0.560299
SPAC1F12.08		0.389013	0.173349				#DIV/0!
SPAC1F12.09		-0.0699441	-0.0212775				#DIV/0!
SPAC1F12.10c	-0.123507	-0.014948	-0.290576	0.553719	0.565406		0.0124259
SPAC4H3.01	-0.357183	-0.111596	-0.183354				#DIV/0!
SPAC4H3.02c							#DIV/0!
SPAC4H3.03c	0.110107	0.653263		0.506196	0.504385		0.728088
SPAC4H3.04c							#DIV/0!
SPAC4H3.05							#DIV/0!
SPAC4H3.06							#DIV/0!
SPAC4H3.07c	-0.156301	-0.157177	-0.177952	-0.608081	-1.04961	-1.11193	0.0407092
SPAC4H3.08							#DIV/0!
SPAC4H3.09	-0.066736	0.0129942	-0.191201	-0.504748	-0.996183		0.208227
SPAC4H3.10c	-0.239626	-0.293284	-0.060732	0.296183	0.144528	-0.968845	0.961644
SPAC4H3.11c		-0.0532094			-0.238925		#DIV/0!
SPAC4H3.12c	0.618129	0.767219	0.881032	0.42877	1.79714		0.693387
SPAC4H3.13			-0.130916				#DIV/0!
SPAC4H3.14c		0.333865	0.247813				#DIV/0!
SPAC1071.02	-0.291671	0.388934	0.221797		0.0078568		#DIV/0!
SPAC1071.03c		-0.00504347	0.207957				#DIV/0!
SPAC1071.04c			0.660013				#DIV/0!
SPAC1071.05		0.0897515	0.494828	-0.228532			#DIV/0!
SPAC1071.06	0.786545	0.324484	0.406903	0.0991623	1.31992	-0.518843	0.743959
SPAC1071.07c	0.481745	0.0990445	0.430939	-0.500395	-0.114689	-0.382583	0.0156218
SPAC1071.08	-0.177611	-0.324667	-0.478552	-1.38857	-0.971622	-0.954605	0.0147514
SPAC1071.09c							#DIV/0!
SPAC1071.10c	0.228441	0.128782	0.288833	0.33615	0.528291		0.221593
SPAC1071.11		0.0514171	0.274881		0.524607		#DIV/0!
SPAC926.02						1.42642	#DIV/0!
SPAC926.03	0.042571	-0.0651007	-0.289372	-0.804739			#DIV/0!
SPAC926.04c	-0.00435076	-0.129969	-0.0247552	1.86381	1.79851	1.49092	0.00191519
SPAC926.05c							#DIV/0!
SPAC926.06c		-0.228183		-0.468381			#DIV/0!
SPAC926.07c		-0.39797	-0.372689			-0.524958	#DIV/0!
SPAC926.08c		0.077108	0.161709				#DIV/0!
SPAC926.09c	0.0366883	0.219541	0.337256	-0.245864	-0.282415	0.893832	0.864061
SPAC323.01c							#DIV/0!
SPAC323.02c	0.438643	0.149929	0.252795	-0.0125235	0.668431		0.912404
SPAC323.03c				0.369107			#DIV/0!
SPAC323.04	0.0899001	0.00396145	0.579951	1.13441	0.285018		0.443587
SPAC323.05c							#DIV/0!
SPAC323.06c							#DIV/0!
SPAC323.07c	-0.232111	0.186853	0.073891	0.225558	0.701991		0.266224
SPAC323.08							#DIV/0!
SPAC2F3.17c	0.0183361	-0.11867	-0.33702	-0.180501	-0.574916		0.431716
SPAC2F3.02		-0.21195					#DIV/0!
SPAC2F3.03c	1.26535	0.268277	0.194051	-0.397853	1.28014	0.597747	0.897435
SPAC2F3.04c		-0.110871	-0.249839	-0.213205			#DIV/0!
SPAC2F3.05c							#DIV/0!
SPAC2F3.06c	-0.0884809	-0.121623	0.143642	-0.710727		-0.148661	0.370349
SPAC2F3.07c							#DIV/0!
SPAC2F3.08		0.230574	0.00393152	0.104015	0.775041		0.506278
SPAC2F3.09	0.396074	0.237931	0.053628	-0.376685	-0.501479	-0.692629	0.00515554
[truncated: 2,931 more rows]

## Sheet: 3. Volcano plot
Microarray results are sorted according to Welch's t-test p-value comparing the expression of a gene in WT and mas5D cells. The genes exhibiting an up- or down-regulation with p-value less than 0.5 are highlighted in color.
Systemic ID	Welch's t-test p-value	log2(fold change)
SPCC645.14c	2.05223e-05	1.95513
SPAC27D7.11c	6.47963e-05	3.78657
SPCC1739.13	8.42556e-05	1.23859
SPAC22A12.16	8.56906e-05	-0.592679
SPBC1348.02	0.00025252	2.34711
SPBC119.10	0.000254247	0.701787
SPAC12B10.02c	0.000257991	-1.11344
SPAP8A3.04c	0.000280819	3.93452
SPAC4A8.11c	0.000355866	-0.870754
SPAC9E9.13	0.000374046	1.98022
SPAC1D4.11c	0.000414993	-1.08046
SPAC57A10.12c	0.000419888	-1.06489
SPBP4G3.02	0.00045125	2.10043
SPBC887.17	0.000589974	-1.04914
SPBC17G9.09	0.000733889	-1.28273
SPBC8D2.04	0.000924921	0.813701
SPACUNK4.16c	0.000949145	1.37084
SPCC1281.06c	0.000958523	-0.749998
SPBC336.10c	0.000967427	-0.719188
SPBC1271.13	0.00106626	0.501412
SPBC725.10	0.00113716	1.76159
SPCC737.02c	0.00122182	0.664676
SPAC630.08c	0.00131868	-1.15829
SPBC1604.21c	0.00137184	0.539614
SPAC1782.10c	0.00142199	-0.450038
SPCPJ732.01	0.00151174	0.719855
SPAC8E11.04c	0.0015266	1.2105
SPAC630.09c	0.001578	-1.32484
SPAC24H6.13	0.00167101	-0.351667
SPCC338.10c	0.0016872	0.545392
SPBC11C11.06c	0.00172901	1.48184
SPCC970.05	0.00173752	-1.41862
SPBC1773.17c	0.00187702	0.647378
SPAC926.04c	0.00191519	1.78491
SPBC26H8.07c	0.00192132	0.72507
SPBC18H10.13	0.00197755	-0.481588
SPBC19F8.08	0.00198018	-0.734545
SPAC1783.08c	0.00204646	-0.725992
SPBC12D12.06	0.00214061	0.551779
SPBC3D6.06c	0.0021674	-0.644165
SPAC222.06	0.00224091	-0.945781
SPCC1235.11	0.00230326	1.0683
SPAPYUG7.03c	0.0025127	-0.929756
SPBC16G5.06	0.00259254	0.759483
SPCC553.10	0.00266099	1.47495
SPBC16E9.05	0.00266571	-0.482626
SPBC776.11	0.00277747	-0.472132
SPBC27.08c	0.00286914	-0.595218
SPCC1183.07	0.00292301	-0.756077
SPAC22G7.06c	0.0029385	-1.04547
SPCC18.02	0.00314451	0.416782
SPAC212.06c	0.00315954	2.20983
SPAC9E9.09c	0.00316988	0.716958
SPBC1711.06	0.00319478	-0.531586
SPAC31G5.14	0.00322663	-0.427195
SPCC16C4.04	0.00326469	0.716497
SPAP27G11.05c	0.00326721	0.821126
SPCP31B10.08c	0.00331692	-0.738765
SPCC1919.14c	0.00334928	-0.725554
SPBC18H10.20c	0.00335432	-0.728788
SPBC16C6.12c	0.0034136	-0.931181
SPBC3D6.15	0.00360473	-0.692416
SPAC19E9.03	0.00361779	1.58355
SPCC622.09	0.00371572	0.803046
SPAC4F8.07c	0.00371685	-0.875199
SPAC630.12	0.00374186	0.403479
SPAC4F8.05c	0.00387518	-0.454712
SPAC18B11.08c	0.0039756	-0.695921
SPAC607.08c	0.00399381	0.969327
SPAPB1E7.12	0.00403528	-0.506188
SPCC16C4.13c	0.00416014	-0.787158
SPBC25B2.09c	0.00423789	-0.978817
SPAC4F10.14c	0.00424225	-0.787538
SPAC664.15	0.00434478	0.664975
SPBC646.16	0.00438977	-0.46894
SPAC27E2.07	0.00446425	-0.452907
SPBC428.05c	0.00455179	-1.1216
SPBP4H10.11c	0.00456125	-0.945509
SPBP23A10.15c	0.0046434	0.983302
SPAC23H4.09	0.00473597	-0.620661
SPAC6G10.02c	0.00485901	0.903153
SPBC3B9.01	0.00503242	1.8381
SPAC1B3.16c	0.00514552	-1.06978
SPAC2F3.09	0.00515554	-0.8406
SPBC21C3.19	0.00515621	1.25703
SPBC1711.12	0.00520948	1.04753
SPAC227.04	0.00544351	0.339836
SPBP35G2.09	0.00549745	0.622525
SPBC17D1.01	0.00570365	0.591227
SPBC336.12c	0.00583754	-0.506542
SPAC3G9.03	0.00601682	-0.664395
SPAC1D4.02c	0.0060884	0.75719
SPAC8E11.02c	0.00613189	-0.633828
SPCC74.05	0.00617041	-0.360849
SPCC61.04c	0.00629544	0.558208
SPAC31G5.17c	0.00642495	-0.963256
SPAC26H5.13c	0.00665183	0.619177
SPBC21B10.08c	0.00678165	-0.604777
SPBC15D4.15	0.0068464	1.22499
SPAC31G5.11	0.00707194	-0.846751
SPAC6C3.02c	0.00708929	0.6668
SPCP1E11.09c	0.0074296	-0.775212
SPAC977.11	0.00756034	-0.977847
SPBC359.03c	0.00767778	-0.666878
SPBC651.03c	0.00774244	0.650013
SPAC6F12.10c	0.00774538	-0.38712
SPBC19F5.03	0.00777944	-0.907779
SPBC14F5.09c	0.00785485	-0.942599
SPAC13G7.03	0.00791719	0.7926
SPAC521.03	0.00805548	0.946045
SPBC725.08	0.00838233	-0.401376
SPAC959.04c	0.00843596	-0.354829
SPAC10F6.03c	0.00849769	-0.885189
SPBC9B6.09c	0.00895803	0.750102
SPCC24B10.07	0.00908621	0.440718
SPAC458.02c	0.00916784	-0.459434
SPAC18G6.07c	0.00931255	-0.781231
SPBP23A10.14c	0.00967836	1.36666
SPCC962.06c	0.00993255	-0.888853
SPAC6F12.02	0.0103693	0.754397
SPCC1753.02c	0.0104933	-0.924832
SPAC343.09	0.0107011	1.23824
SPBC25H2.16c	0.0107129	0.707301
SPAC26F1.06	0.0108295	0.790963
SPCC18.06c	0.0109151	0.626112
SPBC19C2.11c	0.0110241	0.16656
SPCC1259.01c	0.0111225	-0.992571
SPAC23D3.12	0.0112051	0.525731
SPBC19C7.06	0.0112536	-1.28855
SPBC839.16	0.0114011	-0.249276
SPAC2C4.16c	0.0114853	-0.35952
SPAC1420.03	0.0115677	0.467438
SPCC16A11.11	0.0116905	-0.523809
SPCC1827.05c	0.0118726	-0.616864
SPAC328.03	0.0120504	1.12962
SPCC645.08c	0.012119	-1.09596
SPBC660.11	0.012137	3.53614
SPBC428.02c	0.0121506	-0.788981
SPCC74.06	0.0122544	0.140149
SPAC1F12.10c	0.0124259	0.62879
SPAC4G9.15	0.0125664	-0.632636
SPBC25B2.05	0.012614	-0.464902
SPCC306.08c	0.0126392	0.89738
SPCC297.05	0.0128659	-1.04087
SPBC685.06	0.0130605	-0.752467
SPCC4G3.04c	0.0131824	0.531949
SPAC12G12.06c	0.0132194	-0.726614
SPAC959.03c	0.0133477	-0.942193
SPBC14F5.04c	0.0133587	0.858487
SPAC32A11.04c	0.0134544	-0.816572
SPBC17G9.03c	0.0135	-1.19694
SPAC23A1.03	0.0138461	-1.1469
SPCC1235.15	0.0139173	0.633945
SPBC660.16	0.0142209	-0.473212
SPBP8B7.17c	0.0142961	-0.628086
SPAC1834.03c	0.0144111	0.566698
SPAPB21F2.02	0.0145424	0.780201
SPAC8C9.08	0.0145533	-0.93718
SPAC5D6.04	0.0146323	0.763015
SPAC1071.08	0.0147514	-0.777989
SPCC1672.05c	0.0148027	-1.51964
SPAC23C4.13	0.0149729	0.305891
SPAC1834.08	0.0149941	0.639686
SPCC1223.05c	0.0151117	-0.443531
SPCC548.06c	0.0155719	-1.11757
SPAC1071.07c	0.0156218	-0.669798
SPBC1711.08	0.0157963	1.06452
SPBC215.09c	0.0160298	-0.699933
SPAC26H5.06	0.0163542	0.725478
SPCC1235.01	0.0164806	1.25357
SPAC19B12.03	0.0166381	-0.453662
SPAC890.08	0.0166518	-1.28003
SPBC1347.09	0.0167829	-0.729638
SPAC26A3.05	0.0168634	0.602622
SPAC4F10.20	0.0169952	0.647601
SPAC1687.15	0.0170728	0.464866
SPCC1235.02	0.017158	-0.336535
SPAC959.08	0.0172099	-0.419683
SPBC16C6.11	0.0175929	-0.929492
SPAC9G1.03c	0.0176752	-0.689987
SPAC17A2.02c	0.0177683	-0.493803
SPCC1322.04	0.0177915	0.990717
SPAC4A8.16c	0.0178723	-0.467867
SPBC4.02c	0.0179733	0.24671
SPBC1604.11	0.018148	0.79805
SPCC1682.10	0.0184187	-0.382884
SPCC1840.03	0.0184909	-0.34709
SPCC576.03c	0.0185373	1.17555
SPBC1683.05	0.0185575	-0.429446
SPAC3H5.07	0.0186449	-0.602996
SPCC1183.04c	0.0186889	0.631406
SPBC1198.03c	0.0187664	-0.494492
SPAPB2C8.01	0.01945	-0.3816
SPBC16G5.04	0.0194657	0.533383
SPCC70.08c	0.0195131	2.50661
SPAC14C4.05c	0.0195318	-0.42914
SPCP1E11.10	0.0201332	1.03623
SPBC3F6.03	0.0205125	-0.294133
SPAC222.04c	0.0205739	-0.438388
SPBC28F2.03	0.0206301	0.387686
SPAC22A12.13	0.0209624	0.187256
SPAC23A1.11	0.0209938	-0.482571
SPCC736.04c	0.0211471	0.426576
SPAC144.18	0.0212178	0.419762
SPAC22F8.04	0.0212295	-0.424034
SPBC839.13c	0.021374	-0.817315
SPAC1805.13	0.0216197	-0.638254
SPBC19G7.03c	0.0218586	0.552207
SPCC320.04c	0.0219856	0.66632
SPBP8B7.20c	0.0220076	-0.668817
SPCC576.09	0.0221166	-0.501788
SPBC18E5.04	0.0223183	-0.991545
SPBC405.07	0.0223192	-0.91778
SPAC9.02c	0.0223236	0.507104
SPBC1539.09c	0.0223465	-0.599227
SPAC664.04c	0.0223663	-0.216121
SPCC1753.01c	0.0224097	0.410488
SPAC23H4.06	0.0224103	-0.484074
SPBC354.07c	0.0224706	-0.318002
SPBC27B12.12c	0.0227617	0.450398
SPBC337.08c	0.0230626	2.29841
SPAC19A8.07c	0.0236785	-0.90529
SPBC1778.09	0.0238282	0.466224
SPBC4C3.10c	0.0240178	0.32873
SPCC1494.07	0.0243207	-0.589233
SPBC1685.09	0.0243508	-0.379875
SPBC428.04	0.0246916	-0.265672
SPBC2F12.07c	0.0248067	-0.931245
SPBC11C11.07	0.0248929	-0.607881
SPBC106.08c	0.0250045	-0.699565
SPCC594.02c	0.0251671	-0.80368
SPBC28F2.12	0.0262473	0.785223
SPBC83.18c	0.026322	0.53349
SPBC23E6.10c	0.0269897	-0.913278
SPCC1183.08c	0.0270165	-0.693384
SPBC646.07c	0.0271795	-0.763625
SPAC3H8.06	0.027184	-0.716208
SPAC922.06	0.0277191	0.563821
SPBP8B7.01c	0.027898	1.4611
SPBC16G5.01	0.0281621	-0.322545
SPBC3B9.13c	0.0281641	-0.987836
SPAC1006.05c	0.0281862	0.632116
SPAC18B11.02c	0.0282058	-0.697621
SPCC285.15c	0.0283451	-0.559077
SPAC1952.09c	0.0286363	0.435041
SPAC23A1.08c	0.0288	-0.677944
SPBC3E7.05c	0.0290267	0.421187
SPAC26F1.13c	0.0290714	-0.346989
SPAC14C4.11	0.0292085	-0.726525
SPBC577.02	0.0292374	-0.916097
SPAC4G8.06c	0.0293414	-0.606527
SPBC887.07	0.0293712	-0.309182
SPAPYUK71.03c	0.0294638	-0.190253
SPAC521.04c	0.0295795	0.644093
SPBP8B7.16c	0.0296411	-0.879841
SPBC19C2.03	0.029825	-0.619097
SPBC11C11.04c	0.0300907	-0.18924
SPAC3H8.04	0.0305746	0.590677
SPBC21B10.04c	0.030684	-0.827606
SPBC3B9.18c	0.030712	-0.492016
SPBC12C2.07c	0.0309871	-1.07904
SPBC1105.05	0.0312273	0.360695
SPCC11E10.01	0.0313735	-0.71826
SPBC3D6.12	0.0314459	-0.246618
SPAPB8E5.09	0.0314567	-0.362419
SPBC28F2.11	0.0314933	-0.90148
SPAC29E6.06c	0.0320289	-0.473173
SPAC890.07c	0.0321564	-0.484847
SPBC839.08c	0.032343	0.511222
SPBPB10D8.03	0.0327971	0.653964
SPBC3H7.07c	0.0328043	-0.67407
SPCC663.10	0.0330964	-0.54866
SPAC513.01c	0.0331453	-1.25709
SPAC750.01	0.0334788	0.833293
SPAC26H5.09c	0.0334947	-1.31535
SPBC3E7.10	0.0337012	-0.376785
SPAC29B12.03	0.0337817	0.818446
SPAC644.15	0.0343434	-0.589152
SPBC405.01	0.0346695	-0.593267
SPBC32F12.10	0.0352655	0.255543
SPAC589.10c	0.0354004	-0.844656
SPBC3E7.06c	0.0355168	1.0625
SPAC1782.02c	0.0355424	-0.193843
SPAC22F3.07c	0.0355985	-0.217272
SPBC1652.01	0.0359878	-0.527841
SPAC9E9.10c	0.036634	0.782403
SPAC1751.03	0.0366366	-0.517067
SPAC1F3.04c	0.0371036	-0.481995
SPCC1827.07c	0.0383529	0.572534
SPAC664.14	0.0384186	-0.578423
SPBC21C3.08c	0.0387897	-1.1993
SPAC521.05	0.0391697	-1.15811
SPAC9G1.07	0.0393946	0.72233
SPAP14E8.02	0.0396667	-0.6269
SPBC8E4.01c	0.0400363	1.00416
SPBC29A3.12	0.0401945	-0.571945
SPBC21B10.02	0.0403398	0.739265
SPAC4H3.07c	0.0407092	-0.766468
SPCC970.10c	0.0407669	0.555703
SPBC36B7.02	0.0410147	0.770755
SPCC24B10.17	0.0410246	0.862413
SPCC16A11.10c	0.041204	-0.420046
SPAC959.02	0.0412871	0.326776
SPAC27D7.10c	0.0413384	2.77671
SPAC1A6.10	0.041632	-0.619133
SPAC1B3.03c	0.0422968	1.0211
SPCC364.07	0.0426749	1.25939
SPBC1709.18	0.0427519	0.592887
SPBPJ4664.05	0.0431814	0.201764
SPAC10F6.06	0.0433616	1.08052
SPAC19B12.04	0.0435113	-0.128106
SPAC25G10.06	0.0436614	-1.2492
SPAC140.02	0.0438424	-1.06694
SPBC13A2.03	0.0438735	-0.811913
SPBC2D10.03c	0.0438953	-0.278945
SPCC1020.10	0.0443564	1.20842
SPBC685.07c	0.0446372	-0.698811
SPAC1834.07	0.0446837	-0.351139
SPAC9E9.06c	0.0449931	-0.885892
SPBC1703.07	0.0450133	-0.737976
SPBC2D10.09	0.0451896	0.53557
SPBC16A3.18	0.0452387	0.708443
SPCC1322.10	0.0452766	0.232221
SPBC27B12.08	0.0452956	0.352306
SPCC338.12	0.0454156	0.829451
SPBC1773.02c	0.0463118	0.321079
SPAC10F6.13c	0.0465092	0.671776
SPBC13E7.07	0.0465519	-0.809908
SPAC6F12.04	0.0470896	-0.458672
SPCC417.08	0.0471231	-0.879587
SPAC1039.06	0.0472424	0.512957
SPBC31A8.01c	0.0472564	-0.442016
SPAC1420.01c	0.047429	0.866524
SPAC2E12.03c	0.0477305	0.455725
SPCC794.04c	0.0480906	1.45082
SPAC6F12.17	0.0483259	0.331492
SPAC1B1.03c	0.0486495	-0.369037
SPCC1223.08c	0.0488919	-1.03926
SPAC222.09	0.0491237	-0.47458
SPAC56F8.05c	0.0492725	-0.359453
SPBC2D10.10c	0.0493242	-0.75126
SPBC582.04c	0.0494135	0.636379
SPAC11G7.03	0.0495024	0.744892
SPAC4G9.03	0.0495312	-0.484389
SPAC30D11.13	0.049648	0.69113
SPBC32H8.10	0.0497273	0.207719
SPAC5H10.10	0.0498333	0.741118
SPBC16A3.02c	0.0499139	1.63119
SPBC1773.10c	0.0500108	-0.216597
SPBC1289.13c	0.0508833	0.325708
SPBC8D2.07c	0.051197	-0.887806
SPAC13C5.01c	0.0515738	0.529573
SPAC12B10.01c	0.0516863	0.646446
SPAC1486.10	0.0518624	-0.727722
SPCC16A11.01	0.0519418	0.648696
SPAC1527.02	0.0524615	0.750909
SPAC4A8.04	0.0530972	0.733102
SPBC1271.10c	0.0537377	-0.971417
SPAC24C9.12c	0.0538225	-0.954469
SPAC21E11.03c	0.0539033	0.813905
SPBC16A3.04	0.0541908	0.386343
SPAC31G5.16c	0.0544087	-0.128245
SPBC887.15c	0.0549262	-0.443652
SPBC4F6.18c	0.0551905	-0.46771
SPAC24H6.10c	0.0552657	-0.279145
SPAC1B3.08	0.0552927	-0.394126
SPBC405.03c	0.055363	0.305418
SPAC977.10	0.0556507	1.16437
SPCC1795.02c	0.0556589	-0.481486
SPCC18.14c	0.05567	-0.648779
SPBC660.17c	0.0557008	0.447151
SPAC5H10.03	0.0557503	-1.51457
SPAC1556.08c	0.0563679	0.284631
SPAC12B10.16c	0.0565411	0.222611
SPBC1105.12	0.0567526	0.410575
SPBC3F6.01c	0.0567705	-0.567637
SPCC1672.09	0.0568042	-0.302667
SPCC16C4.07	0.057584	-0.90344
SPBC21D10.05c	0.0576317	0.333554
SPBC16A3.01	0.0579202	0.699853
SPBC354.05c	0.057926	0.580303
SPBC1105.02c	0.058082	0.712232
SPAC1002.19	0.058178	-0.477846
SPCC1235.14	0.0582182	1.72388
SPAC1556.02c	0.0585521	-0.400711
SPAC22A12.15c	0.0586036	1.07924
SPBC800.12c	0.0594341	1.14538
SPAC732.02c	0.0599749	0.406642
SPBP8B7.14c	0.0601992	-0.193186
SPAC8F11.04	0.0604054	-0.381263
SPAC3H8.05c	0.060513	0.276672
SPAC922.04	0.0606082	-0.790474
SPCC4G3.06c	0.0606335	0.24258
SPAC343.04c	0.0606414	0.274647
SPCP1E11.05c	0.0608981	1.18366
SPAC227.18	0.0609227	0.884248
SPBC2G2.04c	0.0609923	0.342439
SPCC1223.06	0.0614415	-0.452065
SPAC17C9.10	0.0614936	0.412766
SPBC3B9.07c	0.0617055	-0.194194
SPAC5H10.06c	0.0618817	1.25116
SPBC1A4.05	0.0619337	-0.484244
SPAC8E11.10	0.0621101	-2.12193
SPCC962.04	0.062358	-0.651497
SPBC24C6.06	0.0628893	0.986125
SPCC191.02c	0.0629876	-0.742508
SPAC23H3.02c	0.0631345	0.525977
SPBC23G7.07c	0.0642126	-0.618433
SPCC645.06c	0.064357	0.450273
SPBC409.10	0.0646236	0.496206
SPCC1259.09c	0.0655497	0.356293
SPCC364.03	0.065826	-0.643121
SPBC30D10.02	0.0668975	0.49773
SPCC1919.03c	0.0674137	0.562708
SPAC2G11.11c	0.0674311	-0.402908
SPAC694.04c	0.0675618	-0.521874
SPCC285.03	0.0676348	0.458697
SPCC4G3.17	0.0679372	-0.359957
SPAC3H5.09c	0.0681635	1.00624
SPCC757.11c	0.0684899	1.60061
SPAC3H5.12c	0.069586	-0.420558
SPAC23H4.03c	0.0696092	0.660992
SPBC16D10.06	0.0697695	-0.483267
SPCC736.15	0.0700778	1.51947
SPAC1002.02	0.0705202	0.392495
SPCC1235.06	0.0713449	0.333056
SPAC2C4.14c	0.0715968	0.383006
SPAPB17E12.05	0.0716253	-0.499802
SPAC11G7.04	0.0716535	0.17529
SPAC1687.09	0.0723356	0.739665
SPCC162.11c	0.0724348	-0.514298
SPCC645.04	0.0724759	0.558037
SPAC23H4.15	0.0726071	-0.706977
SPAC1834.04	0.072657	0.321067
SPAC977.14c	0.0728457	1.05659
SPBP23A10.16	0.073091	0.542438
SPAC1486.04c	0.0733101	-0.573089
SPBC17D11.05	0.0734802	-0.450872
SPBC1773.04	0.0738155	-0.191364
SPCC14G10.04	0.0738249	0.508317
SPAC823.02	0.0740471	-0.411274
SPAP7G5.02c	0.074552	0.290677
SPAC1565.06c	0.0747254	0.254911
SPBC342.02	0.0753515	-0.362529
SPCC70.03c	0.0757113	0.373705
SPAP27G11.07c	0.0758941	1.22498
SPCPB1C11.01	0.0759125	0.951935
SPAP7G5.05	0.0762918	-0.382657
SPAC17G6.07c	0.0764668	-0.222686
SPCC1919.15	0.0765103	-0.225557
SPAC3G9.09c	0.0769234	-0.758215
SPBP23A10.07	0.0771984	-0.624054
SPCC306.05c	0.0773872	0.600811
SPBC839.05c	0.0773904	0.304789
SPBC713.04c	0.0774132	-0.875181
SPAC1D4.05c	0.0774758	0.216896
SPCC569.08c	0.0779473	-0.774212
SPAC167.04	0.0783564	0.431638
SPAC1782.06c	0.0786368	-0.317192
SPAC9E9.03	0.0788078	0.580774
SPAC31G5.04	0.0792492	0.154645
SPAC139.06	0.0792666	-0.661725
SPAC9G1.08c	0.0793166	0.44711
SPBC30D10.13c	0.0796993	-0.492709
SPAC12G12.04	0.0799368	0.858163
SPAC1F8.07c	0.0802921	-0.992004
SPBC1921.05	0.0806271	0.559574
SPBC1815.01	0.0814526	0.168927
SPAC637.07	0.0814814	-0.216178
SPAC19B12.01	0.0817501	-1.38402
SPBC29A3.11c	0.0818325	-0.477821
SPAC4F8.14c	0.0822261	-0.290755
SPBC17F3.02	0.0825728	0.531659
SPAC1F8.06	0.0831728	-2.04078
SPCC1450.04	0.0831808	-0.547969
SPAC1002.17c	0.0836736	-0.337322
SPCC132.04c	0.0837976	-1.26708
SPBC3E7.07c	0.0838328	-0.385129
SPAC56F8.02	0.0839027	0.392588
SPAC56E4.04c	0.0841025	-0.94207
SPAC2C4.11c	0.084119	-0.846714
SPAC3H1.13	0.084317	0.190467
SPBC146.14c	0.0843205	-0.0631542
SPCC16A11.09c	0.084598	0.336245
SPCC61.03	0.0848341	1.68347
SPAC16.05c	0.0852862	0.690267
SPBC1734.12c	0.0853576	0.508999
SPAC15A10.01	0.08628	1.59281
SPBC646.10c	0.0868512	-0.426471
SPBC106.07c	0.0874722	0.515214
SPAC6B12.07c	0.0875463	0.138645
SPBC106.06	0.0881457	-0.318365
SPBC337.09	0.0882423	-0.505992
SPAC664.09	0.0883001	-0.262837
SPAC25G10.05c	0.089292	-0.652255
SPAC1B3.02c	0.0894623	-0.327186
SPBC32H8.03	0.0903756	-0.660218
SPBC29A3.02c	0.0904999	0.331719
SPAC25B8.03	0.0905457	0.838351
SPAC1687.01	0.0921753	-0.246509
SPAC7D4.07c	0.0925761	0.172356
SPCC4B3.13	0.0932125	-0.113204
SPAPB1E7.07	0.0945118	0.123032
SPAC15E1.03	0.0945986	-0.535499
SPBC31F10.15c	0.0952688	0.440508
SPAC890.06	0.0953235	-0.518764
SPBC17G9.06c	0.0963173	-0.351739
SPAC26F1.07	0.0965378	0.413622
SPBC359.01	0.097179	-0.678991
SPAC664.11	0.0976111	0.45256
SPBC23G7.15c	0.0977517	-1.04292
SPAC9E9.04	0.0989888	0.482415
SPAC8C9.10c	0.0993384	-0.412693
SPAC1786.02	0.100246	0.770615
SPAC26A3.17c	0.100619	-0.528713
SPAC25A8.01c	0.100889	-0.506461
SPBC25D12.06	0.100974	-0.40444
SPAC22F8.08	0.101937	-0.359944
SPAC22H12.04c	0.102268	-0.412145
SPBC1685.05	0.102398	-0.575646
SPAC22E12.17c	0.102577	0.419087
SPBC83.14c	0.102719	0.476957
SPBC24C6.05	0.103082	-0.401971
SPCC794.12c	0.103316	-0.597405
SPCC1739.04c	0.104002	0.473318
SPAC110.03	0.104478	-0.657017
SPAC227.03c	0.104534	0.660871
SPAC30.04c	0.104841	-0.32728
SPAP32A8.02	0.105202	0.582016
SPAC2C4.17c	0.105328	0.67136
SPAC227.06	0.10613	0.35811
SPBP19A11.04c	0.106173	-0.698917
SPAC4D7.09	0.106493	-0.998939
SPBC32H8.05	0.106627	-0.642584
SPAC26A3.02	0.10664	-0.176003
SPBC651.01c	0.10738	-0.514856
SPBC27.01c	0.107625	-0.895389
SPBC1703.13c	0.10804	0.662068
SPCC126.06	0.108367	0.355434
SPAC1486.06	0.108552	0.570719
SPAC19D5.06c	0.108598	1.38439
SPBC15D4.09c	0.108765	-0.630747
SPBC17D11.01	0.108961	0.29462
SPBC25D12.04	0.109302	-0.752241
SPAC2E1P5.03	0.10944	-0.832905
SPBC3D6.08c	0.109588	0.216378
SPAC1687.06c	0.109599	-0.493865
SPBC365.03c	0.109789	-0.372596
SPCC777.02	0.109823	0.618258
SPAC20H4.07	0.110724	-0.494236
SPBC365.14c	0.110997	0.041232
SPBC15C4.05	0.111546	0.212521
SPCC1442.12	0.111743	-0.464002
SPAC4G9.14	0.111845	0.555745
SPAC1687.14c	0.112719	-0.089859
SPBC2F12.14c	0.113389	-1.52885
SPBC354.10	0.113396	-0.406522
SPBC16G5.08	0.113573	0.882404
SPAC4F10.16c	0.113716	0.151371
SPBC8D2.02c	0.113766	0.669043
SPAC144.12	0.114139	-0.490133
SPAC6F12.13c	0.114587	-0.331189
SPAC17C9.13c	0.114873	-0.292335
SPCC14G10.03c	0.114953	0.343643
SPAC22G7.02	0.115228	0.548955
SPBC1105.11c	0.115528	0.701607
SPBP8B7.05c	0.115836	-1.43927
SPAC4F8.10c	0.11676	0.513156
SPBC16D10.09	0.116822	-0.425796
SPBC1198.05	0.116986	-0.177763
SPAC17A5.15c	0.117058	-0.658035
SPBC646.05c	0.117822	-0.440892
SPAPB1E7.09	0.118277	0.308495
SPAC10F6.01c	0.118394	-0.614888
SPBC1677.03c	0.119005	-0.638673
SPBC106.18	0.119969	-0.325514
SPCC1620.14c	0.120115	0.11562
SPBC83.01	0.120262	0.392141
SPAC23E2.01	0.120371	-0.149551
SPAC29A4.18	0.120683	0.658141
SPCC830.07c	0.121017	0.988561
SPAC2G11.02	0.121031	-0.508157
SPAC3C7.12	0.121308	-0.484318
SPBC691.05c	0.121453	-0.309237
SPCC1020.08	0.121753	-0.369094
SPCC5E4.07	0.12231	-0.680165
SPAC1F5.06	0.122379	-0.592211
SPAC1142.07c	0.12338	0.765074
SPBC337.10c	0.123502	-0.391892
SPBC365.04c	0.124071	-0.632387
SPAC23C4.15	0.124402	0.19386
SPBC16H5.02	0.12472	-0.423388
SPCC4B3.03c	0.124832	0.493553
SPAC1F7.13c	0.124897	-0.538676
SPAC1250.05	0.124945	-0.919541
SPAC15A10.04c	0.125096	0.797233
SPBC14C8.14c	0.125231	-0.514301
SPAC1805.12c	0.125642	-0.796504
SPAC1142.04	0.126105	-0.582015
SPBC336.04	0.126796	0.225483
SPCC970.04c	0.128213	0.733173
SPCC188.08c	0.128344	-0.253649
SPAC22E12.09c	0.12836	-0.354778
SPCC777.09c	0.128446	-0.294898
SPAPB24D3.07c	0.128512	0.536127
SPAC1F7.02c	0.128584	-0.945453
SPAC19D5.05c	0.128787	-0.365528
SPAC222.16c	0.129075	0.700977
SPAC22A12.10	0.129802	-0.193593
SPAC22A12.12c	0.129892	0.168423
SPCC576.17c	0.130084	-0.522031
SPAC1B3.13	0.13042	-0.72008
SPAC222.12c	0.130421	0.358604
SPCC61.05	0.130591	0.360743
SPAC57A7.05	0.130781	0.654604
SPBC17D1.03c	0.130978	-0.349362
SPAC3H1.07	0.131277	-1.03089
SPBP8B7.22	0.131423	0.194781
SPBC12C2.11	0.131709	0.10908
SPAC3F10.18c	0.132087	0.241022
SPBP8B7.25	0.132287	0.663228
SPBC428.16c	0.134915	0.499622
SPBC16H5.08c	0.13559	-0.879936
SPAC2F3.16	0.135712	0.759761
SPBC3B8.07c	0.135742	-0.466539
SPCC1739.06c	0.136089	0.180844
SPAC6C3.04	0.136177	0.426159
SPBC21C3.13	0.137075	-0.48108
SPAC22E12.13c	0.137084	-0.841865
SPAC29E6.10c	0.137122	0.230651
SPAC6C3.09	0.137273	-0.342301
SPAC6F6.05	0.137331	0.261831
SPAC630.13c	0.1375	0.776749
SPAC343.11c	0.137706	0.616409
SPCC550.13	0.137941	-0.201555
SPBC21B10.09	0.138015	-0.32778
SPAC27F1.02c	0.138027	0.350473
SPBC1A4.08c	0.138412	0.344727
SPBC1271.07c	0.138853	0.886241
SPBC29A10.07	0.139619	-0.274078
SPCC1682.08c	0.140216	-0.61656
SPBC1685.13	0.140261	0.675636
SPCC594.07c	0.140462	-0.394003
SPBC1703.03c	0.141783	-0.888141
SPAC1486.05	0.1421	-0.378106
SPCC576.04	0.142174	1.28116
SPAC343.16	0.142918	-0.509827
SPAPYUG7.05	0.142921	-0.243532
SPAC9G1.02	0.142972	0.253933
SPBC3E7.09	0.143016	0.420125
SPAC15F9.03c	0.143123	-0.316657
SPAC24C9.16c	0.14393	0.620588
SPBC17G9.11c	0.144092	0.37911
SPCC1020.12c	0.144296	-0.374729
SPAC27E2.11c	0.144391	0.307268
SPAC1687.11	0.144485	-0.96508
SPBC8D2.06	0.14452	-0.388989
SPAC57A7.12	0.145987	-0.657685
SPAC824.09c	0.146937	0.451895
SPCC895.03c	0.147119	0.119897
SPCC338.15	0.147302	-0.463566
SPBC24C6.02	0.147512	-0.474506
SPAPB1A10.12c	0.148222	-0.334151
SPAC3C7.11c	0.14844	1.04202
SPAC1142.05	0.148629	0.51127
SPCC1223.01	0.148671	0.406672
SPBC18H10.04c	0.14977	-0.520082
SPAC11H11.06	0.150987	0.0552322
SPCC613.05c	0.150993	-0.272021
SPAC4F10.12	0.151026	-1.07974
SPAC31G5.03	0.151181	-0.370915
SPAC11E3.06	0.15189	0.641178
SPAC12G12.07c	0.152954	-0.241087
SPBC839.15c	0.152994	0.485205
SPAC3A12.14	0.15323	-0.171043
SPCC18.04	0.153359	0.381836
SPCC777.12c	0.153434	-0.511676
SPBC29A10.01	0.154281	-0.509247
SPAPJ698.02c	0.154876	-0.710453
SPAC630.11	0.154882	0.586201
SPAC1093.05	0.155505	-0.347735
SPBC16C6.06	0.156749	0.656532
SPAC1F5.02	0.158074	0.322534
SPAC1006.06	0.158256	0.306996
SPAC26A3.04	0.158697	-0.287162
SPAC637.09	0.159332	-0.355057
SPBC1778.01c	0.159883	-0.199647
SPBC25B2.10	0.160122	0.715708
SPCP25A2.02c	0.160327	0.761694
SPCC794.08	0.160441	-0.673454
SPAC3C7.08c	0.161251	-0.523315
SPAC5D6.09c	0.161523	-0.750179
SPBC17G9.10	0.161854	-0.756916
SPCC663.15c	0.162039	0.708226
SPBC428.19c	0.162799	-0.320962
SPCC777.06c	0.163276	-0.528709
SPAC6G9.10c	0.163675	-0.294455
SPBC1347.02	0.163982	-0.615682
SPBC543.04	0.16407	1.10072
SPBC19G7.07c	0.164597	0.405562
SPAC57A7.04c	0.164815	-0.268097
SPBC23E6.06c	0.165029	-0.231834
SPAC3H5.04	0.165581	-0.354477
SPAC4A8.03c	0.165594	-0.539827
SPAC959.07	0.165752	-0.782428
SPAC19D5.07	0.165815	0.819327
SPAC977.17	0.165925	0.537145
SPBC19C7.10	0.166715	-0.12349
SPCC5E4.04	0.16681	0.344285
SPBC3D6.02	0.166856	-0.772075
SPBC19C2.14	0.167056	-0.307099
SPCC1393.03	0.168907	-0.498679
SPBC215.02	0.169453	0.851808
SPBC713.02c	0.170282	0.551822
SPBC1347.07	0.170879	0.388062
SPBC776.13	0.170884	-0.35102
SPAC821.08c	0.170989	-0.304791
SPCC737.03c	0.172171	-0.172395
SPAP27G11.06c	0.172761	-0.194108
SPBP8B7.08c	0.174013	-0.300613
SPBC2F12.11c	0.174015	-0.530476
SPAC222.13c	0.175494	0.323721
SPAC6B12.05c	0.175844	0.189975
SPBC119.02	0.176321	0.240309
SPBC8D2.18c	0.176921	-0.511741
SPBC16D10.11c	0.177353	-0.695258
SPCC830.08c	0.17752	0.807678
SPBC9B6.04c	0.177571	0.231706
SPBC776.01	0.177814	-0.415309
SPAC23D3.07	0.177961	-0.148537
SPCC1672.12c	0.177997	0.506831
SPBC4C3.05c	0.179098	-0.157586
SPBC27B12.13	0.179117	0.311084
SPCC191.03c	0.179356	-0.7142
SPBC11G11.06c	0.179365	-0.206765
SPAC343.01c	0.179617	-0.263451
SPAC29B12.11c	0.179892	0.331251
SPBC29B5.03c	0.180423	-0.376618
SPAC3A12.10	0.180972	0.433186
SPBPB10D8.04c	0.181129	-0.296247
SPAC144.04c	0.181396	0.191505
SPAC13G6.06c	0.182458	-0.504645
SPAC2G11.09	0.182688	0.42311
SPBC1271.04c	0.183024	0.344282
SPCC794.07	0.183118	0.287244
SPAC19G12.06c	0.183584	0.238108
SPAC3H5.08c	0.184258	0.150493
SPAP8A3.06	0.184326	-0.448519
SPAC1002.09c	0.184501	-0.303292
SPAC26A3.07c	0.185074	-0.385574
SPAC2F7.13c	0.185996	-0.495371
SPCC790.03	0.186004	1.41699
SPAC2C4.06c	0.186422	-1.58665
SPBC106.03	0.186575	0.405122
SPBC19C7.04c	0.18679	1.60314
SPCC550.06c	0.187747	0.611757
SPAC19G12.08	0.187942	-0.226982
SPBC32F12.11	0.188702	-0.640506
SPBC15C4.04c	0.18919	-0.435901
SPBC1105.07c	0.189451	-0.176959
SPAP14E8.05c	0.189762	0.426624
SPAC4G8.02c	0.19	-0.119051
SPBC1289.04c	0.190436	0.298437
SPAC31A2.06	0.19068	0.172461
SPAC6G10.11c	0.191475	-0.320123
SPAC1006.07	0.191671	0.616261
SPAC9.09	0.19179	0.163033
SPBC8D2.20c	0.192795	0.313275
SPAC16.02c	0.192825	0.495172
SPBP8B7.30c	0.193727	0.255714
SPCC18.13	0.193777	-0.73741
SPAC1F7.05	0.194209	-0.288774
SPBC1E8.03c	0.194642	0.404698
SPAC17H9.10c	0.194702	0.990408
SPCC1795.05c	0.194992	-0.26925
SPBC2G2.03c	0.195004	-0.410166
SPBC31F10.03	0.195937	0.180316
SPAPYUG7.02c	0.19632	0.386291
SPACUNK4.15	0.196587	-0.195202
SPAC167.01	0.197087	-0.520951
SPBC1861.03	0.197706	0.499894
SPCC330.06c	0.198216	-0.621857
SPAC24B11.11c	0.198395	0.780368
SPAC23D3.10c	0.198485	0.315875
SPAC22F3.08c	0.199031	-0.440028
SPAC19G12.10c	0.199295	0.569704
SPCC757.09c	0.199518	-0.64549
SPBC146.12	0.201762	0.400801
SPAC27F1.09c	0.201863	0.415236
SPAC20G4.01	0.202236	-0.681148
SPAC1D4.13	0.202354	0.190036
SPAC22F3.10c	0.202685	0.360504
SPAC186.05c	0.203004	-0.630712
SPAC17G6.11c	0.203861	-0.702505
SPAC139.01c	0.204388	-0.225079
SPAC22G7.09c	0.204916	-0.2046
SPBC725.09c	0.205659	0.37688
SPBC16A3.08c	0.2061	-0.369701
SPAC144.10c	0.206558	0.646237
SPAC23G3.09	0.207045	0.34183
SPAC25G10.08	0.207051	-0.4955
SPAC17A2.06c	0.20724	0.758231
SPAC1805.11c	0.207328	0.35563
SPBC19C7.03	0.208214	0.585487
SPAC4H3.09	0.208227	-0.668818
SPCC622.08c	0.208264	0.849071
SPBC776.07	0.208558	1.05206
SPAC23C11.15	0.209185	-0.584786
SPBC776.03	0.209248	-0.527632
SPCC1450.13c	0.209734	0.287853
SPAC23C4.03	0.209794	-0.22796
SPCC126.07c	0.209962	0.343452
SPBC4B4.11	0.210393	0.585856
SPCC31H12.07	0.210991	-0.467192
SPBC1347.10	0.211759	0.616865
SPAC22E12.07	0.21236	-0.345823
SPBC1683.06c	0.213937	0.535498
SPBC1D7.04	0.214047	0.279035
SPBC25H2.07	0.214188	-0.554225
SPAC1B1.02c	0.21434	1.32579
SPBC649.02	0.216436	-0.269466
SPAC806.03c	0.217126	-0.913416
SPBC3B8.03	0.219016	-0.235913
SPAC1834.02	0.219416	-0.388965
SPBC18H10.03	0.219605	-0.277368
SPAC29A4.20	0.219846	-0.323042
SPBC28F2.08c	0.220177	-0.466659
SPBC32F12.03c	0.220333	0.614187
SPCC1906.01	0.221084	-0.419192
SPBC16H5.10c	0.22111	-0.454441
SPAC25B8.16	0.221379	0.369715
SPAC1071.10c	0.221593	0.216869
SPAC2F3.13c	0.22181	-0.364515
SPBC1539.03c	0.222333	0.107646
SPAC17A5.08	0.222401	0.517362
SPAC9E9.11	0.222496	0.502319
SPAC22H10.09	0.222627	0.337621
SPAC26A3.14c	0.223055	0.160195
SPAC607.02c	0.22309	-0.249986
SPAC1B2.03c	0.223262	-0.465655
SPBC725.15	0.223492	-0.705189
SPBC20F10.01	0.224077	-0.452281
SPCC70.02c	0.224086	0.585287
SPAC644.16	0.224499	-0.298804
SPCC553.06	0.224748	0.21295
SPBC2G2.08	0.225648	-0.529494
SPAC23C4.08	0.225804	0.629007
SPCC74.04	0.226697	0.336155
SPAC4G8.09	0.226941	0.995501
SPCC74.03c	0.227536	0.327132
SPBC660.12c	0.228032	-0.276657
SPBC19G7.10c	0.228054	-0.309715
SPAC513.05	0.228242	-0.335397
SPAC1A6.03c	0.228394	1.01478
SPAC1D4.09c	0.228448	0.281632
SPAC3H1.05	0.228504	-0.932651
SPBC211.07c	0.229038	0.380168
SPAC18G6.15	0.229551	0.418595
SPBC19G7.05c	0.22997	0.425473
SPAC9G1.12	0.230303	-0.897074
SPCC1919.01	0.230752	0.396116
SPAC17G6.06	0.231347	-0.732954
SPBC1A4.11c	0.23176	-0.172496
SPAC26A3.12c	0.231765	-0.417964
SPAC821.05	0.231908	-0.307407
SPAC56F8.03	0.231967	-0.259884
SPAC2F3.11	0.232062	-0.420031
SPBC36B7.04	0.232287	-0.706658
SPAC2F3.12c	0.232649	0.252555
SPCC188.02	0.233361	0.35755
SPBC32F12.09	0.233375	0.496168
SPCC338.05c	0.233572	0.409887
SPCC364.04c	0.233755	0.454901
SPBC83.08	0.234314	-0.25317
SPAC1610.02c	0.234829	-0.756133
SPAC22A12.07c	0.235164	-0.386817
SPBC14C8.12	0.235624	-0.43708
SPAC1805.17	0.236049	0.204515
SPBC1718.06	0.236126	0.224431
SPBC56F2.11	0.236632	0.643313
SPAC637.05c	0.236895	-0.32252
SPCC613.10	0.236918	-0.129504
SPAC607.03c	0.237769	-1.22069
SPAC1687.17c	0.238022	0.167019
SPAC4C5.01	0.239748	-0.060976
SPAC821.09	0.242136	-0.476897
SPBC16E9.07	0.242365	-0.573741
SPAC20G8.07c	0.243108	-0.249848
SPAC6B12.04c	0.243112	0.506378
SPCC1739.01	0.243791	0.163674
SPAC22G7.10	0.243874	0.444675
SPAC1565.08	0.244403	-0.666205
SPBC1A4.04	0.244468	0.449675
SPAC57A7.11	0.245253	0.167342
SPBC16C6.07c	0.246124	0.311775
SPAC19B12.11c	0.246295	-0.198523
SPCC1020.13c	0.246545	0.244197
SPAC144.03	0.247563	-0.438512
SPAC3F10.04	0.247565	0.448147
SPBC3H7.04	0.247746	-0.518835
SPBC16A3.10	0.248276	-0.550527
SPBC11G11.05	0.248299	-0.684512
SPAC31G5.05c	0.249504	0.0558825
SPBC14F5.13c	0.249564	-0.652476
SPAC23G3.06	0.251493	-0.439635
SPAC29A4.02c	0.251662	-0.843679
SPAC30C2.07	0.252758	1.04723
SPAC22E12.16c	0.252986	0.559996
SPBC244.02c	0.253038	-0.333267
SPAC4A8.06c	0.253123	-0.306077
SPAC222.11	0.253501	-0.674087
SPAC222.08c	0.25409	0.618168
SPBC23E6.05	0.254128	-0.308509
SPCC162.07	0.254258	-0.417158
SPAC18G6.06	0.254392	-0.340034
SPBC1289.03c	0.254917	-0.507111
SPCC338.14	0.255022	0.44177
SPBC12D12.05c	0.255252	0.44835
SPCC576.12c	0.255749	0.350164
SPAPB17E12.13	0.255972	-0.326385
SPBC18E5.07	0.256017	-0.512562
SPCC1906.02c	0.25617	-0.695045
SPAC1F5.05c	0.256407	0.627497
SPBC16C6.13c	0.257026	0.197762
SPCC663.03	0.257057	0.427326
SPCC1223.07c	0.257667	0.237291
SPCC825.01	0.258091	-0.436079
SPBC649.04	0.258515	0.493846
SPAP27G11.16	0.259079	-0.671623
SPAC12G12.02	0.259606	-0.672
SPAC823.11	0.259976	-0.531121
SPBC32H8.04c	0.260169	0.540215
SPBC651.07	0.260285	0.344078
SPAC824.02	0.260308	0.357094
SPBC1778.10c	0.261906	-0.403819
SPACUNK4.12c	0.263388	0.355337
SPCC4B3.05c	0.264092	-0.870538
SPAC11G7.02	0.264455	0.30477
SPCC13B11.01	0.264787	0.318464
SPAC13G6.07c	0.265009	0.143202
SPBC106.15	0.265555	-0.317716
SPAC323.07c	0.266224	0.45423
SPAC5H10.12c	0.266569	-0.187869
SPAC20H4.10	0.266644	0.286828
SPBC15C4.03	0.267325	-0.301051
SPCC18B5.11c	0.267535	0.516733
SPBC29A3.18	0.267996	0.243576
SPBC1105.06	0.268174	-0.337472
SPBC713.03	0.269463	-0.653922
SPBC2G5.05	0.269812	0.207488
SPBC3H7.03c	0.271006	0.512954
SPBC29A3.01	0.271166	0.220257
SPBC56F2.08c	0.271771	-0.575461
SPAC6B12.08	0.271882	0.703657
SPBC83.13	0.272185	-0.349755
SPAC17C9.15c	0.273393	-0.680253
SPAC29A4.04c	0.273477	-0.613382
SPBC1604.13c	0.274183	0.176852
SPAC16E8.18	0.274369	-0.368906
SPAC9E9.07c	0.274482	-0.212815
SPCC320.03	0.274951	-0.244369
SPBC1709.07	0.275885	-0.216512
SPBC354.13	0.276258	-0.569064
SPAC9G1.04	0.277229	-0.22956
SPAC1782.07	0.277296	-0.327959
SPAPB24D3.03	0.279061	-0.297538
SPCC24B10.16c	0.279153	0.524278
SPBC1215.02c	0.279928	1.22626
SPAC8C9.14	0.280309	-0.229867
SPAC6B12.14c	0.281723	-0.483787
SPCC18B5.09c	0.281868	0.471479
SPAC1952.14c	0.28404	0.397515
SPAC6F12.09	0.284351	-0.506282
SPBC29A10.13	0.284815	0.682748
SPCC1840.11	0.285358	-0.136245
SPAC4F8.12c	0.285724	0.484904
SPBC14F5.05c	0.287234	-1.14414
SPBC16G5.02c	0.287468	-0.231665
SPBC409.18	0.287818	-0.158736
SPAC1142.02c	0.287981	0.236123
SPBC14C8.03	0.288497	0.362565
SPAC19E9.01c	0.288719	1.20203
SPAC14C4.04	0.288975	0.461315
SPBC543.09	0.290391	-0.365268
SPCC1393.08	0.290914	0.732532
SPAC20G4.08	0.291199	0.487947
SPCC830.06	0.292336	0.196513
SPBC11B10.01	0.292497	0.565701
SPAC25B8.13c	0.293153	0.728115
SPAC19G12.15c	0.294626	0.172225
SPBC800.04c	0.295379	-0.689992
SPAC664.03	0.295494	-0.218355
SPBC902.06	0.29659	0.413717
SPAC26H5.08c	0.297283	-0.196878
SPCC63.12c	0.297656	0.489323
SPAP7G5.04c	0.297786	-0.457976
SPBC36.05c	0.298356	0.620528
SPAC25A8.02	0.298637	0.475216
SPAC23C11.08	0.299838	0.67837
SPCC1223.14	0.300401	-0.193441
SPAC458.07	0.300799	0.514095
SPAC27D7.03c	0.301473	0.242118
SPBC14C8.06	0.301572	-0.504401
SPCC1682.01	0.302116	0.398066
SPAC6F12.12	0.302184	0.43999
SPAC25B8.12c	0.302308	0.431077
SPCC24B10.09	0.303599	0.353067
SPAC167.07c	0.303649	0.0839004
SPBC29A10.05	0.303819	0.417516
SPAC23C11.05	0.304151	-0.182447
SPAC4F8.15	0.304401	0.285636
SPCC4B3.17	0.305565	0.336263
SPBC2D10.12	0.306275	-0.780161
SPAC12G12.08	0.307415	0.762892
SPCC1840.02c	0.307517	-0.22871
SPCPB16A4.03c	0.307944	-0.548692
SPAC23C4.05c	0.308016	0.593673
SPBC215.13	0.308652	0.756287
SPCC613.06	0.308655	-0.207813
SPAC2F3.15	0.309131	0.0908145
SPAC15A10.12c	0.310339	0.23464
SPCC306.06c	0.310648	0.371567
SPAC11E3.12	0.310678	-0.461492
SPAC13G7.10	0.312609	0.57528
SPBC2G5.01	0.312626	-0.810117
SPAC17C9.11c	0.315015	0.160001
SPAC1F7.12	0.315446	-0.266035
SPAC26A3.01	0.315528	0.411577
SPAPB1A10.09	0.315565	0.140901
SPBC11C11.09c	0.316423	-0.130186
SPBC21D10.12	0.317047	0.279909
SPCC965.06	0.317626	-0.255764
SPAC23C11.09	0.317658	-0.45312
SPAC17A2.05	0.319412	-0.456232
SPBC16G5.14c	0.320577	-0.522324
SPAC637.12c	0.321144	0.287666
SPBC1778.07	0.321279	0.125046
SPAC6G9.09c	0.321537	-0.458155
SPBPB7E8.02	0.321603	0.690743
SPCP1E11.04c	0.321761	0.387301
SPAC1002.11	0.3221	0.191584
SPAC3A12.06c	0.322616	0.32425
SPBC3B9.19	0.322896	0.11554
SPBC947.03c	0.322909	-0.536669
SPCC1442.14c	0.323761	0.20366
SPBC14C8.04	0.324388	-0.282243
SPAC3F10.03	0.324411	-0.418008
SPAC7D4.09c	0.324559	0.457577
SPBC2G2.07c	0.324733	0.435375
SPCC4B3.02c	0.324891	0.344173
SPAC22E12.04	0.324898	-0.269534
SPAC1952.08c	0.325413	0.304325
SPBC83.06c	0.325425	-0.343071
SPAC31A2.08	0.325782	0.410751
SPBC56F2.10c	0.326083	0.23119
SPBC25H2.05	0.326484	-0.165317
SPAC17G8.04c	0.326882	-0.253294
SPBC409.20c	0.32766	0.13189
SPBC8D2.11	0.328251	0.230001
SPCC576.08c	0.328431	-0.111629
SPCC1672.02c	0.329011	0.146623
SPAC57A7.07c	0.32969	0.228651
SPBC1711.04	0.330335	-0.536356
SPAC1687.19c	0.330704	-0.416016
SPBC13E7.05	0.331094	-0.469509
SPBC16E9.09c	0.331281	0.823892
SPAC3H5.05c	0.33145	-0.394526
SPAC12G12.03	0.332123	0.783992
SPBC16A3.07c	0.332342	0.355318
SPAP8A3.09c	0.333703	-0.194161
SPAPB8E5.06c	0.334003	-0.495058
SPAC1486.03c	0.334402	-0.376017
SPBC18H10.02	0.33482	-0.733138
SPBC3H7.09	0.335932	-0.369334
SPAC1952.11c	0.336206	-0.176905
SPBC4F6.14	0.336242	-0.60017
SPBC14C8.01c	0.337554	0.196008
SPBC1604.07	0.337716	0.21901
SPBC3E7.15c	0.339009	-0.513349
SPBC29A10.06c	0.33954	0.824015
SPBC530.06c	0.339635	1.41945
SPBC83.17	0.340168	0.680738
SPBC1271.12	0.340299	0.349722
SPBC18H10.14	0.340429	-0.526904
SPCC553.02	0.341157	-0.274661
SPCC594.06c	0.341519	0.35191
SPBC1539.04	0.341633	0.202611
SPAC13G6.02c	0.341641	-0.279091
SPAC8C9.04	0.341675	-0.116698
SPAC23H4.16c	0.342792	0.327139
SPAC18G6.03	0.342884	0.195985
SPCC594.01	0.343926	0.344128
SPBC365.16	0.344691	0.382616
SPBC3D6.13c	0.344845	0.554993
SPAC7D4.03c	0.344877	0.25464
SPBC16G5.05c	0.345202	0.118019
SPBC543.02c	0.345452	0.205696
SPBC1604.03c	0.345833	-0.337082
SPBC4C3.03	0.346657	-0.270715
SPAC637.03	0.347418	0.62717
SPCC1450.10c	0.349662	-0.144599
SPBC29A3.21	0.350025	-0.13363
SPBC16A3.17c	0.350101	0.660414
SPCC1020.06c	0.350124	0.345137
SPAC19G12.16c	0.350277	-0.163518
SPBC56F2.12	0.350545	-0.559648
SPBP4H10.05c	0.350577	-0.378919
SPCC330.12c	0.350741	-0.411321
SPAP8A3.10	0.351649	-0.291813
SPCC576.11	0.353497	-0.925602
SPBC30D10.03c	0.354015	-0.500486
SPAC17C9.09c	0.356868	0.470469
SPBC1685.02c	0.357867	-0.749992
SPAC27E2.05	0.359626	-0.170756
SPBC4C3.12	0.359666	0.326452
SPCC132.01c	0.360204	0.714935
SPBC646.09c	0.360727	-0.625353
SPAC18B11.07c	0.362149	0.895867
SPBC32H8.12c	0.362604	0.160702
SPAC31G5.13	0.362607	0.150431
SPAC17C9.14	0.363011	0.428364
SPBC1A4.06c	0.36387	0.439334
SPCC1919.09	0.364262	0.344078
SPBC15D4.10c	0.364375	0.440042
SPBC1289.17	0.365549	1.8364
SPCC24B10.13	0.366128	-0.450391
SPBC11B10.09	0.366359	-0.302345
SPAC2E12.02	0.366779	-0.329719
SPCC1322.14c	0.367239	-0.477686
SPAC6F12.07	0.369237	-0.403213
SPBP19A11.07c	0.369483	0.121958
SPAC17H9.14c	0.369799	0.198621
SPAC2F3.06c	0.370349	-0.40754
SPAC3F10.11c	0.370963	0.316959
SPCC297.04c	0.37163	-0.224708
SPAC3A12.07	0.371798	-0.172112
SPBC428.03c	0.371894	0.223505
SPAPB24D3.06c	0.372124	-0.252613
SPBC839.02	0.373116	-0.393106
SPAC17C9.12	0.373521	0.206738
SPBC26H8.06	0.373632	0.580755
SPBC12D12.04c	0.373794	0.0789402
SPAC2F7.14c	0.37474	-0.32501
SPAC6B12.12	0.374894	0.217175
SPCC1620.11	0.375113	-0.147001
SPAC24B11.08c	0.375177	-0.28786
SPCC736.13	0.375564	0.426274
SPAC1D4.04	0.378723	-0.31914
SPBC1711.13	0.380608	-0.0725031
SPAC20H4.05c	0.381138	-0.291165
SPCC1827.03c	0.381427	-0.964514
SPAC2C4.12c	0.381947	-0.067214
SPAC15E1.08	0.382496	-0.216542
SPCC188.10c	0.382677	0.145639
SPBC2D10.19c	0.384029	0.428979
SPCC126.14	0.384286	-0.257132
SPAC222.03c	0.384406	-0.307981
SPAC29E6.08	0.384766	0.724176
SPBC28E12.03	0.38579	0.489054
SPAC13G7.08c	0.386315	-0.438214
SPBC342.06c	0.38715	0.434024
SPCC162.09c	0.387431	-0.21149
SPAC1805.14	0.387811	-0.170377
SPCC622.11	0.388281	-0.792275
SPBC13E7.04	0.388397	-0.086357
SPBC342.04	0.388635	0.178352
SPAC343.05	0.390117	-0.196299
SPCC1827.08c	0.390316	0.389059
SPCC338.06c	0.391515	-0.196035
SPAC19G12.09	0.392137	0.917746
SPBC106.16	0.392527	0.276797
SPAC57A7.09	0.392763	-0.501481
SPAC30.02c	0.392779	-0.177399
SPBC26H8.03	0.393581	-0.135232
SPAC19A8.15	0.394139	-0.225638
SPAC29A4.13	0.394839	0.469249
SPBC2A9.02	0.395815	0.257719
SPAC20G8.09c	0.398879	-0.551946
SPCC1672.10	0.399985	0.235803
SPAC4F10.04	0.400283	0.174518
SPBC577.15c	0.400356	0.204402
SPCC584.16c	0.40037	0.610997
SPAC11E3.04c	0.401579	-0.56152
SPAC16E8.07c	0.401804	0.439776
SPAC1296.01c	0.402125	0.200428
SPBP19A11.03c	0.402998	0.436994
SPAC18G6.11c	0.403025	0.104549
SPAC22E12.05c	0.403077	0.31694
SPAC10F6.16	0.403239	-0.301047
SPCC16C4.15	0.403899	0.307866
SPCC553.01c	0.40398	0.688481
SPAC17G8.06c	0.406661	-0.446739
SPAC1851.03	0.406968	0.336515
SPAC3H1.09c	0.407032	0.370186
SPBC4C3.07	0.407035	-0.309093
SPAC17H9.09c	0.407134	-0.135789
SPAC4F10.13c	0.407716	-0.283149
SPAC1F5.03c	0.408409	-0.232532
SPCC1494.05c	0.409854	0.361885
SPBC11G11.02c	0.41029	-0.217779
SPBC12C2.08	0.410626	0.587623
SPBC3E7.12c	0.410823	-0.158654
SPBC11C11.02	0.410869	0.236554
SPBC30D10.05c	0.411209	-0.31099
SPAC18G6.14c	0.411503	-0.0945595
SPBC405.04c	0.412685	0.50819
SPBC27B12.11c	0.413501	-0.57057
SPAC23A1.14c	0.413775	0.221724
SPBC1709.02c	0.414829	-0.3337
SPAC23H3.09c	0.415179	-0.279919
SPAC4G9.06c	0.415538	0.253706
SPCC970.02	0.416253	-0.452784
SPAC630.03	0.416544	0.221789
SPAC1002.08c	0.417415	0.265651
SPAPB2B4.07	0.417491	0.271213
SPAC3A12.18	0.417999	-0.0806863
SPCC1739.12	0.418161	0.288593
SPAC767.01c	0.418889	0.287221
SPBC1677.02	0.41911	-0.247173
SPAC6G10.05c	0.419217	0.280052
SPBC839.11c	0.419591	0.376829
SPBC11C11.08	0.420029	-0.231768
SPAC22E12.14c	0.422319	0.378064
SPBC16H5.11c	0.422448	-0.213849
SPBC646.13	0.42246	-0.40115
SPBP8B7.15c	0.422883	0.302118
SPBC2G5.07c	0.42337	0.334245
SPCC962.01	0.424104	0.143009
SPAC13A11.02c	0.42479	-0.209313
SPAC589.12	0.425311	-0.17505
SPCC895.08c	0.425414	0.316939
SPAC631.02	0.425509	0.235044
SPBC2G2.12	0.42601	0.120004
SPAC20G8.04c	0.426015	0.28221
SPAC11D3.02c	0.426056	-0.428178
SPAC8F11.10c	0.426058	0.344579
SPBC2A9.09	0.427618	-0.36527
SPBC2F12.04	0.428569	-0.159252
SPAC18B11.11	0.42875	0.504306
SPAC1250.03	0.428859	0.37697
SPAC6F6.11c	0.429543	0.205534
SPBC9B6.06	0.429919	0.438025
SPCC550.14	0.430471	-0.404683
SPAC13D6.02c	0.430718	-0.20025
SPBC12C2.02c	0.431026	0.201855
SPAC2F3.17c	0.431716	-0.231924
SPCC18.01c	0.432451	-0.356605
SPBC21.05c	0.43282	-0.106238
SPBC776.02c	0.434761	0.317264
SPAC1805.02c	0.435217	-0.575778
SPAC18B11.04	0.435434	-0.530057
SPAC1527.03	0.435915	0.329809
SPBC3B9.16c	0.435974	-0.110466
SPBC1198.08	0.436774	-0.683155
SPAC17A2.09c	0.436855	-0.0723761
SPAC10F6.14c	0.437515	-0.577627
SPAC17A5.07c	0.437525	0.527623
SPBC119.18	0.438999	-0.302736
SPBC25H2.11c	0.439044	0.394824
SPBC1D7.02c	0.439055	0.328427
SPAC16A10.07c	0.439167	0.788978
SPAC23H3.07c	0.439331	0.207955
SPBC31F10.06c	0.440503	0.157242
SPAC3G9.15c	0.440822	-0.156029
SPAC31A2.07c	0.442325	-0.242644
SPCC1442.05c	0.442354	-0.507162
SPAC19A8.02	0.442402	0.241852
SPAC56F8.04c	0.443379	-0.0628597
SPAC323.04	0.443587	0.48511
SPBC19G7.13	0.444061	0.199748
SPAC3H5.10	0.444819	-0.37136
SPBC1604.08c	0.444887	-0.124457
SPCC757.12	0.445339	0.21301
SPBC14F5.03c	0.446506	-0.118138
SPCPB16A4.05c	0.447918	0.450938
SPBC1711.03	0.448838	0.779146
SPCC584.01c	0.449769	-0.380631
SPAC24B11.06c	0.450993	0.135624
SPBC3B8.09	0.451049	-0.147261
SPCC737.05	0.451295	0.654365
SPACUNK4.06c	0.454255	0.167575
SPCC2H8.02	0.454354	-0.356587
SPAC1F3.06c	0.454438	-0.134081
SPAC144.17c	0.454939	0.391332
SPBC19C2.15c	0.455797	-0.312575
SPBC1734.10c	0.456655	0.215213
SPAC3A11.08	0.456708	-0.13537
SPAC1783.04c	0.4573	0.242118
SPBC17G9.07	0.458608	0.0941965
SPBC409.08	0.459341	0.444107
SPCC1235.10c	0.459538	0.15663
SPAC23H4.02	0.459706	-0.578092
SPAC22H10.12c	0.459991	-0.106331
SPBC56F2.02	0.460129	-0.462461
SPCC757.07c	0.461341	0.241031
SPBC29A10.12	0.461799	-0.299022
SPAPB8E5.04c	0.462216	0.0638888
SPBC25D12.05	0.462487	0.658755
SPCC191.07	0.462943	-0.340571
SPCC11E10.07c	0.464251	-0.0957985
SPCC1281.01	0.464552	-0.155071
SPCC74.01	0.464783	0.713033
SPCC553.09c	0.465304	-0.119109
SPAC631.01c	0.465634	0.381173
SPAC6F12.06	0.466443	-0.103115
SPCC126.01c	0.466479	-0.214132
SPAC6G9.01c	0.466728	-0.25383
SPCC663.04	0.466831	0.285325
SPAC20G4.06c	0.468095	0.361094
SPBC530.10c	0.470107	0.500522
SPAC1486.07c	0.470613	-0.224316
SPAC16C9.07	0.470781	0.317985
SPCC16C4.18c	0.470792	0.186048
SPAC19G12.05	0.471281	-0.382041
SPAC869.02c	0.471585	-0.320461
SPAC24B11.09	0.471965	0.130524
SPAC1486.01	0.472371	0.231682
SPBC18E5.11c	0.472792	-0.119192
SPAC57A7.10c	0.473757	-0.13388
SPBC14F5.06	0.474338	-0.212028
SPAC1D4.08	0.475735	0.196539
SPAC4F10.03c	0.477531	-0.190654
SPAC30D11.04c	0.477617	-0.221013
SPCC297.03	0.478497	-0.336318
SPCC1739.09c	0.481444	0.278869
SPBC25B2.03	0.481635	0.195273
SPBP19A11.02c	0.481832	0.354785
SPAC2G11.07c	0.482033	0.21974
SPBC13A2.04c	0.48297	0.0955902
SPCC663.13c	0.483275	0.344839
SPBPJ4664.04	0.483519	-0.252625
SPCC4G3.09c	0.48403	-0.231068
SPBC17D11.08	0.484743	0.639975
SPBC887.05c	0.485542	0.817678
SPAPB17E12.11	0.485591	0.0745093
SPBP8B7.03c	0.486043	-0.176561
SPAC1093.02	0.486117	0.237107
SPBC36B7.03	0.486261	-0.12485
SPCC1795.03	0.486999	-0.273747
SPCC126.10	0.48781	0.221882
SPAC11D3.15	0.490137	0.0668119
SPBC839.17c	0.491204	-0.283267
SPAC18G6.04c	0.491263	-0.379126
SPBC887.11	0.493335	-0.424492
SPAC29B12.08	0.494016	0.185888
SPAC1782.11	0.494398	-0.683921
SPCC1322.11	0.495415	-0.67043
SPAC1002.18	0.496269	0.418351
SPBC839.09c	0.496324	0.211198
SPBC21C3.11	0.497002	-0.207311
SPAC3A11.07	0.497249	-0.124858
SPBC83.02c	0.49792	-0.420872
SPAC26H5.07c	0.498855	-0.0896582
SPAC821.10c	0.499024	-0.247404
SPAC17C9.03	0.500547	-0.177463
SPBC685.09	0.501184	-0.263926
SPBC83.16c	0.501344	-0.299689
SPAC1805.04	0.501789	0.189616
SPBP23A10.11c	0.502077	0.191605
SPCC1840.04	0.502813	0.354701
SPBC530.05	0.502842	0.349916
SPAC824.04	0.503121	0.155222
SPAP8A3.08	0.50529	-0.321467
SPAC2F3.08	0.506278	0.322275
SPCC24B10.02c	0.50667	-0.746996
SPBC29A10.16c	0.506804	-0.443089
SPCC1020.05	0.506828	-0.454645
SPCC1682.12c	0.507682	0.109254
SPAC694.05c	0.508774	-0.379902
SPAC3A11.13	0.50883	-0.37834
SPAPB2B4.02	0.50926	0.283514
SPBC1D7.03	0.510119	-0.219985
SPAC17G6.14c	0.510445	0.176231
SPBC30D10.17c	0.511361	-0.146279
SPCC126.03	0.511994	-0.801051
SPCC737.06c	0.512872	0.298458
SPBC1709.03	0.513058	0.0809969
SPCC338.07c	0.513162	-0.552295
SPCC1442.09	0.513203	0.151468
SPAC16E8.04c	0.514226	0.0496544
SPAC4D7.02c	0.515258	0.505565
SPBC16C6.08c	0.515298	-0.266853
SPBC2F12.03c	0.515948	-0.129633
SPBC337.05c	0.516001	-0.0620471
SPAC3G6.05	0.516935	-0.788734
SPBC23E6.04c	0.517308	-0.173166
SPCC645.03c	0.517586	0.377167
SPCC162.04c	0.517754	0.148962
SPBC18E5.02c	0.517779	-0.25086
SPCC4F11.03c	0.517863	-0.318352
SPBC83.15	0.51849	-0.275988
SPAC1687.21	0.518822	0.309562
SPAC821.06	0.520781	0.146761
SPCC1259.15c	0.521301	0.342131
SPAC30C2.05	0.522252	-0.183637
SPBC947.10	0.523714	0.596239
SPAC1B2.04	0.524286	-0.225378
SPAC22G7.01c	0.524635	-0.228658
SPCC306.11	0.525282	-0.186741
SPAC21E11.06	0.52711	0.165832
SPBC16C6.05	0.527427	-0.228065
SPAC29B12.04	0.528282	0.186247
SPBC30D10.10c	0.528771	0.157235
SPCC16A11.07	0.529024	0.237433
SPAC17A2.01	0.529039	0.424118
SPBC215.07c	0.529073	-0.143137
SPBC23E6.09	0.529501	-0.77736
SPAC24H6.04	0.529778	-0.157983
SPAC19B12.06c	0.531545	0.104355
SPAPB1E7.08c	0.532558	0.608188
SPBC1289.05c	0.532684	-0.0464443
SPBC23E6.01c	0.532787	0.170068
SPAC17H9.20	0.534786	-0.24529
SPCC1672.06c	0.535849	0.40407
SPAC1851.02	0.536837	-0.286662
SPBC428.11	0.537696	0.0817428
SPBC16A3.14	0.538112	-0.0754515
SPBC337.14	0.541175	0.317579
SPBC15D4.14	0.542303	-0.32011
SPAC4G9.10	0.542982	-0.549932
SPAC1783.02c	0.543152	0.331076
SPBC2G2.01c	0.543911	-0.0519569
SPAC2F7.09c	0.544003	-0.189105
SPBC336.03	0.544758	-0.0525437
SPCC4G3.14	0.544884	-0.140323
SPBC31F10.14c	0.545078	0.147535
SPBC1289.01c	0.545174	0.172865
SPBC215.05	0.545475	0.271721
SPCC1322.13	0.545517	-0.50912
SPACUNK4.17	0.5457	0.591038
SPAC17A2.13c	0.549321	-0.264869
SPAC14C4.14	0.549956	0.0862697
SPAC26H5.05	0.549999	0.206203
SPBC16C6.09	0.550237	0.173187
SPBC9B6.05c	0.551476	0.0822021
SPAC29B12.06c	0.552203	0.101644
SPBC1734.04	0.554148	0.342169
SPCC1795.11	0.55453	-0.170228
SPAC2C4.04c	0.555358	-0.0798302
SPAC2C4.03c	0.556125	0.164198
SPCC18B5.07c	0.556713	0.227163
SPBC800.10c	0.55689	-0.135714
SPBC1E8.05	0.556923	0.385946
SPAC56E4.05	0.558471	-0.144918
SPBC119.16c	0.558612	0.218597
SPAC12G12.13c	0.558712	-0.204089
SPBC1198.13c	0.559987	-0.129669
SPAC1F12.07	0.560299	-0.111187
SPBP8B7.29	0.560693	0.466356
SPBC354.09c	0.560966	0.239385
SPAC3H8.03	0.56179	1.04971
SPBC1539.07c	0.561922	0.116809
SPBC30B4.04c	0.56206	-0.084617
SPBC36B7.09	0.562413	-0.331728
SPAC24C9.06c	0.562725	0.136811
SPBC3B9.11c	0.564322	0.263377
SPAC3G6.06c	0.56534	-0.187016
SPBC56F2.09c	0.565402	0.238369
SPBC215.01	0.565691	0.115676
SPBC29A3.10c	0.565965	-0.122094
SPCC126.15c	0.566526	-0.0706237
SPAC24C9.02c	0.566938	-0.197148
SPAC821.13c	0.567082	0.386863
SPBC29A10.08	0.56732	0.427068
SPAC4F8.01	0.567545	-0.0685845
SPAC20G8.03	0.567682	-0.211831
SPAC20H4.04	0.568444	0.272891
SPBC1718.04	0.568726	-0.133538
SPBC25H2.09	0.569354	0.0734368
SPCC1183.11	0.569648	0.0995379
SPBC27.06c	0.570793	0.215192
SPAP27G11.13c	0.571042	-0.23941
SPAC19A8.03	0.571185	0.175989
SPBC646.11	0.57185	0.142813
SPAC24B11.05	0.571974	0.221376
SPAC24C9.08	0.572074	0.272696
SPAC31A2.12	0.572218	-0.14195
SPCC1827.06c	0.573478	-0.29984
SPBC119.01	0.573602	-0.16926
SPACUNK4.07c	0.57375	-0.213969
SPCC550.11	0.57569	-0.209008
SPCC4G3.11	0.576686	0.255087
SPBC24C6.04	0.576693	-0.643942
SPBC16H5.06	0.577028	-0.129371
SPCC550.15c	0.577287	0.129695
SPAC4D7.07c	0.578138	-0.35999
SPAC1F7.03	0.578212	0.248885
SPBC13G1.10c	0.579136	-0.130806
SPAC1D4.06c	0.580834	-0.174504
SPAC694.02	0.581455	-0.262572
SPBC2D10.07c	0.582576	0.126495
SPAC1556.07	0.582848	0.241125
SPBC11C11.03	0.582963	-0.168656
SPAC343.08c	0.583457	-0.0750563
SPAC139.02c	0.584787	0.109327
SPBC16A3.16	0.584869	0.207291
SPCC1183.05c	0.585126	0.195963
SPCC24B10.05	0.585331	-0.275161
SPCC550.10	0.586116	-0.132647
SPBC337.16	0.586266	0.128265
SPAC11E3.13c	0.586592	-0.234279
SPAC23A1.12c	0.587603	-0.0720497
SPCC736.10c	0.587732	0.186392
SPAC3A12.17c	0.588847	-0.245673
SPBC3B9.03	0.588938	-0.394982
SPBC3B8.02	0.589477	-0.16763
SPBC1604.15	0.591654	0.139904
SPBC3E7.14	0.592385	-0.342077
SPCC622.12c	0.59313	-0.22373
SPAC4D7.13	0.593935	0.179009
SPAC17G6.15c	0.594114	0.272141
SPCC16A11.02	0.594266	-0.262606
SPBP8B7.11	0.595106	-0.475799
SPBC530.03c	0.59563	-0.190252
SPBC11B10.02c	0.595888	-0.441274
SPBC29A3.13	0.598104	0.368912
SPAC1142.06	0.598211	0.181807
SPBC16E9.18	0.600098	0.116951
SPAC25B8.17	0.601594	-0.191662
SPBC29A10.11c	0.602882	0.118327
SPBC8E4.03	0.603913	-0.382229
SPCC18B5.06	0.604235	-0.102154
SPAC3G9.05	0.605287	-0.199023
SPCC790.02	0.605947	0.275156
SPAC10F6.08c	0.607844	-0.0599838
SPAC1142.03c	0.608283	0.199893
SPAC2G11.03c	0.608463	0.111507
SPAC140.01	0.608512	0.210119
SPAC630.10	0.608788	-0.0991184
SPCC576.06c	0.609075	0.362997
SPAC1F3.07c	0.611091	-0.243451
SPAC1F7.10	0.611415	-0.181349
SPAC24C9.03	0.611828	0.194762
SPAC824.06	0.612079	-0.174413
SPAC343.14c	0.612116	-0.214161
SPBC14C8.09c	0.613494	-0.227182
SPAC17H9.16	0.613676	-0.157932
SPAC27F1.07	0.61379	0.231887
SPBC4B4.10c	0.613945	-0.305797
SPBC1198.11c	0.614259	0.106032
SPBC18E5.06	0.614997	-0.0971849
SPAC4F10.10c	0.615456	0.41834
SPCC777.05	0.616093	-0.0772768
SPAC3G6.02	0.617906	-0.453593
SPBC215.08c	0.61921	0.0439103
SPBC25B2.07c	0.619357	-0.140683
SPAC27D7.06	0.620196	-0.0946798
SPAC1B3.20	0.620975	0.257861
SPBC1718.07c	0.621742	-0.257707
SPBC30D10.16	0.622264	0.0863708
SPAC24C9.13c	0.623325	0.322342
SPAC13A11.05	0.623913	0.0732687
SPBC119.08	0.623938	0.135055
SPBP35G2.12	0.624695	0.205927
SPAC22F3.06c	0.626206	0.147363
SPAC23D3.03c	0.626818	0.120793
SPAC1F12.04c	0.626909	-0.07831
SPBC609.05	0.627755	-0.0680567
SPAC824.07	0.627965	0.0552652
SPAC17G6.04c	0.630707	-0.0732076
SPBC23G7.05	0.630768	-0.0920917
SPCC285.08	0.631782	-0.077374
SPAPB1A10.02	0.631837	0.331579
SPBC12C2.05c	0.631843	-0.179087
SPBC19G7.17	0.632577	-0.189798
SPAP19A11.05c	0.632869	0.216336
SPBC30D10.07c	0.634108	-0.234934
SPBC17D11.06	0.634738	-0.179766
SPAC22E12.08	0.63508	0.143654
SPAC11E3.07	0.635123	0.239996
SPAC14C4.10c	0.636602	0.254066
SPCC576.14	0.640204	-0.15207
SPAC19G12.11	0.640258	0.469395
SPAC22E12.01	0.641232	-0.13824
SPAC1B2.02c	0.641361	0.0589706
SPBC2F12.05c	0.641594	-0.235267
SPBC21H7.03c	0.642612	0.158498
SPCC285.04	0.642825	-0.163722
SPBC1709.13c	0.643785	-0.291267
SPAC25B8.11	0.644015	0.131531
SPAC6G10.08	0.644496	-0.130049
SPAC19A8.04	0.644643	-0.0948007
SPCC24B10.21	0.644955	-0.0746135
SPBC1703.02	0.645932	0.10748
SPAC1A6.05c	0.646026	-0.235855
SPBC2F12.10	0.646374	0.0825099
SPAC1B3.14	0.646597	0.109741
SPBC19C2.12	0.647645	-0.256035
SPAC4G9.09c	0.649344	-0.222557
SPAC139.04c	0.650091	0.402804
SPBC3B8.05	0.650548	-0.169815
SPAP11E10.02c	0.650977	0.265787
SPBC21C3.15c	0.651574	0.123179
SPAC24H6.07	0.653124	-0.211557
SPBP4H10.15	0.65486	-0.260397
SPCC1322.08	0.655129	-0.140937
SPAPJ696.01c	0.655526	0.133305
SPAC20G4.07c	0.655544	0.247184
SPAC22A12.08c	0.656195	-0.104774
SPCC16C4.02c	0.656354	0.134681
SPBC1921.01c	0.656806	0.0926948
SPACUNK4.10	0.657322	0.196807
SPBC21B10.10	0.657592	-0.0496563
SPCC970.03	0.658055	0.161722
SPAC18G6.05c	0.658855	-0.0652118
SPBC20F10.02c	0.659394	0.420335
SPBC32H8.08c	0.659716	0.060895
SPAC23C4.10	0.66114	-0.0643834
SPBC1711.05	0.661908	-0.06742
SPBC1709.08	0.662199	0.0975504
SPBC887.10	0.662507	-0.0835067
SPAC4G9.11c	0.664061	0.120241
SPBC800.06	0.664395	-0.261499
SPAPB15E9.01c	0.66542	-0.304906
SPAC3H1.14	0.66549	-0.474825
SPAC105.02c	0.667117	0.259773
SPAC1F7.04	0.667715	0.0637969
SPBC1539.06	0.667876	0.0655363
SPBC119.09c	0.668084	-0.0577188
SPBC1773.03c	0.668708	-0.0397153
SPAC977.12	0.669451	-0.221586
SPBC1778.06c	0.669968	0.129143
SPAC1420.04c	0.670354	-0.0514753
SPBC3B8.11	0.670551	0.133458
SPCC1840.06	0.672495	0.11024
SPBC409.13	0.672715	-0.142887
SPCC1183.09c	0.673826	0.303322
SPBC3E7.16c	0.674567	0.139685
SPAC3H8.02	0.67465	0.188903
SPAC23C4.11	0.675293	0.133152
SPBC29A3.07c	0.675454	0.0545272
SPAC22A12.09c	0.675679	-0.0710707
SPBC20F10.09	0.675721	0.176597
SPAC27F1.06c	0.677834	0.124196
SPCC18.07	0.678075	0.194804
SPCC830.09c	0.678201	0.0959305
SPBC4.06	0.678928	0.0778297
SPAC17H9.07	0.679059	0.183805
SPBC577.13	0.679239	-0.767319
SPBC12C2.04	0.679389	-0.319009
SPAC26F1.03	0.679899	0.12981
SPCC737.08	0.679982	-0.0410607
SPAC644.13c	0.681024	-0.136602
SPAC1952.10c	0.68157	0.0774539
SPBP23A10.08	0.681994	0.109145
SPAC144.11	0.68624	-0.210101
SPCC622.06c	0.686554	0.171517
SPAC824.03c	0.686864	-0.123384
SPAC823.10c	0.686988	0.126441
SPBC342.01c	0.68735	-0.101772
SPAC8F11.02c	0.687352	-0.0799602
SPCC1620.08	0.688082	-0.358632
SPBC1348.01	0.688511	-0.0667313
SPCC1682.16	0.688949	-0.0476554
SPBC30D10.18c	0.689435	0.213957
SPCC1682.14	0.690714	-0.10797
SPAC1B3.12c	0.691036	-0.0804263
SPCC569.06	0.691642	0.113133
SPAC1A6.04c	0.692101	-0.217596
SPBC582.08	0.692561	-0.111694
SPBC6B1.08c	0.692604	-0.34614
SPBC3E7.04c	0.692844	0.201614
SPAC4H3.12c	0.693387	0.357495
SPBC557.03c	0.693744	-0.0589531
SPAC23D3.04c	0.695494	-0.239375
SPBC12D12.03	0.695896	0.0613577
SPAC30D11.11	0.696117	0.520896
SPAC3H8.10	0.696128	-0.135187
SPAC29A4.15	0.697026	-0.287773
SPAC15E1.04	0.697995	0.319802
SPCC830.11c	0.700565	0.0459938
SPCC1840.05c	0.700767	-0.169832
SPCC126.11c	0.703571	0.229499
SPCC895.04c	0.705657	-0.148629
SPAC11E3.15	0.708899	0.157831
SPBC21D10.11c	0.70974	-0.153685
SPAC30C2.08	0.711479	0.20546
SPBC1773.01	0.712543	0.266002
SPBC1703.10	0.71292	-0.13834
SPCC1442.08c	0.713696	0.0623813
SPAC3G6.13c	0.714294	-0.138068
SPBC577.03c	0.715131	0.0974146
SPBC582.07c	0.715751	0.138717
SPAC1952.03	0.715976	0.0641878
SPAC24H6.03	0.716835	0.0406702
SPAC23A1.07	0.717176	0.0804273
SPCC777.17c	0.717995	0.375394
SPAP8A3.03	0.718027	-0.133374
SPCC330.14c	0.718125	-0.195956
SPAC110.04c	0.718154	0.216954
SPBC23G7.08c	0.719533	-0.303989
SPBC9B6.10	0.719974	0.0727474
SPCP1E11.08	0.720607	-0.0982346
SPAC22A12.03c	0.72173	-0.0992671
SPAC4A8.15c	0.722091	0.0779706
SPAC869.11	0.722699	-0.0874887
SPAC13G7.06	0.723433	0.0743947
SPAC17C9.07	0.724199	0.0981324
SPAC17H9.02	0.724527	0.0989259
SPCC126.09	0.72456	-0.110464
SPAC821.03c	0.724749	-0.110527
SPBC19G7.09	0.725196	-0.186414
SPBC29A3.09c	0.725693	0.0624547
SPAC16A10.04	0.72571	-0.147272
SPBC19C2.07	0.725994	-0.127475
SPBC11B10.05c	0.726207	0.269527
SPAC222.14c	0.72709	0.0666369
SPAC21E11.08	0.728028	0.447588
SPAC4H3.03c	0.728088	0.123606
SPAC1F5.07c	0.728141	-0.129405
SPAC343.18	0.731356	0.177107
SPCC4B3.09c	0.732496	0.0800935
SPAC589.06c	0.733478	0.160829
SPAC29A4.16	0.734288	-0.262491
SPBC577.08c	0.734406	0.196606
SPBC18H10.12c	0.734705	-0.141658
SPBC1604.06c	0.735189	0.0748482
SPAC4C5.03	0.737972	0.147984
SPBC800.03	0.738092	0.06681
SPBC557.02c	0.73826	0.0962537
SPCC613.02	0.73844	-0.117728
SPBC27B12.02	0.738662	0.095015
SPCC970.07c	0.739141	-0.0569095
SPAC30.03c	0.73919	-0.0911425
SPBC409.14c	0.740025	0.176884
SPBC354.02c	0.74127	-0.0891549
SPAC644.11c	0.741421	0.0745783
SPCC4B3.11c	0.741454	0.132309
SPBC1683.03c	0.741878	-0.281274
SPCC622.18	0.741969	0.0536008
SPAC1F12.02c	0.742414	0.074108
SPBC23G7.10c	0.742633	0.1771
SPAC3G9.06	0.742659	0.0397912
SPBC12C2.12c	0.743805	0.0299044
SPCC584.05	0.743935	-0.142362
SPAC1071.06	0.743959	-0.205898
SPAC31A2.04c	0.744463	0.095899
SPCP1E11.07c	0.745719	-0.21645
SPBC4F6.13c	0.746356	0.219444
SPAC18B11.05	0.746774	0.0820864
SPBC660.09	0.74849	0.199572
SPAC6G10.07	0.74932	-0.127555
SPAC644.06c	0.749805	0.153349
SPCP31B10.04	0.750096	-0.0527956
SPBC4F6.04	0.751216	0.100047
SPBP22H7.07	0.751562	-0.0844678
SPAC823.04	0.752675	-0.0930808
SPBC1105.03c	0.752705	0.125303
SPBC530.12c	0.752914	-0.11451
SPAC1687.12c	0.753096	0.0947544
SPBC16D10.05	0.753414	0.363664
SPAC10F6.07c	0.753669	-0.191581
SPAC7D4.10	0.753678	-0.0312039
SPBC947.15c	0.754004	-0.125609
SPBC12C2.13c	0.75527	-0.176911
SPAC3A12.13c	0.755561	0.230803
SPBP35G2.07	0.756109	-0.102921
SPBP22H7.06	0.756132	-0.123303
SPAC15A10.08	0.75635	-0.15818
SPAC3G6.11	0.756435	-0.177715
SPBC14C8.07c	0.756565	0.104241
SPCC63.11	0.75756	0.0877293
SPBC418.01c	0.758188	0.094812
SPBC31E1.02c	0.758394	-0.0806372
SPAC6G9.14	0.758991	-0.0636883
SPAC4D7.06c	0.759939	0.111619
SPBP4H10.13	0.761652	-0.132076
SPAC607.05	0.76186	0.102209
SPAC1F3.09	0.761893	-0.102717
SPBC30B4.03c	0.761997	-0.173979
SPBC1604.14c	0.763433	0.173423
SPAC6G9.07c	0.763809	0.0810497
SPBC14F5.02	0.763846	0.28464
SPCC126.08c	0.764676	-0.14973
SPBPJ4664.06	0.765381	-0.0317807
SPAC821.12	0.767436	0.1172
SPBC31F10.12	0.767897	0.0685968
SPBC713.08	0.767993	0.0613836
SPBC13G1.08c	0.769636	0.107146
SPBP16F5.02	0.770069	-0.135966
SPAC17G8.07	0.770624	0.0627963
SPCC1259.02c	0.771366	-0.0503795
SPBC16A3.15c	0.771722	-0.0517408
SPBC409.15	0.772209	-0.103921
SPBC1539.01c	0.773561	-0.0861568
SPBC1734.14c	0.773966	-0.0388651
SPAC25H1.06	0.774625	0.12877
SPAC4D7.08c	0.775418	0.0854103
SPBC4F6.16c	0.775945	-0.176162
SPBC24C6.11	0.776231	-0.134107
SPAC29A4.09	0.776246	0.148455
SPAC4G9.19	0.776594	-0.2023
SPAC1782.04	0.779417	-0.0898585
SPAC328.09	0.779597	0.0393587
SPBC1604.12	0.780629	-0.0876977
SPBC1604.05	0.783084	-0.055
SPCC364.06	0.784918	-0.0476969
SPBC2D10.08c	0.785096	0.116606
SPBC16E9.13	0.785261	-0.192673
SPBC11G11.03	0.786348	-0.130623
SPAC4D7.05	0.787358	0.0829096
SPAC3F10.05c	0.788816	-0.0894039
SPBC776.09	0.78901	-0.0524623
SPCC736.12c	0.789798	-0.0633261
SPBC530.15c	0.78999	-0.138856
SPAC25G10.09c	0.791366	0.112109
SPBC18E5.01	0.792659	0.0534807
SPBC21C3.14c	0.792775	-0.0733982
SPBC428.15	0.794458	-0.109906
SPBC713.11c	0.795023	-0.0550765
SPCC1223.09	0.796021	-0.134194
SPAC4A8.02c	0.796042	-0.196552
SPAPB8E5.03	0.796814	-0.0673185
SPAC637.04	0.797374	-0.0829857
SPBC30D10.06	0.797843	-0.0702821
SPBC8E4.04	0.798602	-0.0686315
SPAC23H4.18c	0.798937	-0.133298
SPAC144.06	0.800281	-0.115852
SPAC7D4.13c	0.801932	0.0531038
SPAC22F3.13	0.802028	0.197173
SPAC1A6.01c	0.802152	-0.125021
SPBP4H10.21c	0.803295	-0.138933
SPAC23D3.08	0.80362	-0.072344
SPAC22E12.10c	0.804212	0.0348618
SPAC1834.05	0.805007	-0.18674
SPBC30D10.15	0.805401	-0.0996097
SPBC13G1.02	0.807749	-0.0851471
SPAC637.10c	0.808401	0.172363
SPAC3A12.16c	0.809295	-0.050448
SPAC1399.04c	0.809512	0.0867554
SPAP27G11.03	0.811584	-0.160815
SPBC2A9.04c	0.812791	0.0907609
SPAPYUG7.04c	0.814976	-0.0871827
SPAC23C4.09c	0.815949	-0.113471
SPAC22A12.11	0.817105	0.114301
SPAC5D6.08c	0.81721	-0.112786
SPCC126.02c	0.817412	0.129645
SPAP8A3.14c	0.817918	0.0772129
SPBC12D12.08c	0.818615	0.231192
SPAC1834.01	0.818919	-0.0425363
SPAPB1A10.03	0.819978	-0.018286
SPBC3B9.21	0.820112	0.140841
SPAC22E12.11c	0.820198	-0.0818844
SPAC17A5.03	0.820247	0.0912697
SPCC1672.03c	0.820396	-0.128044
SPBC902.05c	0.820586	0.113482
SPBC8D2.10c	0.821092	0.0202987
SPAC23C11.02c	0.821381	0.0562671
SPBC3D6.05	0.821517	-0.044629
SPAC23H4.10c	0.821802	0.078833
SPAC4A8.07c	0.821821	-0.0694717
SPCC31H12.08c	0.82534	0.0953866
SPAC19G12.14	0.826193	-0.0719381
SPBC16H5.07c	0.826449	0.0649187
SPBC4.03c	0.826708	0.04744
SPBC29A3.04	0.827632	-0.0848947
SPBC3H7.15	0.829486	-0.117965
SPCC16C4.10	0.831125	0.0972726
SPAC7D4.11c	0.83115	-0.158682
SPBC16H5.13	0.83401	0.0815318
SPAC30D11.08c	0.834181	0.0729519
SPBC11B10.06	0.834283	0.0232121
SPAC5D6.13	0.834788	0.0770127
SPAC4A8.14	0.836043	0.024815
SPCC1795.10c	0.83726	-0.116525
SPCC5E4.05c	0.837565	-0.0823727
SPBC1347.13c	0.838073	0.186326
SPAC24C9.14	0.838088	-0.113636
SPAC1635.01	0.838653	-0.0843877
SPBC16H5.04	0.839306	-0.0464037
SPBC14F5.07	0.841757	0.0551692
SPBP16F5.08c	0.842017	-0.087445
SPCC70.05c	0.842367	-0.0998778
SPAC56E4.03	0.843032	-0.0469017
SPAC23C11.17	0.843054	0.0963197
SPCC663.01c	0.844454	-0.127106
SPBC17A3.07	0.8445	-0.162531
SPBC28F2.04c	0.844589	0.0552346
SPBC4.07c	0.844708	-0.0826773
SPAC23D3.06c	0.844799	-0.0550508
SPAC823.14	0.845463	0.0563944
SPAC1805.06c	0.847048	-0.0326594
SPAC2F7.03c	0.847165	0.0789307
SPAC16E8.08	0.847352	-0.064515
SPBC1685.03	0.847402	0.0728556
SPBC28E12.05	0.847685	-0.075688
SPBC651.05c	0.848302	-0.103523
SPAC212.10	0.848464	0.0392512
SPCC24B10.22	0.84962	0.0261698
SPAC24H6.05	0.85083	0.0677093
SPCC1020.04c	0.852131	-0.112246
SPAC2F7.04	0.852425	0.046078
SPAC16E8.15	0.85255	0.0741254
SPAC821.07c	0.854159	-0.0329903
SPBC18H10.17c	0.854798	-0.0109788
SPCC4G3.13c	0.856234	-0.019423
SPCC1322.15	0.857037	-0.0622056
SPBC215.15	0.859201	-0.0439156
SPBC8D2.03c	0.859434	0.0529777
SPAC23D3.13c	0.85958	-0.0329905
SPBC839.04	0.862929	-0.0987049
SPBC725.01	0.86351	0.044875
SPBC4B4.01c	0.863606	-0.140256
SPAC926.09c	0.864061	-0.0759774
SPCC1183.02	0.864086	-0.029787
SPBC12C2.06	0.864475	-0.0733515
SPBC4.04c	0.865419	0.0493237
SPAC806.08c	0.865918	-0.0695447
SPAC26H5.10c	0.866462	-0.0567234
SPAC23A1.10	0.867137	-0.0389995
SPAC24B11.12c	0.867374	-0.0717602
SPCC285.17	0.867678	0.0390756
SPBC1D7.05	0.86804	-0.0520325
SPBC543.10	0.868223	0.0794331
SPBC19F5.04	0.868572	0.0462301
SPAC11D3.04c	0.869774	0.0544961
SPBC36.10	0.870039	0.0331413
SPAC32A11.02c	0.871137	-0.069606
SPBC1709.05	0.872036	-0.041466
SPBC2D10.18	0.874163	-0.0437315
SPBP8B7.06	0.875704	0.033175
SPAC1B3.09c	0.876243	-0.0279001
SPBC1289.12	0.876431	0.0905621
SPBC19G7.06	0.87878	0.0264359
SPAC1834.06c	0.879887	0.0623642
SPAC31A2.02	0.88029	0.0242777
SPBC2A9.08c	0.881151	0.0217061
SPAP8A3.07c	0.881173	0.0128905
SPBC36.08c	0.882166	-0.0821423
SPBP8B7.18c	0.882502	0.0697601
SPBP4H10.08	0.882955	-0.0674463
SPCC970.01	0.884089	0.0294425
SPAC589.05c	0.884314	0.0488757
SPCC576.07	0.884975	-0.0361463
SPAC23G3.08c	0.885769	0.035424
SPBC32F12.15	0.886597	0.0551398
SPBC1734.13	0.886796	-0.0287377
SPCC18.17c	0.887455	0.071692
SPBC83.11	0.888602	-0.0436527
SPAC22H10.05c	0.88869	0.0467416
SPAC1783.07c	0.888743	-0.0320958
SPAC16E8.10c	0.891938	-0.108292
SPAPJ691.03	0.893856	0.0387336
SPAC13F5.04c	0.894336	-0.101262
SPBC1709.10c	0.894892	0.0390903
SPAC2F3.03c	0.897435	-0.082548
SPAC6G9.11	0.897751	-0.0412217
SPAC144.02	0.898928	0.0876683
SPBP22H7.08	0.899931	0.0148273
SPAC5D6.01	0.900777	-0.0482213
SPBC18H10.16	0.901991	0.0701073
SPBC800.09	0.903732	-0.0370273
SPBC1703.12	0.904604	-0.0489694
SPAC6F6.12	0.904741	-0.0442086
SPAC23A1.05	0.906427	-0.040184
SPAC227.10	0.906652	-0.0225789
SPBC14C8.10	0.906757	0.0510748
SPAC30D11.12	0.906775	-0.0323737
SPBC16E9.03c	0.907093	-0.0135685
SPAC23G3.02c	0.908006	-0.0457782
SPBC577.10	0.908719	-0.0652858
SPAC22H10.02	0.908943	-0.0849505
SPAC1B3.01c	0.909202	0.0162523
SPBC713.09	0.909704	0.0383983
SPAC22A12.04c	0.910186	0.09419
SPCC31H12.03c	0.910535	0.015818
SPCC825.02	0.911035	-0.0295527
SPCC622.16c	0.912011	-0.0792425
SPAC323.02c	0.912404	0.0474981
SPAC25H1.07	0.912845	-0.0511335
SPCC794.09c	0.914514	0.0349722
SPBC1347.04	0.915062	-0.035586
SPAC11E3.11c	0.915357	-0.0197598
SPCC1739.10	0.916939	0.0074069
SPBC13G1.13	0.917091	-0.0251322
SPAC1751.02c	0.918374	0.0234204
SPBC11B10.04c	0.918881	0.039297
SPBP4H10.07	0.918988	-0.0874365
SPBC32F12.07c	0.919083	0.0768287
SPBC1778.08c	0.919504	-0.0151902
SPBC365.06	0.920086	0.0663687
SPCC1442.06	0.920113	0.00621458
SPAC57A10.03	0.921345	-0.0257667
SPAC11E3.01c	0.924086	0.0558155
SPBC16D10.02	0.925238	-0.0446942
SPAC23H3.11c	0.925447	-0.0263813
SPBP4H10.03	0.925603	-0.0504235
SPCC63.02c	0.926104	-0.018316
SPBC16G5.16	0.926223	-0.0184004
SPAC2E1P5.04c	0.928391	-0.02819
SPAC1296.02	0.929028	0.0173277
SPCC1450.06c	0.929721	-0.0611443
SPAC644.18c	0.929979	-0.0088948
SPCC895.06	0.930502	-0.0326267
SPAC1639.01c	0.932324	0.015031
SPAC1006.01	0.932744	-0.0497943
SPBC211.06	0.9329	0.0449623
SPAC7D4.06c	0.93295	-0.034549
[truncated: 77 more rows]

## Sheet: 4. Correlation Analysis
Analysis of gene expression correlation between unstressed mas5D cells and wild type and sty1D cells under abiotic stresses
We selected genes exhibiting 1.5 fold change with p-value(Welch's t-test)<0.05 in mas5D cells and analyzed their expression levels in cells under indicated abiotic stresses (data obtained from Chen et al., 2003). Table of Pearson correlation coeficients is presented at the bottom of the chart.
	This study	from Chen et al., 2003.
genotype	mas5D	wild type					sty1D
60 minutes stress conditions	unstressed	heat-shock (HS)	H2O2 treatment (H2O2)	Cadmium exposure (Cd)	Sorbitol treatment (Sb)	MMS exposure (MMS)	heat-shock (HS)
SPAP8A3.04c	3.93452	3.43763	3.40501	3.95731	2.85055	2.90599	0.919507
SPAC27D7.11c	3.78657	1.96246	1.10323	2.64213	3.05947	0.289734	0.27076
SPBC660.11	3.53614	1.04496	0.340369	0.850991	0.452037	0.596067	0.842125
SPAC27D7.10c	2.77671	3.9792	1.92156	1.75533	5.00711	2.664	2.66423
SPBC337.08c	2.29841	0.642249	2.02531	0.701207	-0.21296	0.657059	0.696785
SPAC9E9.13	1.98022	1.34423	-1.46632	0.737713	-0.108347	1.20783	1.40248
SPCC645.14c	1.95513	2.05286	-1.2409	0.744196	-0.131922	0.914679	1.77419
SPBC3B9.01	1.8381	2.01739	-1.40547	0.791389	0.00124739	1.30017	1.91659
SPAC926.04c	1.78491	1.31169	-1.85173	0.250264	-0.0593371	0.453017	0.691159
SPBC725.10	1.76159	2.75097	3.58449	3.62908	1.89659	2.48151	0.805312
SPBC16A3.02c	1.63119	1.3257	3.39723	2.0875	0.360128	1.29382	0.450225
SPAC19E9.03	1.58355	0.245617	1.20946	-0.157552	-0.0481213	0.567394	0.593665
SPBC11C11.06c	1.48184	1.81371	3.41513	2.71613	1.03717	2.02406	0.596446
SPCC553.10	1.47495	-0.144983	1.29516	0.162932	0.0745465	0.230308	-0.0318553
SPBP8B7.01c	1.4611	-0.287483	-0.800739	-0.380033	-0.271749	-0.212977	-0.111234
SPCC794.04c	1.45082	-0.233278	0.434844	-0.174735	0.445261	0.0887252	-0.314375
SPACUNK4.16c	1.37084	2.67777	0.33363	1.51016	0.618939	1.48398	1.78055
SPBP23A10.14c	1.36666	0.431088	0.398837	0.433867	0.172449	0.00632675	0.278866
SPCC364.07	1.25939	-0.543278	0.49918	0.252773	-0.396783	0.703637	-0.35618
SPBC21C3.19	1.25703	3.22638	3.95567	2.58828	2.18929	2.89154	0.0896775
SPCC1235.01	1.25357	1.58123	1.72577	2.00086	0.804628	1.68543	1.14388
SPCC1739.13	1.23859	1.00099	-1.30183	0.584838	0.215598	0.176623	0.413924
SPAC343.09	1.23824	1.50441	0.0242346	1.13062	0.416618	0.972751	1.33977
SPBC15D4.15	1.22499	-0.54271	0.677941	0.292676	-0.270678	0.302869	-0.29457
SPAC8E11.04c	1.2105	-0.0400815	-0.159863	0.379227	-0.220959	0.0876733	-0.0971845
SPCC1020.10	1.20842	0.665325	2.47646	0.0437924	1.27203	1.67717	-0.0275312
SPCC576.03c	1.17555	1.85674	2.73257	2.16057	-0.0345666	2.02199	1.22585
SPAC328.03	1.12962	1.90227	1.40345	1.94988	0.516822	1.59635	0.968632
SPCC1235.11	1.0683	-0.383727	0.457731	-0.490922	0.0126402	0.443745	-0.0856942
SPBC1711.08	1.06452	1.62768	-1.42911	0.803471	-0.0810566	0.971023	1.79479
SPBC3E7.06c	1.0625	0.088976	0.385757	-0.215044	-0.437242	0.0796614	-0.18092
SPBC1711.12	1.04753	2.70724	1.504	0.543753	0.226151	0.879776	1.64146
SPCP1E11.10	1.03623	-0.373692	-0.616271	-0.133108	0.168604	-0.0161326	-0.00496514
SPAC1B3.03c	1.0211	1.8788	-1.94931	0.326871	-0.213588	1.10837	1.75463
SPBC8E4.01c	1.00416	-2.83903	-2.52425	-0.862641	-1.35657	-1.80468	-0.384323
SPCC1322.04	0.990717	1.47996	0.765709	0.978975	0.538176	0.765238	-0.257412
SPBP23A10.15c	0.983302	-0.607551	-0.0788074	0.0333913	0.122911	-0.0121262	-0.104318
SPAC607.08c	0.969327	1.00744	1.46264	0.968629	0.265881	0.0748959	0.00840631
SPAC521.03	0.946045	0.591067	1.5494	3.11703	-0.26208	1.26783	1.51386
SPAC6G10.02c	0.903153	0.0453451	-0.355424	-0.311882	-0.0774368	-0.19861	-0.079563
SPCC306.08c	0.89738	0.865396	1.86074	1.18259	0.162262	0.824075	0.409163
SPAC1420.01c	0.866524	0.205261	-0.201767	-0.265691	-0.169907	-0.0596077	0.248848
SPCC24B10.17	0.862413	-0.353911	-0.144839	0.173671	0.0708701	0.248085	-0.24853
SPBC14F5.04c	0.858487	0.625369	-1.15901	0.357924	-0.0576319	0.221215	0.458884
SPAC750.01	0.833293	0.174515	0.924807	1.52622	-0.225135	1.25492	-0.186292
SPCC338.12	0.829451	1.95795	3.52291	2.17963	0.401472	1.43636	0.159178
SPAP27G11.05c	0.821126	0.753378	0.653257	0.159591	0.112927	-0.0658761	0.128615
SPAC29B12.03	0.818446	-0.214726	0.896516	0.240754	-0.375338	0.384083	-0.178603
SPBC8D2.04	0.813701	-0.705323	0.26953	0.342219	-0.857417	0.0549806	-0.963771
SPCC622.09	0.803046	-0.883981	-0.0281678	0.327302	-0.89796	-0.0555464	-0.885687
SPBC1604.11	0.79805	-0.390831	0.054904	-0.122107	-0.0485763	0.150547	-0.265485
SPAC13G7.03	0.7926	0.386188	0.338772	0.247539	-0.183343	-0.00767387	0.454655
SPAC26F1.06	0.790963	-0.560749	-1.00402	0.256534	-0.233617	0.0674391	-0.0959495
SPAC9E9.10c	0.782403	0.446632	-0.126982	-0.367211	-0.238859	0.102221	0.0132488
SPBC36B7.02	0.770755	1.24771	-0.570604	0.188268	0.540503	0.137432	0.734718
SPAC5D6.04	0.763015	0.892084	1.25061	0.100258	0.00969129	0.286337	0.81852
SPBC16G5.06	0.759483	-0.0611497	-0.115605	0.0843228	-0.0856804	0.000836665	-0.32709
SPAC1D4.02c	0.75719	0.52457	0.563749	0.436759	0.0348497	0.371247	0.501593
SPBC9B6.09c	0.750102	0.46233	-0.321613	0.492899	0.210414	-1.00373	-0.483783
SPAC11G7.03	0.744892	0.557508	1.04774	0.694871	0.287348	0.489825	0.0213061
SPBC21B10.02	0.739265	0.53896	0.335678	0.398235	-0.123214	0.510643	0.473997
SPAC26H5.06	0.725478	0.0254824	-0.306234	-0.409853	-0.142409	-0.29289	-0.0358712
SPBC26H8.07c	0.72507	-0.816482	-0.45692	-0.341793	0.178887	-0.0180889	-0.494483
SPCPJ732.01	0.719855	0.546126	0.675188	0.0581364	0.0387312	0.208935	0.310622
SPAC9E9.09c	0.716958	1.09154	0.789775	-0.302751	-0.850311	-0.406159	0.424987
SPCC16C4.04	0.716497	0.119582	0.335003	-0.0417141	-0.0268369	0.0119679	0.350029
SPBC25H2.16c	0.707301	-0.466477	-0.125801	-0.141199	-0.264989	-0.0281456	-0.276464
SPBC119.10	0.701787	-0.62775	0.393521	-0.540631	-0.00102468	0.436402	-0.266328
SPAC30D11.13	0.69113	0.127798	-0.286462	-0.0833094	0.0189617	0.214554	0.382415
SPAC6C3.02c	0.6668	0.470724	-0.516367	0.110544	-0.465918	0.330903	0.76064
SPAC664.15	0.664975	0.792531	0.988983	0.464971	0.0824574	0.0524785	0.925127
SPCC737.02c	0.664676	-0.347169	-0.339601	-0.11384	-0.118453	0.132787	0.151107
SPBC651.03c	0.650013	-0.829203	-0.596307	-0.431258	-0.21169	-0.361259	-0.191807
SPAC4F10.20	0.647601	1.5149	1.00191	2.30992	0.369182	1.23509	0.770668
SPBC1773.17c	0.647378	0.335077	1.69704	1.09888	-0.633804	1.00012	0.466264
SPAC521.04c	0.644093	0.493724	0.816903	1.08044	0.0819872	0.0609051	0.170106
SPAC1834.08	0.639686	0.232691	0.752937	0.546373	0.129646	0.181472	0.0108927
SPCC1235.15	0.633945	0.593817	1.26588	1.06022	0.021565	0.469329	0.0595068
SPAC1F12.10c	0.62879	0.124719	0.875324	1.13157	0.0671981	0.335586	-0.158612
SPBP35G2.09	0.622525	-0.585561	-0.738722	-0.538073	-0.094472	0.223021	-0.153158
SPAC26H5.13c	0.619177	-0.500197	-0.308126	-0.139188	-0.0650985	-0.230321	-0.234325
SPBC1709.18	0.592887	-0.0376139	-0.259357	0.0064273	0.0324394	0.225941	-0.159037
SPBC17D1.01	0.591227	-0.182197	0.202487	0.00682222	0.210514	-0.0248174	0.0323065
SPAC3H8.04	0.590677	1.37092	0.857818	0.194364	-0.0763869	0.590492	1.00471
SPAC644.15	-0.589152	-1.04127	-1.578	-0.951903	-0.229653	0.0564101	-1.09606
SPCC1494.07	-0.589233	-0.619138	-0.237855	-0.788365	-0.247354	-0.309762	0.0359871
SPAC22A12.16	-0.592679	-0.363494	-0.86289	-0.474342	-0.23332	-0.0494868	-0.411438
SPBC405.01	-0.593267	-1.02359	-1.22675	-1.09476	-0.344364	-0.324229	-0.860498
SPBC1539.09c	-0.599227	0.198004	0.377684	0.0395946	-0.214115	0.174592	-0.321092
SPBC21B10.08c	-0.604777	0.509098	0.0177295	1.21344	-0.178976	0.897097	0.251178
SPCC1827.05c	-0.616864	-0.591114	-0.86019	-0.44718	0.178549	-0.298966	-0.143887
SPBC19C2.03	-0.619097	-0.467863	-1.21627	-0.41227	-0.0868291	-0.250174	-0.101988
SPAC23H4.09	-0.620661	-0.505246	-0.727415	-0.320621	0.0557232	-0.0106429	-0.926757
SPBP8B7.17c	-0.628086	0.289705	-0.240324	0.0226946	0.0168956	0.0835063	0.201409
SPAC4G9.15	-0.632636	-0.359684	0.434044	0.528986	-0.139848	0.030442	-0.738567
SPAC8E11.02c	-0.633828	0.0554039	-0.355673	0.203608	0.0141767	0.135489	-0.215556
SPBC3D6.06c	-0.644165	-0.426771	-0.33529	-0.234049	-0.0499273	0.0565279	0.00105501
SPAC3G9.03	-0.664395	-0.889476	-1.55377	-0.438542	-0.232125	0.0362431	-0.792216
SPBC359.03c	-0.666878	-0.536231	0.0230493	-0.982107	-0.316968	-0.643834	-0.480495
SPBC3H7.07c	-0.67407	-1.26136	-0.920639	-0.984488	-0.631712	-0.393529	-1.28291
SPAC23A1.08c	-0.677944	-0.741119	-1.00095	-0.558729	-0.191508	0.0939524	-0.665358
SPAC9G1.03c	-0.689987	-0.75549	-1.66995	-0.625912	-0.292634	0.0175728	-0.56793
SPBC3D6.15	-0.692416	-1.03875	-1.14258	-0.17498	-0.195657	0.0641655	-0.817327
SPCC1183.08c	-0.693384	-0.989521	-1.59894	-0.777554	-0.216686	-0.0280647	-1.0891
SPAC18B11.08c	-0.695921	-0.367052	-0.518432	-0.506558	-0.398313	0.368433	-0.0994669
SPBC685.07c	-0.698811	-0.727833	-1.78528	-0.692665	-0.358186	0.121294	-0.662696
SPBC215.09c	-0.699933	-1.01594	-0.168706	-0.327195	-0.194361	0.121427	-0.786506
SPAC3H8.06	-0.716208	-0.535238	-0.184793	-0.163793	-0.124991	-0.218951	0.102055
SPCC11E10.01	-0.71826	-0.316564	1.12325	0.278496	-0.221203	-0.208494	0.0321187
SPBC336.10c	-0.719188	-0.363206	-0.865175	-0.422066	-0.11627	0.0369885	-0.149
SPCC1919.14c	-0.725554	0.507247	-0.0527378	-0.136648	0.111679	-0.164003	0.364706
SPAC1783.08c	-0.725992	-0.652708	-1.16626	-0.584404	-0.062279	-0.0711029	-0.805937
SPAC14C4.11	-0.726525	-1.17576	-0.111321	-0.138767	-0.165798	-0.455396	-0.510779
SPAC12G12.06c	-0.726614	-0.543026	-1.14347	-0.802587	0.0759089	-0.257701	-0.742642
SPBC18H10.20c	-0.728788	-0.536011	-0.684643	-0.261102	0.00638435	-0.644014	-0.0363387
SPBC1347.09	-0.729638	0.131306	0.303775	0.583168	-0.273352	0.187926	0.211924
SPBC1703.07	-0.737976	-0.67828	-0.0775814	-0.839751	-0.0993863	0.120942	-0.717448
SPCP31B10.08c	-0.738765	-0.803393	-1.65542	-0.707348	-0.225557	0.0229501	-0.878549
SPCC1281.06c	-0.749998	-0.74456	0.644535	-0.474252	-0.312339	-0.139554	-1.92865
SPBC2D10.10c	-0.75126	-0.776936	-1.1382	-1.03933	-0.0269692	-0.101799	-0.878564
SPBC685.06	-0.752467	-0.840939	-1.64336	-0.885486	-0.267931	-0.0147327	-0.819672
SPCC1183.07	-0.756077	-0.554623	-1.11205	-0.806985	0.291851	-0.467045	-0.449426
SPBC646.07c	-0.763625	-0.663191	-0.269756	-0.286155	-0.0644573	0.234949	-0.758564
SPAC4H3.07c	-0.766468	0.471838	0.0246317	0.36418	-0.159936	0.155315	-0.161676
SPCP1E11.09c	-0.775212	-0.964742	-1.73531	-0.669442	-0.287272	0.164812	-0.991491
SPAC18G6.07c	-0.781231	-0.660486	-0.745152	-0.742869	0.186786	-0.143429	-0.430506
SPCC16C4.13c	-0.787158	-0.769563	-1.46216	-0.629858	-0.230203	-0.0126937	-0.690425
SPAC4F10.14c	-0.787538	-0.77659	-1.39159	-0.695372	-0.279135	0.0287318	-1.05062
SPBC428.02c	-0.788981	-1.20663	0.0331518	-1.19624	-0.705829	-0.228943	0.211054
SPCC594.02c	-0.80368	-0.348914	0.663367	0.242157	0.166028	0.0587458	-0.892889
SPBC13E7.07	-0.809908	-0.218288	-0.10743	0.522523	-0.0657024	-0.0361856	-0.0335083
SPBC13A2.03	-0.811913	-1.04065	-0.837571	-0.663797	0.0310281	-0.333943	-0.730162
SPAC32A11.04c	-0.816572	0.120803	-0.60743	-0.0671224	0.359251	-0.252724	0.273566
SPBC839.13c	-0.817315	-0.620335	-1.37647	-0.667985	-0.166859	0.23107	-0.726376
SPBC21B10.04c	-0.827606	-0.498362	-0.0137493	0.168802	-0.37132	-0.160572	-0.207862
SPAC2F3.09	-0.8406	-1.53724	0.267674	-1.33444	-0.550285	-0.145246	-0.322804
SPAC589.10c	-0.844656	-0.824035	-0.748202	-0.293156	-0.131795	0.0992412	-0.646133
SPAC31G5.11	-0.846751	-0.089513	0.143563	-0.331717	0.135922	-0.350311	0.11901
SPAC4A8.11c	-0.870754	-1.06016	-0.596383	-0.477422	-0.33478	-0.554856	-1.14092
SPAC4F8.07c	-0.875199	-0.619204	-1.07881	-0.258831	-0.156868	-0.148689	-0.619635
SPCC417.08	-0.879587	-0.699548	-1.35299	-0.864084	-0.114285	-0.730727	-1.68782
SPBP8B7.16c	-0.879841	-2.19932	-1.38949	-1.61626	0.110149	-0.677483	-1.99086
SPAC9E9.06c	-0.885892	-0.667928	-0.861408	-1.01307	0.0300959	-0.286498	-0.999506
SPCC962.06c	-0.888853	-0.330483	0.181592	0.204692	-0.00388602	-0.264668	-0.769689
SPBC28F2.11	-0.90148	-0.78421	-0.569361	0.0568263	-0.33219	-0.110807	-0.46261
SPAC19A8.07c	-0.90529	-0.832719	-1.40677	-0.385055	-0.14011	-0.398798	0.126858
SPBC19F5.03	-0.907779	-0.502853	-0.255116	-0.17511	0.297649	-0.0266385	-0.668901
SPBC23E6.10c	-0.913278	-0.288769	-0.797952	-0.655467	-0.241219	-0.0877564	0.0573163
SPBC577.02	-0.916097	-0.732356	-0.553648	-0.430344	-0.347986	0.247119	-0.676515
SPBC405.07	-0.91778	-0.840849	-1.31038	-0.68484	-0.141844	0.0634546	-0.681195
SPCC1753.02c	-0.924832	-0.718023	-0.497792	-0.254203	0.0701008	-0.672209	-0.565024
SPBC16C6.11	-0.929492	-0.686615	-1.23889	-0.548976	-0.204931	0.130773	-0.602367
SPAPYUG7.03c	-0.929756	-1.1135	-1.69848	-0.027322	-0.103348	-0.255116	-0.770495
SPBC16C6.12c	-0.931181	-1.05649	-1.56207	-0.463221	0.190324	-0.507029	-0.536341
SPBC2F12.07c	-0.931245	-0.771741	-1.48185	-0.551976	-0.119628	0.106931	-0.823357
SPAC8C9.08	-0.93718	-0.830716	-1.15553	-0.830242	-0.147785	0.155438	-0.758254
SPAC959.03c	-0.942193	-0.702832	-0.772678	-0.221842	0.00963382	-0.226333	-0.210717
SPBC14F5.09c	-0.942599	-1.20427	-1.32397	-1.01173	-0.152131	-0.31432	-1.30545
SPBP4H10.11c	-0.945509	-1.12158	0.0690422	-0.499167	0.0106295	-0.150929	-1.0916
SPAC31G5.17c	-0.963256	-0.816126	-1.27483	-0.831897	-0.169939	-0.120271	-0.911842
SPBC25B2.09c	-0.978817	-1.04467	-1.57467	-1.07722	-0.111906	-0.246798	-0.935945
SPBC3B9.13c	-0.987836	-0.910793	-1.32024	-0.587115	-0.249355	0.0841357	-1.18486
SPBC18E5.04	-0.991545	-0.657923	-0.683101	-0.492008	-0.204366	0.096552	-0.733359
SPCC1259.01c	-0.992571	-0.669556	-1.05462	-0.501524	-0.150433	0.11278	-0.69445
SPCC1223.08c	-1.03926	-1.33259	-0.951094	-1.06412	-0.0826981	-0.283826	-1.0853
SPCC297.05	-1.04087	0.363861	0.164226	-0.396242	-0.0141426	-0.451632	-0.454914
SPAC22G7.06c	-1.04547	-0.252509	-1.09505	-1.31876	-0.0199235	-0.332171	-0.728776
SPBC887.17	-1.04914	-1.72499	-0.94034	-1.24327	-0.165693	-0.37371	-1.07218
SPAC57A10.12c	-1.06489	-1.52716	-1.84661	-1.59051	0.139345	-0.816202	-0.993482
SPAC1B3.16c	-1.06978	-1.31047	1.00604	-1.49924	-0.421283	0.508332	-2.12825
SPAC1D4.11c	-1.08046	-0.526005	-0.74514	-0.623554	-0.456474	-0.329051	-0.430171
SPCC645.08c	-1.09596	-0.793794	-1.31606	-1.33001	-0.0112245	-0.442428	-0.675206
SPAC12B10.02c	-1.11344	-0.149161	0.106958	0.0155261	-0.175354	0.326572	0.137318
SPCC548.06c	-1.11757	-1.25594	-0.356485	-0.696365	-0.192447	-0.0494196	-0.937767
SPBC428.05c	-1.1216	0.218136	1.35211	0.797416	-0.212601	0.455434	-0.0690566
SPAC23A1.03	-1.1469	-0.754504	-2.44997	-1.35071	-0.291151	-0.141884	-0.676873
SPAC521.05	-1.15811	-0.637906	-1.26242	-0.53295	-0.178192	-0.0405118	-0.581441
SPAC630.08c	-1.15829	-1.10835	-0.320901	-1.1684	-0.603073	-0.520687	-1.0354
SPBC17G9.03c	-1.19694	-0.815288	-0.976134	-0.991499	-0.0102216	-0.26655	-0.813674
SPBC21C3.08c	-1.1993	-1.53191	-1.0345	-1.35303	-0.0170739	-0.521784	-0.947674
SPAC25G10.06	-1.2492	-0.898431	-1.53575	-0.729662	-0.157005	0.0552513	-0.834441
SPAC513.01c	-1.25709	-0.829536	-1.17971	-0.841017	-0.155068	-0.30028	-0.990878
SPAC890.08	-1.28003	-0.94586	-1.78503	-0.719507	-0.228807	0.041348	-0.808799
SPBC17G9.09	-1.28273	-0.948322	-0.989392	-0.858567	-0.186221	-0.0288887	-0.632128
SPBC19C7.06	-1.28855	-0.564318	-1.81827	-0.841043	-0.0844331	-0.604806	-1.75982
SPAC26H5.09c	-1.31535	-0.677379	1.47754	1.03485	-0.350026	0.781192	-1.1313
SPAC630.09c	-1.32484	0.0852003	0.245934	0.718289	-0.133274	0.268357	-0.170574
SPCC970.05	-1.41862	-0.808867	-1.17933	-0.426878	-0.212726	0.135673	-0.699471
SPCC1672.05c	-1.51964	-0.757404	-0.787642	-0.790784	-0.26853	-0.0196675	-0.469352
PEARSON correlation coefficient
	mas5D, unstressed	wtHS, 60 min	wtH2O2, 60 min	wtCd, 60 min	wtSb, 60 min	wtMMS, 60 min	sty1D HS, 60 min
mas5D, unstressed	1	0.713241	0.532148	0.675271	0.476067	0.579889	0.692187
wtHS, 60 min		1	0.628339	0.814296	0.637102	0.79557	0.821339
wtH2O2, 60 min			1	0.749911	0.461838	0.669741	0.4272
wtCd, 60 min				1	0.549173	0.793917	0.657458
wtSb, 60 min					1	0.59063	0.394341
wtMMS, 60 min						1	0.613298
sty1D HS , 60 min							1

## Sheet: 5. CAT Analysis
Correspondence at the Top (CAT) Analysis
STEP1: Data is sorted in a descending order of fold change in mas5D cells.								>	STEP2: Expression of a gene is qualified as upregulated (1, magenta) or downregulated (-1, green).							>	STEP3: A gene expression under indicated conditions is compared to that of mas5D cells. Matching expression is denoted as 1 (blue), and a mismatch as 0 (yellow).						>	STEP4: A number of matches is determined for an increasing number of genes analyzed.							>	STEP5: The binomial test is used to evaluate the significance of matching gene regulation for an increasing number of genes included into the analysis.
SystemicID	mas5D, unstressed	wtHS, 60min	wtH2O2, 60min	wtCd, 60min	wtSb, 60min	wtMMS, 60min	sty1D HS, 60min		mas5D, unstressed	wtHS, 60min	wtH2O2, 60min	wtCd, 60min	wtSb, 60min	wtMMS, 60min	sty1D HS, 60min		wtHS, 60 min	wtH2O2, 60 min	wtCd, 60 min	wtSb, 60 min	wtMMS, 60 min	sty1D HS , 60 min		number of genes included	wtHS, 60min	wtH2O2, 60min	wtCd, 60min	wtSb, 60min	wtMMS, 60min	sty1D HS, 60min		number of genes included	wtHS, 60min	wtH2O2, 60min	wtCd, 60min	wtSb, 60min	wtMMS, 60min	sty1D HS, 60min
SPAP8A3.04c	3.93452	3.43763	3.40501	3.95731	2.85055	2.90599	0.919507		1	1	1	1	1	1	1		1	1	1	1	1	1		1	1	1	1	1	1	1		1	0	0	0	0	0	0
SPAC27D7.11c	3.78657	1.96246	1.10323	2.64213	3.05947	0.289734	0.27076		1	1	1	1	1	1	1		1	1	1	1	1	1		2	2	2	2	2	2	2		2	0	0	0	0	0	0
SPBC660.11	3.53614	1.04496	0.340369	0.850991	0.452037	0.596067	0.842125		1	1	1	1	1	1	1		1	1	1	1	1	1		3	3	3	3	3	3	3		3	0	0	0	0	0	0
SPAC27D7.10c	2.77671	3.9792	1.92156	1.75533	5.00711	2.664	2.66423		1	1	1	1	1	1	1		1	1	1	1	1	1		4	4	4	4	4	4	4		4	0	0	0	0	0	0
SPBC337.08c	2.29841	0.642249	2.02531	0.701207	-0.21296	0.657059	0.696785		1	1	1	1	-1	1	1		1	1	1	0	1	1		5	5	5	5	4	5	5		5	0	0	0	0.03125	0	0
SPAC9E9.13	1.98022	1.34423	-1.46632	0.737713	-0.108347	1.20783	1.40248		1	1	-1	1	-1	1	1		1	0	1	0	1	1		6	6	5	6	4	6	6		6	0	0.015625	0	0.109375	0	0
SPCC645.14c	1.95513	2.05286	-1.2409	0.744196	-0.131922	0.914679	1.77419		1	1	-1	1	-1	1	1		1	0	1	0	1	1		7	7	5	7	4	7	7		7	0	0.0625	0	0.226562	0	0
SPBC3B9.01	1.8381	2.01739	-1.40547	0.791389	0.00124739	1.30017	1.91659		1	1	-1	1	1	1	1		1	0	1	1	1	1		8	8	5	8	5	8	8		8	0	0.144531	0	0.144531	0	0
SPAC926.04c	1.78491	1.31169	-1.85173	0.250264	-0.0593371	0.453017	0.691159		1	1	-1	1	-1	1	1		1	0	1	0	1	1		9	9	5	9	5	9	9		9	0	0.253906	0	0.253906	0	0
SPBC725.10	1.76159	2.75097	3.58449	3.62908	1.89659	2.48151	0.805312		1	1	1	1	1	1	1		1	1	1	1	1	1		10	10	6	10	6	10	10		10	0	0.171875	0	0.171875	0	0
SPBC16A3.02c	1.63119	1.3257	3.39723	2.0875	0.360128	1.29382	0.450225		1	1	1	1	1	1	1		1	1	1	1	1	1		11	11	7	11	7	11	11		11	0	0.113281	0	0.113281	0	0
SPAC19E9.03	1.58355	0.245617	1.20946	-0.157552	-0.0481213	0.567394	0.593665		1	1	1	-1	-1	1	1		1	1	0	0	1	1		12	12	8	11	7	12	12		12	0	0.072998	0.000244141	0.193848	0	0
SPCC1672.05c	-1.51964	-0.757404	-0.787642	-0.790784	-0.26853	-0.0196675	-0.469352		-1	-1	-1	-1	-1	-1	-1		1	1	1	1	1	1		13	13	9	12	8	13	13		13	0	0.0461426	0.00012207	0.133423	0	0
SPBC11C11.06c	1.48184	1.81371	3.41513	2.71613	1.03717	2.02406	0.596446		1	1	1	1	1	1	1		1	1	1	1	1	1		14	14	10	13	9	14	14		14	0	0.0286865	6.10352e-05	0.0897827	0	0
SPCC553.10	1.47495	-0.144983	1.29516	0.162932	0.0745465	0.230308	-0.0318553		1	-1	1	1	1	1	-1		0	1	1	1	1	0		15	14	11	14	10	15	14		15	3.05176e-05	0.0175781	3.05176e-05	0.0592346	0	3.05176e-05
SPBP8B7.01c	1.4611	-0.287483	-0.800739	-0.380033	-0.271749	-0.212977	-0.111234		1	-1	-1	-1	-1	-1	-1		0	0	0	0	0	0		16	14	11	14	10	15	14		16	0.000259399	0.0384064	0.000259399	0.105057	1.52588e-05	0.000259399
SPCC794.04c	1.45082	-0.233278	0.434844	-0.174735	0.445261	0.0887252	-0.314375		1	-1	1	-1	1	1	-1		0	1	0	1	1	0		17	14	12	14	11	16	14		17	0.00117493	0.0245209	0.00117493	0.0717316	7.62939e-06	0.00117493
SPCC970.05	-1.41862	-0.808867	-1.17933	-0.426878	-0.212726	0.135673	-0.699471		-1	-1	-1	-1	-1	1	-1		1	1	1	1	0	1		18	15	13	15	12	16	15		18	0.000656128	0.0154419	0.000656128	0.0481262	7.24792e-05	0.000656128
SPACUNK4.16c	1.37084	2.67777	0.33363	1.51016	0.618939	1.48398	1.78055		1	1	1	1	1	1	1		1	1	1	1	1	1		19	16	14	16	13	17	16		19	0.000364304	0.00960541	0.000364304	0.0317841	3.8147e-05	0.000364304
SPBP23A10.14c	1.36666	0.431088	0.398837	0.433867	0.172449	0.00632675	0.278866		1	1	1	1	1	1	1		1	1	1	1	1	1		20	17	15	17	14	18	17		20	0.000201225	0.00590897	0.000201225	0.0206947	2.00272e-05	0.000201225
SPAC630.09c	-1.32484	0.0852003	0.245934	0.718289	-0.133274	0.268357	-0.170574		-1	1	1	1	-1	1	-1		0	0	0	1	0	1		21	17	15	17	15	18	18		21	0.00074482	0.0133018	0.00074482	0.0133018	0.000110626	0.000110626
SPAC26H5.09c	-1.31535	-0.677379	1.47754	1.03485	-0.350026	0.781192	-1.1313		-1	-1	1	1	-1	1	-1		1	0	0	1	0	1		22	18	15	17	16	18	19		22	0.000427723	0.0262394	0.00217175	0.00845027	0.000427723	6.05583e-05
SPBC19C7.06	-1.28855	-0.564318	-1.81827	-0.841043	-0.0844331	-0.604806	-1.75982		-1	-1	-1	-1	-1	-1	-1		1	1	1	1	1	1		23	19	16	18	17	19	20		23	0.000244141	0.0173448	0.00129974	0.00531101	0.000244141	3.3021e-05
SPBC17G9.09	-1.28273	-0.948322	-0.989392	-0.858567	-0.186221	-0.0288887	-0.632128		-1	-1	-1	-1	-1	-1	-1		1	1	1	1	1	1		24	20	17	19	18	20	21		24	0.000138581	0.0113279	0.00077194	0.00330538	0.000138581	1.7941e-05
SPAC890.08	-1.28003	-0.94586	-1.78503	-0.719507	-0.228807	0.041348	-0.808799		-1	-1	-1	-1	-1	1	-1		1	1	1	1	0	1		25	21	18	20	19	20	22		25	7.82609e-05	0.00731665	0.00045526	0.00203866	0.00045526	9.71556e-06
SPCC364.07	1.25939	-0.543278	0.49918	0.252773	-0.396783	0.703637	-0.35618		1	-1	1	1	-1	1	-1		0	1	1	0	1	0		26	21	19	21	19	21	22		26	0.000266761	0.00467765	0.000266761	0.00467765	0.000266761	4.39882e-05
SPAC513.01c	-1.25709	-0.829536	-1.17971	-0.841017	-0.155068	-0.30028	-0.990878		-1	-1	-1	-1	-1	-1	-1		1	1	1	1	1	1		27	22	20	22	20	22	23		27	0.000155374	0.00296231	0.000155374	0.00296231	0.000155374	2.46167e-05
SPBC21C3.19	1.25703	3.22638	3.95567	2.58828	2.18929	2.89154	0.0896775		1	1	1	1	1	1	1		1	1	1	1	1	1		28	23	21	23	21	23	24		28	8.99956e-05	0.00185958	8.99956e-05	0.00185958	8.99956e-05	1.37202e-05
SPCC1235.01	1.25357	1.58123	1.72577	2.00086	0.804628	1.68543	1.14388		1	1	1	1	1	1	1		1	1	1	1	1	1		29	24	22	24	22	24	25		29	5.18579e-05	0.00115785	5.18579e-05	0.00115785	5.18579e-05	7.61822e-06
SPAC25G10.06	-1.2492	-0.898431	-1.53575	-0.729662	-0.157005	0.0552513	-0.834441		-1	-1	-1	-1	-1	1	-1		1	1	1	1	0	1		30	25	23	25	23	24	26		30	2.97381e-05	0.000715453	2.97381e-05	0.000715453	0.000162457	4.21517e-06
SPCC1739.13	1.23859	1.00099	-1.30183	0.584838	0.215598	0.176623	0.413924		1	1	-1	1	1	1	1		1	0	1	1	1	1		31	26	23	26	24	25	27		31	1.69766e-05	0.00166345	1.69766e-05	0.000438955	9.60976e-05	2.32458e-06
SPAC343.09	1.23824	1.50441	0.0242346	1.13062	0.416618	0.972751	1.33977		1	1	1	1	1	1	1		1	1	1	1	1	1		32	27	24	27	25	26	28		32	9.6506e-06	0.0010512	9.6506e-06	0.000267526	5.65371e-05	1.27801e-06
SPBC15D4.15	1.22499	-0.54271	0.677941	0.292676	-0.270678	0.302869	-0.29457		1	-1	1	1	-1	1	-1		0	1	1	0	1	0		33	27	25	28	25	27	28		33	3.30938e-05	0.000659364	5.4643e-06	0.000659364	3.30938e-05	5.4643e-06
SPAC8E11.04c	1.2105	-0.0400815	-0.159863	0.379227	-0.220959	0.0876733	-0.0971845		1	-1	-1	1	-1	1	-1		0	0	1	0	1	0		34	27	25	29	25	28	28		34	9.75628e-05	0.00146753	3.08244e-06	0.00146753	1.92791e-05	1.92791e-05
SPCC1020.10	1.20842	0.665325	2.47646	0.0437924	1.27203	1.67717	-0.0275312		1	1	1	1	1	1	-1		1	1	1	1	1	0		35	28	26	30	26	29	28		35	5.84209e-05	0.000939113	1.73273e-06	0.000939113	1.11808e-05	5.84209e-05
SPBC21C3.08c	-1.1993	-1.53191	-1.0345	-1.35303	-0.0170739	-0.521784	-0.947674		-1	-1	-1	-1	-1	-1	-1		1	1	1	1	1	1		36	29	27	31	27	30	29		36	3.48008e-05	0.000596621	9.70787e-07	0.000596621	6.45674e-06	3.48008e-05
SPBC17G9.03c	-1.19694	-0.815288	-0.976134	-0.991499	-0.0102216	-0.26655	-0.813674		-1	-1	-1	-1	-1	-1	-1		1	1	1	1	1	1		37	30	28	32	28	31	30		37	2.06288e-05	0.000376449	5.42197e-07	0.000376449	3.71377e-06	2.06288e-05
SPCC576.03c	1.17555	1.85674	2.73257	2.16057	-0.0345666	2.02199	1.22585		1	1	1	1	-1	1	1		1	1	1	0	1	1		38	31	29	33	28	32	31		38	1.21713e-05	0.000235993	3.01927e-07	0.000829026	2.12798e-06	1.21713e-05
SPAC630.08c	-1.15829	-1.10835	-0.320901	-1.1684	-0.603073	-0.520687	-1.0354		-1	-1	-1	-1	-1	-1	-1		1	1	1	1	1	1		39	32	30	34	29	33	32		39	7.14963e-06	0.000147038	1.67658e-07	0.00053251	1.21495e-06	7.14963e-06
SPAC521.05	-1.15811	-0.637906	-1.26242	-0.53295	-0.178192	-0.0405118	-0.581441		-1	-1	-1	-1	-1	-1	-1		1	1	1	1	1	1		40	33	31	35	30	34	33		40	4.18229e-06	9.10829e-05	9.28512e-08	0.000339774	6.91306e-07	4.18229e-06
SPAC23A1.03	-1.1469	-0.754504	-2.44997	-1.35071	-0.291151	-0.141884	-0.676873		-1	-1	-1	-1	-1	-1	-1		1	1	1	1	1	1		41	34	32	36	31	35	34		41	2.4368e-06	5.61107e-05	5.12919e-08	0.000215429	3.92079e-07	2.4368e-06
SPAC328.03	1.12962	1.90227	1.40345	1.94988	0.516822	1.59635	0.968632		1	1	1	1	1	1	1		1	1	1	1	1	1		42	35	33	37	32	36	35		42	1.41444e-06	3.43856e-05	2.82657e-08	0.00013577	2.21685e-07	1.41444e-06
SPBC428.05c	-1.1216	0.218136	1.35211	0.797416	-0.212601	0.455434	-0.0690566		-1	1	1	1	-1	1	-1		0	0	0	1	0	1		43	35	33	37	33	36	36		43	4.48152e-06	8.50776e-05	1.24975e-07	8.50776e-05	8.18062e-07	8.18062e-07
SPCC548.06c	-1.11757	-1.25594	-0.356485	-0.696365	-0.192447	-0.0494196	-0.937767		-1	-1	-1	-1	-1	-1	-1		1	1	1	1	1	1		44	36	34	38	34	37	37		44	2.64979e-06	5.30223e-05	7.02581e-08	5.30223e-05	4.71519e-07	4.71519e-07
SPAC12B10.02c	-1.11344	-0.149161	0.106958	0.0155261	-0.175354	0.326572	0.137318		-1	-1	1	1	-1	1	1		1	0	0	1	0	0		45	37	34	38	35	37	37		45	1.56065e-06	0.000123544	2.70888e-07	3.28733e-05	1.56065e-06	1.56065e-06
SPCC645.08c	-1.09596	-0.793794	-1.31606	-1.33001	-0.0112245	-0.442428	-0.675206		-1	-1	-1	-1	-1	-1	-1		1	1	1	1	1	1		46	38	35	39	36	38	38		46	9.15772e-07	7.82086e-05	1.5514e-07	2.02802e-05	9.15772e-07	9.15772e-07
SPAC1D4.11c	-1.08046	-0.526005	-0.74514	-0.623554	-0.456474	-0.329051	-0.430171		-1	-1	-1	-1	-1	-1	-1		1	1	1	1	1	1		47	39	36	40	37	39	39		47	5.35456e-07	4.92444e-05	8.85849e-08	1.2452e-05	5.35456e-07	5.35456e-07
SPAC1B3.16c	-1.06978	-1.31047	1.00604	-1.49924	-0.421283	0.508332	-2.12825		-1	-1	1	-1	-1	1	-1		1	0	1	1	0	1		48	40	36	41	38	39	40		48	3.1202e-07	0.000111122	5.04374e-08	7.61091e-06	1.65263e-06	3.1202e-07
SPCC1235.11	1.0683	-0.383727	0.457731	-0.490922	0.0126402	0.443745	-0.0856942		1	-1	1	-1	1	1	-1		0	1	0	1	1	0		49	40	37	41	39	40	40		49	9.82327e-07	7.09853e-05	1.81229e-07	4.63177e-06	9.82327e-07	9.82327e-07
SPAC57A10.12c	-1.06489	-1.52716	-1.84661	-1.59051	0.139345	-0.816202	-0.993482		-1	-1	-1	-1	1	-1	-1		1	1	1	0	1	1		50	41	38	42	39	41	41		50	5.81778e-07	4.51075e-05	1.04934e-07	1.19307e-05	5.81778e-07	5.81778e-07
SPBC1711.08	1.06452	1.62768	-1.42911	0.803471	-0.0810566	0.971023	1.79479		1	1	-1	1	-1	1	1		1	0	1	0	1	1		51	42	38	43	39	42	42		51	3.43356e-07	9.90197e-05	6.05763e-08	2.85191e-05	3.43356e-07	3.43356e-07
SPBC3E7.06c	1.0625	0.088976	0.385757	-0.215044	-0.437242	0.0796614	-0.18092		1	1	1	-1	-1	1	-1		1	1	0	0	1	0		52	43	39	43	39	43	42		52	2.01966e-07	6.37694e-05	2.01966e-07	6.37694e-05	2.01966e-07	1.01888e-06
SPBC887.17	-1.04914	-1.72499	-0.94034	-1.24327	-0.165693	-0.37371	-1.07218		-1	-1	-1	-1	-1	-1	-1		1	1	1	1	1	1		53	44	40	44	40	44	43		53	1.18418e-07	4.08567e-05	1.18418e-07	4.08567e-05	1.18418e-07	6.10426e-07
SPBC1711.12	1.04753	2.70724	1.504	0.543753	0.226151	0.879776	1.64146		1	1	1	1	1	1	1		1	1	1	1	1	1		54	45	41	45	41	45	44		54	6.92168e-08	2.60472e-05	6.92168e-08	2.60472e-05	6.92168e-08	3.64422e-07
SPAC22G7.06c	-1.04547	-0.252509	-1.09505	-1.31876	-0.0199235	-0.332171	-0.728776		-1	-1	-1	-1	-1	-1	-1		1	1	1	1	1	1		55	46	42	46	42	46	45		55	4.0338e-08	1.65269e-05	4.0338e-08	1.65269e-05	4.0338e-08	2.16819e-07
SPCC297.05	-1.04087	0.363861	0.164226	-0.396242	-0.0141426	-0.451632	-0.454914		-1	1	1	-1	-1	-1	-1		0	0	1	1	1	1		56	46	42	47	43	47	46		56	1.28579e-07	3.66661e-05	2.34409e-08	1.04383e-05	2.34409e-08	1.28579e-07
SPCC1223.08c	-1.03926	-1.33259	-0.951094	-1.06412	-0.0826981	-0.283826	-1.0853		-1	-1	-1	-1	-1	-1	-1		1	1	1	1	1	1		57	47	43	48	44	48	47		57	7.60098e-08	2.35522e-05	1.35843e-08	6.56372e-06	1.35843e-08	7.60098e-08
SPCP1E11.10	1.03623	-0.373692	-0.616271	-0.133108	0.168604	-0.0161326	-0.00496514		1	-1	-1	-1	1	-1	-1		0	0	0	1	0	0		58	47	43	48	45	48	47		58	2.25831e-07	5.02483e-05	4.4797e-08	4.10983e-06	4.4797e-08	2.25831e-07
SPAC1B3.03c	1.0211	1.8788	-1.94931	0.326871	-0.213588	1.10837	1.75463		1	1	-1	1	-1	1	1		1	0	1	0	1	1		59	48	43	49	45	49	48		59	1.35314e-07	0.000101861	2.63242e-08	9.58389e-06	2.63242e-08	1.35314e-07
SPBC8E4.01c	1.00416	-2.83903	-2.52425	-0.862641	-1.35657	-1.80468	-0.384323		1	-1	-1	-1	-1	-1	-1		0	0	0	0	0	0		60	48	43	49	45	49	48		60	3.78064e-07	0.000197022	8.08191e-08	2.11185e-05	8.08191e-08	3.78064e-07
SPCC1259.01c	-0.992571	-0.669556	-1.05462	-0.501524	-0.150433	0.11278	-0.69445		-1	-1	-1	-1	-1	1	-1		1	1	1	1	0	1		61	49	44	50	46	49	49		61	2.29442e-07	0.000132139	4.81221e-08	1.35959e-05	2.29442e-07	2.29442e-07
SPBC18E5.04	-0.991545	-0.657923	-0.683101	-0.492008	-0.204366	0.096552	-0.733359		-1	-1	-1	-1	-1	1	-1		1	1	1	1	0	1		62	50	45	51	47	49	50		62	1.38782e-07	8.81636e-05	2.85681e-08	8.71426e-06	6.0719e-07	1.38782e-07
SPCC1322.04	0.990717	1.47996	0.765709	0.978975	0.538176	0.765238	-0.257412		1	1	1	1	1	1	-1		1	1	1	1	1	0		63	51	46	52	48	50	50		63	8.3675e-08	5.85277e-05	1.69108e-08	5.56151e-06	3.72986e-07	3.72986e-07
SPBC3B9.13c	-0.987836	-0.910793	-1.32024	-0.587115	-0.249355	0.0841357	-1.18486		-1	-1	-1	-1	-1	1	-1		1	1	1	1	0	1		64	52	47	53	49	50	51		64	5.02929e-08	3.86654e-05	9.98249e-09	3.53474e-06	9.40481e-07	2.28331e-07
SPBP23A10.15c	0.983302	-0.607551	-0.0788074	0.0333913	0.122911	-0.0121262	-0.104318		1	-1	-1	1	1	-1	-1		0	0	1	1	0	0		65	52	47	54	50	50	51		65	1.39312e-07	7.60533e-05	5.8768e-09	2.23761e-06	2.23761e-06	5.84406e-07
SPBC25B2.09c	-0.978817	-1.04467	-1.57467	-1.07722	-0.111906	-0.246798	-0.935945		-1	-1	-1	-1	-1	-1	-1		1	1	1	1	1	1		66	53	48	55	51	51	52		66	8.47247e-08	5.07386e-05	3.45071e-09	1.41101e-06	1.41101e-06	3.61859e-07
SPAC607.08c	0.969327	1.00744	1.46264	0.968629	0.265881	0.0748959	0.00840631		1	1	1	1	1	1	1		1	1	1	1	1	1		67	54	49	56	52	52	53		67	5.1366e-08	3.36899e-05	2.02105e-09	8.86434e-07	8.86434e-07	2.23292e-07
SPAC31G5.17c	-0.963256	-0.816126	-1.27483	-0.831897	-0.169939	-0.120271	-0.911842		-1	-1	-1	-1	-1	-1	-1		1	1	1	1	1	1		68	55	50	57	53	53	54		68	3.10475e-08	2.22672e-05	1.18081e-09	5.54863e-07	5.54863e-07	1.37329e-07
SPAC521.03	0.946045	0.591067	1.5494	3.11703	-0.26208	1.26783	1.51386		1	1	1	1	-1	1	1		1	1	1	0	1	1		69	56	51	58	53	54	55		69	1.87112e-08	1.46522e-05	6.8826e-10	1.30642e-06	3.46096e-07	8.41882e-08
SPBP4H10.11c	-0.945509	-1.12158	0.0690422	-0.499167	0.0106295	-0.150929	-1.0916		-1	-1	1	-1	1	-1	-1		1	0	1	0	1	1		70	57	51	59	53	55	56		70	1.12446e-08	2.92477e-05	4.00241e-10	2.92698e-06	2.15142e-07	5.14497e-08
SPBC14F5.09c	-0.942599	-1.20427	-1.32397	-1.01173	-0.152131	-0.31432	-1.30545		-1	-1	-1	-1	-1	-1	-1		1	1	1	1	1	1		71	58	52	60	54	56	57		71	6.73883e-09	1.94238e-05	2.3223e-10	1.87662e-06	1.33296e-07	3.13471e-08
SPAC959.03c	-0.942193	-0.702832	-0.772678	-0.221842	0.00963382	-0.226333	-0.210717		-1	-1	-1	-1	1	-1	-1		1	1	1	0	1	1		72	59	53	61	54	57	58		72	4.02775e-09	1.28436e-05	1.34453e-10	4.07002e-06	8.23215e-08	1.9043e-08
SPAC8C9.08	-0.93718	-0.830716	-1.15553	-0.830242	-0.147785	0.155438	-0.758254		-1	-1	-1	-1	-1	1	-1		1	1	1	1	0	1		73	60	54	62	55	57	59		73	2.4011e-09	8.45681e-06	7.76799e-11	2.63434e-06	2.0466e-07	1.15354e-08
SPBC2F12.07c	-0.931245	-0.771741	-1.48185	-0.551976	-0.119628	0.106931	-0.823357		-1	-1	-1	-1	-1	1	-1		1	1	1	1	0	1		74	61	55	63	56	57	60		74	1.42777e-09	5.54557e-06	4.47871e-11	1.69858e-06	4.83745e-07	6.96823e-09
SPBC16C6.12c	-0.931181	-1.05649	-1.56207	-0.463221	0.190324	-0.507029	-0.536341		-1	-1	-1	-1	1	-1	-1		1	1	1	0	1	1		75	62	56	64	56	58	61		75	8.4692e-10	3.62208e-06	2.57711e-11	3.62208e-06	3.05708e-07	4.198e-09
SPAPYUG7.03c	-0.929756	-1.1135	-1.69848	-0.027322	-0.103348	-0.255116	-0.770495		-1	-1	-1	-1	-1	-1	-1		1	1	1	1	1	1		76	63	57	65	57	59	62		76	5.01173e-10	2.35662e-06	1.48002e-11	2.35662e-06	1.92549e-07	2.52246e-09
SPBC16C6.11	-0.929492	-0.686615	-1.23889	-0.548976	-0.204931	0.130773	-0.602367		-1	-1	-1	-1	-1	1	-1		1	1	1	1	0	1		77	64	58	66	58	59	63		77	2.95886e-10	1.52753e-06	8.48366e-12	1.52753e-06	4.45492e-07	1.51182e-09
SPCC1753.02c	-0.924832	-0.718023	-0.497792	-0.254203	0.0701008	-0.672209	-0.565024		-1	-1	-1	-1	1	-1	-1		1	1	1	0	1	1		78	65	59	67	58	60	64		78	1.74293e-10	9.8651e-07	4.85412e-12	3.20753e-06	2.83187e-07	9.03852e-10
SPAC10F6.03c	-0.920836	-0.737627	-1.28787	-1.10872	-0.0855426	-0.341025	#N/A		-1	-1	-1	-1	-1	-1			1	1	1	1	1	0		79	66	60	68	59	61	64		79	1.02442e-10	6.34849e-07	2.77234e-12	2.09702e-06	1.79418e-07	2.59747e-09
SPBC405.07	-0.91778	-0.840849	-1.31038	-0.68484	-0.141844	0.0634546	-0.681195		-1	-1	-1	-1	-1	1	-1		1	1	1	1	0	1		80	67	61	69	60	61	65		80	6.00824e-11	4.07133e-07	1.58062e-12	1.36593e-06	4.07133e-07	1.56827e-09
SPBC577.02	-0.916097	-0.732356	-0.553648	-0.430344	-0.347986	0.247119	-0.676515		-1	-1	-1	-1	-1	1	-1		1	1	1	1	0	1		81	68	62	70	61	61	66		81	3.5165e-11	2.6022e-07	8.99725e-13	8.86534e-07	8.86534e-07	9.44514e-10
SPBC23E6.10c	-0.913278	-0.288769	-0.797952	-0.655467	-0.241219	-0.0877564	0.0573163		-1	-1	-1	-1	-1	-1	1		1	1	1	1	1	0		82	69	63	71	62	62	66		82	2.05396e-11	1.65776e-07	5.11147e-13	5.73377e-07	5.73377e-07	2.62866e-09
SPBC19F5.03	-0.907779	-0.502853	-0.255116	-0.17511	0.297649	-0.0266385	-0.668901		-1	-1	-1	-1	1	-1	-1		1	1	1	0	1	1		83	70	64	72	62	63	67		83	1.19732e-11	1.05273e-07	2.8999e-13	1.21535e-06	3.69577e-07	1.59806e-09
SPAC19A8.07c	-0.90529	-0.832719	-1.40677	-0.385055	-0.14011	-0.398798	0.126858		-1	-1	-1	-1	-1	-1	1		1	1	1	1	1	0		84	71	65	73	63	64	67		84	6.96621e-12	6.66437e-08	1.64313e-13	7.92463e-07	2.37425e-07	4.27117e-09
SPAC6G10.02c	0.903153	0.0453451	-0.355424	-0.311882	-0.0774368	-0.19861	-0.079563		1	1	-1	-1	-1	-1	-1		1	0	0	0	0	0		85	72	65	73	63	64	67		85	4.04532e-12	1.52034e-07	6.44373e-13	1.63824e-06	5.14944e-07	1.08753e-08
SPBC28F2.11	-0.90148	-0.78421	-0.569361	0.0568263	-0.33219	-0.110807	-0.46261		-1	-1	-1	1	-1	-1	-1		1	1	0	1	1	1		86	73	66	73	64	65	68		86	2.3449e-12	9.70479e-08	2.3449e-12	1.07659e-06	3.33489e-07	6.74773e-09
SPCC306.08c	0.89738	0.865396	1.86074	1.18259	0.162262	0.824075	0.409163		1	1	1	1	1	1	1		1	1	1	1	1	1		87	74	67	74	65	66	69		87	1.35669e-12	6.17582e-08	1.35669e-12	7.05039e-07	2.15268e-07	4.17546e-09
SPCC962.06c	-0.888853	-0.330483	0.181592	0.204692	-0.00388602	-0.264668	-0.769689		-1	-1	1	1	-1	-1	-1		1	0	0	1	1	1		88	75	67	74	66	67	70		88	7.83595e-13	1.38513e-07	4.66316e-12	4.60154e-07	1.38513e-07	2.57698e-09
SPAC9E9.06c	-0.885892	-0.667928	-0.861408	-1.01307	0.0300959	-0.286498	-0.999506		-1	-1	-1	-1	1	-1	-1		1	1	1	0	1	1		89	76	68	75	66	68	71		89	4.51861e-13	8.88482e-08	2.72338e-12	9.49925e-07	8.88482e-08	1.58637e-09
SPBP8B7.16c	-0.879841	-2.19932	-1.38949	-1.61626	0.110149	-0.677483	-1.99086		-1	-1	-1	-1	1	-1	-1		1	1	1	0	1	1		90	77	69	76	66	69	72		90	2.60125e-13	5.68178e-08	1.58762e-12	1.89752e-06	5.68178e-08	9.74119e-10
SPCC417.08	-0.879587	-0.699548	-1.35299	-0.864084	-0.114285	-0.730727	-1.68782		-1	-1	-1	-1	-1	-1	-1		1	1	1	1	1	1		91	78	70	77	67	70	73		91	1.49436e-13	3.62269e-08	9.23928e-13	1.26108e-06	3.62269e-08	5.96704e-10
SPAC4F8.07c	-0.875199	-0.619204	-1.07881	-0.258831	-0.156868	-0.148689	-0.619635		-1	-1	-1	-1	-1	-1	-1		1	1	1	1	1	1		92	79	71	78	68	71	74		92	8.57092e-14	2.30313e-08	5.36682e-13	8.35218e-07	2.30313e-08	3.64645e-10
SPAC4A8.11c	-0.870754	-1.06016	-0.596383	-0.477422	-0.33478	-0.554856	-1.14092		-1	-1	-1	-1	-1	-1	-1		1	1	1	1	1	1		93	80	72	79	69	72	75		93	4.90719e-14	1.46007e-08	3.11307e-13	5.51313e-07	1.46007e-08	2.22315e-10
SPAC1420.01c	0.866524	0.205261	-0.201767	-0.265691	-0.169907	-0.0596077	0.248848		1	1	-1	-1	-1	-1	1		1	0	0	0	0	1		94	81	72	79	69	72	76		94	2.80886e-14	3.32683e-08	1.06004e-12	1.10138e-06	3.32683e-08	1.35232e-10
SPCC24B10.17	0.862413	-0.353911	-0.144839	0.173671	0.0708701	0.248085	-0.24853		1	-1	-1	1	1	1	-1		0	0	1	1	1	0		95	81	72	80	70	73	76		95	1.04139e-13	7.31491e-08	6.20171e-13	7.32049e-07	2.12495e-08	3.62616e-10
SPBC14F5.04c	0.858487	0.625369	-1.15901	0.357924	-0.0576319	0.221215	0.458884		1	1	-1	1	-1	1	1		1	0	1	0	1	1		96	82	72	81	70	74	77		96	6.01741e-14	1.55512e-07	3.62155e-13	1.43378e-06	1.35346e-08	2.22347e-10
SPAC1071.08	-0.853793	-1.04871	-1.78814	-0.865595	-0.43776	0.0337648	#N/A		-1	-1	-1	-1	-1	1			1	1	1	1	0	0		97	83	73	82	71	74	77		97	3.4639e-14	1.01355e-07	2.11164e-13	9.5937e-07	3.0367e-08	5.76711e-10
SPAC31G5.11	-0.846751	-0.089513	0.143563	-0.331717	0.135922	-0.350311	0.11901		-1	-1	1	-1	1	-1	1		1	0	1	0	1	0		98	84	73	83	71	75	77		98	1.9984e-14	2.10796e-07	1.22902e-13	1.84432e-06	1.94821e-08	1.43605e-09
SPAC589.10c	-0.844656	-0.824035	-0.748202	-0.293156	-0.131795	0.0992412	-0.646133		-1	-1	-1	-1	-1	1	-1		1	1	1	1	0	1		99	85	74	84	72	75	78		99	1.14353e-14	1.38329e-07	7.13873e-14	1.24206e-06	4.26716e-08	8.96208e-10
SPAC2F3.09	-0.8406	-1.53724	0.267674	-1.33444	-0.550285	-0.145246	-0.322804		-1	-1	1	-1	-1	-1	-1		1	0	1	1	1	1		100	86	74	85	73	76	79		100	6.55032e-15	2.81814e-07	4.14113e-14	8.33681e-07	2.75679e-08	5.57954e-10
SPAC750.01	0.833293	0.174515	0.924807	1.52622	-0.225135	1.25492	-0.186292		1	1	1	1	-1	1	-1		1	1	1	0	1	0		101	87	75	86	73	77	79		101	3.77476e-15	1.86157e-07	2.39808e-14	1.58994e-06	1.77603e-08	1.36332e-09
SPCC338.12	0.829451	1.95795	3.52291	2.17963	0.401472	1.43636	0.159178		1	1	1	1	1	1	1		1	1	1	1	1	1		102	88	76	87	74	78	80		102	2.22045e-15	1.22596e-07	1.38778e-14	1.07385e-06	1.14105e-08	8.54933e-10
SPBC21B10.04c	-0.827606	-0.498362	-0.0137493	0.168802	-0.37132	-0.160572	-0.207862		-1	-1	-1	1	-1	-1	-1		1	1	0	1	1	1		103	89	77	87	75	79	81		103	0	8.04964e-08	4.82947e-14	7.22899e-07	7.31124e-09	5.34838e-10
SPAP27G11.05c	0.821126	0.753378	0.653257	0.159591	0.112927	-0.0658761	0.128615		1	1	1	1	1	-1	1		1	1	1	1	0	1		104	90	78	88	76	79	82		104	0	5.27001e-08	2.81997e-14	4.85087e-07	1.61075e-08	3.33802e-10
SPAC29B12.03	0.818446	-0.214726	0.896516	0.240754	-0.375338	0.384083	-0.178603		1	-1	1	1	-1	1	-1		0	1	1	0	1	0		105	90	79	89	76	80	82		105	2.66454e-15	3.44038e-08	1.64313e-14	9.26738e-07	1.03899e-08	8.08977e-10
SPBC839.13c	-0.817315	-0.620335	-1.37647	-0.667985	-0.166859	0.23107	-0.726376		-1	-1	-1	-1	-1	1	-1		1	1	1	1	0	1		106	91	80	90	77	80	83		106	0	2.23969e-08	9.54792e-15	6.25612e-07	2.23969e-08	5.08414e-10
SPAC32A11.04c	-0.816572	0.120803	-0.60743	-0.0671224	0.359251	-0.252724	0.273566		-1	1	-1	-1	1	-1	1		0	1	1	0	1	0		107	91	81	91	77	81	83		107	5.55112e-15	1.45405e-08	5.55112e-15	1.17595e-06	1.45405e-08	1.20101e-09
SPBC8D2.04	0.813701	-0.705323	0.26953	0.342219	-0.857417	0.0549806	-0.963771		1	-1	1	1	-1	1	-1		0	1	1	0	1	0		108	91	82	92	77	82	83		108	1.88738e-14	9.41467e-09	3.21965e-15	2.15738e-06	9.41467e-09	2.74493e-09
SPBC13A2.03	-0.811913	-1.04065	-0.837571	-0.663797	0.0310281	-0.333943	-0.730162		-1	-1	-1	-1	1	-1	-1		1	1	1	0	1	1		109	92	83	93	77	83	84		109	1.11022e-14	6.0798e-09	1.77636e-15	3.86696e-06	6.0798e-09	1.75241e-09
SPBC13E7.07	-0.809908	-0.218288	-0.10743	0.522523	-0.0657024	-0.0361856	-0.0335083		-1	-1	-1	1	-1	-1	-1		1	1	0	1	1	1		110	93	84	93	78	84	85		110	6.43929e-15	3.91611e-09	6.43929e-15	2.67244e-06	3.91611e-09	1.11603e-09
SPCC594.02c	-0.80368	-0.348914	0.663367	0.242157	0.166028	0.0587458	-0.892889		-1	-1	1	1	1	1	-1		1	0	0	0	0	1		111	94	84	93	78	84	86		111	3.77476e-15	8.49315e-09	2.13163e-14	4.72552e-06	8.49315e-09	7.09046e-10
SPCC622.09	0.803046	-0.883981	-0.0281678	0.327302	-0.89796	-0.0555464	-0.885687		1	-1	-1	1	-1	-1	-1		0	0	1	0	0	0		112	94	84	94	78	84	86		112	1.25455e-14	1.79015e-08	1.25455e-14	8.17843e-06	1.79015e-08	1.61256e-09
SPBC1604.11	0.79805	-0.390831	0.054904	-0.122107	-0.0485763	0.150547	-0.265485		1	-1	1	-1	-1	1	-1		0	1	0	0	1	0		113	94	85	94	78	85	86		113	3.9857e-14	1.17031e-08	3.9857e-14	1.38656e-05	1.17031e-08	3.55858e-09
SPAC13G7.03	0.7926	0.386188	0.338772	0.247539	-0.183343	-0.00767387	0.454655		1	1	1	1	-1	-1	1		1	1	1	0	0	1		114	95	86	95	78	85	87		114	2.35367e-14	7.63083e-09	2.35367e-14	2.30462e-05	2.42107e-08	2.29479e-09
SPAC26F1.06	0.790963	-0.560749	-1.00402	0.256534	-0.233617	0.0674391	-0.0959495		1	-1	-1	1	-1	1	-1		0	0	1	0	1	0		115	95	86	96	78	86	87		115	7.23865e-14	1.59207e-08	1.39888e-14	3.75823e-05	1.59207e-08	4.96281e-09
SPBC428.02c	-0.788981	-1.20663	0.0331518	-1.19624	-0.705829	-0.228943	0.211054		-1	-1	1	-1	-1	-1	1		1	0	1	1	1	0		116	96	86	97	79	87	87		116	4.30767e-14	3.23577e-08	8.21565e-15	2.70023e-05	1.04418e-08	1.04418e-08
SPAC4F10.14c	-0.787538	-0.77659	-1.39159	-0.695372	-0.279135	0.0287318	-1.05062		-1	-1	-1	-1	-1	1	-1		1	1	1	1	0	1		117	97	87	98	80	87	88		117	2.57572e-14	2.13997e-08	4.88498e-15	1.93317e-05	2.13997e-08	6.83064e-09
SPCC16C4.13c	-0.787158	-0.769563	-1.46216	-0.629858	-0.230203	-0.0126937	-0.690425		-1	-1	-1	-1	-1	-1	-1		1	1	1	1	1	1		118	98	88	99	81	88	89		118	1.53211e-14	1.41152e-08	2.88658e-15	1.37919e-05	1.41152e-08	4.45702e-09
SPAC9E9.10c	0.782403	0.446632	-0.126982	-0.367211	-0.238859	0.102221	0.0132488		1	1	-1	-1	-1	1	1		1	0	0	0	1	1		119	99	88	99	81	89	90		119	9.10383e-15	2.84414e-08	9.10383e-15	2.26257e-05	9.2861e-09	2.90099e-09
SPAC18G6.07c	-0.781231	-0.660486	-0.745152	-0.742869	0.186786	-0.143429	-0.430506		-1	-1	-1	-1	1	-1	-1		1	1	1	0	1	1		120	100	89	100	81	90	91		120	5.32907e-15	1.88638e-08	5.32907e-15	3.64575e-05	6.09354e-09	1.88358e-09
SPCP1E11.09c	-0.775212	-0.964742	-1.73531	-0.669442	-0.287272	0.164812	-0.991491		-1	-1	-1	-1	-1	1	-1		1	1	1	1	0	1		121	101	90	101	82	90	92		121	3.10862e-15	1.24787e-08	3.10862e-15	2.63367e-05	1.24787e-08	1.22005e-09
SPBC36B7.02	0.770755	1.24771	-0.570604	0.188268	0.540503	0.137432	0.734718		1	1	-1	1	1	1	1		1	0	1	1	1	1		122	102	90	102	83	91	93		122	1.88738e-15	2.49399e-08	1.88738e-15	1.89594e-05	8.23361e-09	7.88403e-10
SPAC4H3.07c	-0.766468	0.471838	0.0246317	0.36418	-0.159936	0.155315	-0.161676		-1	1	1	1	-1	1	-1		0	0	0	1	0	1		123	102	90	102	84	91	94		123	5.77316e-15	4.86942e-08	5.77316e-15	1.36021e-05	1.65868e-08	5.0829e-10
SPBC646.07c	-0.763625	-0.663191	-0.269756	-0.286155	-0.0644573	0.234949	-0.758564		-1	-1	-1	-1	-1	1	-1		1	1	1	1	0	1		124	103	91	103	85	91	95		124	3.55271e-15	3.26405e-08	3.55271e-15	9.72596e-06	3.26405e-08	3.26954e-10
SPAC5D6.04	0.763015	0.892084	1.25061	0.100258	0.00969129	0.286337	0.81852		1	1	1	1	1	1	1		1	1	1	1	1	1		125	104	92	104	86	92	96		125	1.9984e-15	2.18217e-08	1.9984e-15	6.93152e-06	2.18217e-08	2.09841e-10
SPBC16G5.06	0.759483	-0.0611497	-0.115605	0.0843228	-0.0856804	0.000836665	-0.32709		1	-1	-1	1	-1	1	-1		0	0	1	0	1	0		126	104	92	105	86	93	96		126	6.21725e-15	4.23119e-08	0	1.14098e-05	1.4551e-08	4.6224e-10
SPAC1D4.02c	0.75719	0.52457	0.563749	0.436759	0.0348497	0.371247	0.501593		1	1	1	1	1	1	1		1	1	1	1	1	1		127	105	93	106	87	94	97		127	3.77476e-15	2.84314e-08	0	8.1669e-06	9.67805e-09	2.98311e-10
SPCC1183.07	-0.756077	-0.554623	-1.11205	-0.806985	0.291851	-0.467045	-0.449426		-1	-1	-1	-1	1	-1	-1		1	1	1	0	1	1		128	106	94	107	87	95	98		128	2.22045e-15	1.90547e-08	0	1.3315e-05	6.42088e-09	1.92091e-10
SPBC685.06	-0.752467	-0.840939	-1.64336	-0.885486	-0.267931	-0.0147327	-0.819672		-1	-1	-1	-1	-1	-1	-1		1	1	1	1	1	1		129	107	95	108	88	96	99		129	0	1.27378e-08	0	9.57092e-06	4.24944e-09	1.23424e-10
SPBC2D10.10c	-0.75126	-0.776936	-1.1382	-1.03933	-0.0269692	-0.101799	-0.878564		-1	-1	-1	-1	-1	-1	-1		1	1	1	1	1	1		130	108	96	109	89	97	100		130	0	8.49362e-09	0	6.85753e-06	2.80554e-09	7.9134e-11
SPBC9B6.09c	0.750102	0.46233	-0.321613	0.492899	0.210414	-1.00373	-0.483783		1	1	-1	1	1	-1	-1		1	0	1	1	0	0		131	109	96	110	90	97	100		131	0	1.66075e-08	0	4.89786e-06	5.64958e-09	1.75096e-10
SPCC1281.06c	-0.749998	-0.74456	0.644535	-0.474252	-0.312339	-0.139554	-1.92865		-1	-1	1	-1	-1	-1	-1		1	0	1	1	1	1		132	110	96	111	91	98	101		132	0	3.1792e-08	0	3.48733e-06	3.74872e-09	1.12863e-10
SPAC11G7.03	0.744892	0.557508	1.04774	0.694871	0.287348	0.489825	0.0213061		1	1	1	1	1	1	1		1	1	1	1	1	1		133	111	97	112	92	99	102		133	0	2.14603e-08	0	2.47543e-06	2.48148e-09	7.2595e-11
SPBC21B10.02	0.739265	0.53896	0.335678	0.398235	-0.123214	0.510643	0.473997		1	1	1	1	-1	1	1		1	1	1	0	1	1		134	112	98	113	92	100	103		134	0	1.44495e-08	0	4.11669e-06	1.63876e-09	4.65965e-11
SPCP31B10.08c	-0.738765	-0.803393	-1.65542	-0.707348	-0.225557	0.0229501	-0.878549		-1	-1	-1	-1	-1	1	-1		1	1	1	1	0	1		135	113	99	114	93	100	104		135	0	9.70476e-09	0	2.93428e-06	3.29941e-09	2.98475e-11
SPBC1703.07	-0.737976	-0.67828	-0.0775814	-0.839751	-0.0993863	0.120942	-0.717448		-1	-1	-1	-1	-1	1	-1		1	1	1	1	0	1		136	114	100	115	94	100	105		136	0	6.50208e-09	0	2.0852e-06	6.50208e-09	1.90803e-11
SPBC1347.09	-0.729638	0.131306	0.303775	0.583168	-0.273352	0.187926	0.211924		-1	1	1	1	-1	1	1		0	0	0	1	0	0		137	114	100	115	95	100	105		137	0	1.25516e-08	0	1.47745e-06	1.25516e-08	4.26987e-11
SPBC18H10.20c	-0.728788	-0.536011	-0.684643	-0.261102	0.00638435	-0.644014	-0.0363387		-1	-1	-1	-1	1	-1	-1		1	1	1	0	1	1		138	115	101	116	95	101	106		138	0	8.4487e-09	0	2.46867e-06	8.4487e-09	2.74358e-11
SPAC12G12.06c	-0.726614	-0.543026	-1.14347	-0.802587	0.0759089	-0.257701	-0.742642		-1	-1	-1	-1	1	-1	-1		1	1	1	0	1	1		139	116	102	117	95	102	107		139	0	5.67323e-09	0	4.05924e-06	5.67323e-09	1.75935e-11
SPAC14C4.11	-0.726525	-1.17576	-0.111321	-0.138767	-0.165798	-0.455396	-0.510779		-1	-1	-1	-1	-1	-1	-1		1	1	1	1	1	1		140	117	103	118	96	103	108		140	0	3.80045e-09	0	2.90773e-06	3.80045e-09	1.12597e-11
SPAC1783.08c	-0.725992	-0.652708	-1.16626	-0.584404	-0.062279	-0.0711029	-0.805937		-1	-1	-1	-1	-1	-1	-1		1	1	1	1	1	1		141	118	104	119	97	104	109		141	0	2.53994e-09	0	2.07675e-06	2.53994e-09	7.19214e-12
SPCC1919.14c	-0.725554	0.507247	-0.0527378	-0.136648	0.111679	-0.164003	0.364706		-1	1	-1	-1	1	-1	1		0	1	1	0	1	0		142	118	105	120	97	105	109		142	0	1.69359e-09	0	3.40821e-06	1.69359e-09	1.61535e-11
SPAC26H5.06	0.725478	0.0254824	-0.306234	-0.409853	-0.142409	-0.29289	-0.0358712		1	1	-1	-1	-1	-1	-1		1	0	0	0	0	0		143	119	105	120	97	105	109		143	0	3.31766e-09	0	5.50896e-06	3.31766e-09	3.54339e-11
SPBC26H8.07c	0.72507	-0.816482	-0.45692	-0.341793	0.178887	-0.0180889	-0.494483		1	-1	-1	-1	1	-1	-1		0	0	0	1	0	0		144	119	105	120	98	105	109		144	0	6.37349e-09	0	3.97627e-06	6.37349e-09	7.59797e-11
SPAC10F6.13c	0.723863	-0.0227641	1.73711	0.660609	0.00629084	0.60622	#N/A		1	-1	1	1	1	1			0	1	1	1	1	0		145	119	106	121	99	106	109		145	0	4.29783e-09	0	2.86159e-06	4.29783e-09	1.59388e-10
SPCPJ732.01	0.719855	0.546126	0.675188	0.0581364	0.0387312	0.208935	0.310622		1	1	1	1	1	1	1		1	1	1	1	1	1		146	120	107	122	100	107	110		146	0	2.89143e-09	0	2.05344e-06	2.89143e-09	1.04414e-10
SPBC336.10c	-0.719188	-0.363206	-0.865175	-0.422066	-0.11627	0.0369885	-0.149		-1	-1	-1	-1	-1	1	-1		1	1	1	1	0	1		147	121	108	123	101	107	111		147	0	1.94081e-09	0	1.46934e-06	5.52393e-09	6.82604e-11
SPCC11E10.01	-0.71826	-0.316564	1.12325	0.278496	-0.221203	-0.208494	0.0321187		-1	-1	1	1	-1	-1	1		1	0	0	1	1	0		148	122	108	123	102	108	111		148	0	3.73237e-09	0	1.04844e-06	3.73237e-09	1.42074e-10
SPAC9E9.09c	0.716958	1.09154	0.789775	-0.302751	-0.850311	-0.406159	0.424987		1	1	1	-1	-1	-1	1		1	1	0	0	0	1		149	123	109	123	102	108	112		149	0	2.51608e-09	0	1.72554e-06	7.04675e-09	9.33045e-11
SPCC16C4.04	0.716497	0.119582	0.335003	-0.0417141	-0.0268369	0.0119679	0.350029		1	1	1	-1	-1	1	1		1	1	0	0	1	1		150	124	110	123	102	109	113		150	0	1.69232e-09	0	2.79881e-06	4.78141e-09	6.11509e-11
SPAC3H8.06	-0.716208	-0.535238	-0.184793	-0.163793	-0.124991	-0.218951	0.102055		-1	-1	-1	-1	-1	-1	1		1	1	1	1	1	0		151	125	111	124	103	110	113		151	0	1.13573e-09	0	2.0173e-06	3.23687e-09	1.26327e-10
SPBC25H2.16c	0.707301	-0.466477	-0.125801	-0.141199	-0.264989	-0.0281456	-0.276464		1	-1	-1	-1	-1	-1	-1		0	0	0	0	0	0		152	125	111	124	103	110	113		152	0	2.1863e-09	0	3.24655e-06	6.08109e-09	2.55822e-10
SPBC119.10	0.701787	-0.62775	0.393521	-0.540631	-0.00102468	0.436402	-0.266328		1	-1	1	-1	-1	1	-1		0	1	0	0	1	0		153	125	112	124	103	111	113		153	0	1.47341e-09	0	5.15314e-06	4.1337e-09	5.08172e-10
SPBC215.09c	-0.699933	-1.01594	-0.168706	-0.327195	-0.194361	0.121427	-0.786506		-1	-1	-1	-1	-1	1	-1		1	1	1	1	0	1		154	126	113	125	104	111	114		154	0	9.9079e-10	0	3.7507e-06	7.68074e-09	3.38832e-10
SPBC685.07c	-0.698811	-0.727833	-1.78528	-0.692665	-0.358186	0.121294	-0.662696		-1	-1	-1	-1	-1	1	-1		1	1	1	1	0	1		155	127	114	126	105	111	115		155	0	6.64811e-10	0	2.72224e-06	1.40324e-08	2.25448e-10
SPAC1006.05c	0.697293	-0.126132	0.34838	-0.0406305	0.0941955	-0.138315	#N/A		1	-1	1	-1	1	-1			0	1	0	1	0	0		156	127	115	126	106	111	115		156	0	4.45129e-10	0	1.9703e-06	2.52201e-08	4.45129e-10
SPAC18B11.08c	-0.695921	-0.367052	-0.518432	-0.506558	-0.398313	0.368433	-0.0994669		-1	-1	-1	-1	-1	1	-1		1	1	1	1	0	1		157	128	116	127	107	111	116		157	0	2.97413e-10	0	1.42216e-06	4.4612e-08	2.97413e-10
SPCC1183.08c	-0.693384	-0.989521	-1.59894	-0.777554	-0.216686	-0.0280647	-1.0891		-1	-1	-1	-1	-1	-1	-1		1	1	1	1	1	1		158	129	117	128	108	112	117		158	0	1.98303e-10	0	1.02374e-06	3.10203e-08	1.98303e-10
SPBC3D6.15	-0.692416	-1.03875	-1.14258	-0.17498	-0.195657	0.0641655	-0.817327		-1	-1	-1	-1	-1	1	-1		1	1	1	1	0	1		159	130	118	129	109	112	118		159	0	1.31951e-10	0	7.34975e-07	5.43625e-08	1.31951e-10
SPAC30D11.13	0.69113	0.127798	-0.286462	-0.0833094	0.0189617	0.214554	0.382415		1	1	-1	-1	1	1	1		1	0	0	1	1	1		160	131	118	129	110	113	119		160	0	2.6061e-10	0	5.26279e-07	3.79404e-08	8.76226e-11
SPAC9G1.03c	-0.689987	-0.75549	-1.66995	-0.625912	-0.292634	0.0175728	-0.56793		-1	-1	-1	-1	-1	1	-1		1	1	1	1	0	1		161	132	119	130	111	113	120		161	0	1.74116e-10	0	3.75867e-07	6.5893e-08	5.80704e-11
SPAC23A1.08c	-0.677944	-0.741119	-1.00095	-0.558729	-0.191508	0.0939524	-0.665358		-1	-1	-1	-1	-1	1	-1		1	1	1	1	0	1		162	133	120	131	112	113	121		162	0	1.16093e-10	0	2.67759e-07	1.12772e-07	3.84097e-11
SPBC3H7.07c	-0.67407	-1.26136	-0.920639	-0.984488	-0.631712	-0.393529	-1.28291		-1	-1	-1	-1	-1	-1	-1		1	1	1	1	1	1		163	134	121	132	113	114	122		163	0	7.72515e-11	0	1.90265e-07	7.94632e-08	2.53564e-11
SPBC359.03c	-0.666878	-0.536231	0.0230493	-0.982107	-0.316968	-0.643834	-0.480495		-1	-1	1	-1	-1	-1	-1		1	0	1	1	1	1		164	135	121	133	114	115	123		164	0	1.52623e-10	0	1.34864e-07	5.58575e-08	1.67071e-11
SPAC6C3.02c	0.6668	0.470724	-0.516367	0.110544	-0.465918	0.330903	0.76064		1	1	-1	1	-1	1	1		1	0	1	0	1	1		165	136	121	134	114	116	124		165	0	2.96355e-10	0	2.25722e-07	3.91707e-08	1.09874e-11
SPAC664.15	0.664975	0.792531	0.988983	0.464971	0.0824574	0.0524785	0.925127		1	1	1	1	1	1	1		1	1	1	1	1	1		166	137	122	135	115	117	125		166	0	1.99159e-10	0	1.60542e-07	2.74044e-08	7.21256e-12
SPCC737.02c	0.664676	-0.347169	-0.339601	-0.11384	-0.118453	0.132787	0.151107		1	-1	-1	-1	-1	1	1		0	0	0	0	1	1		167	137	122	135	115	118	126		167	0	3.82506e-10	0	2.6662e-07	1.9128e-08	4.72589e-12
SPAC3G9.03	-0.664395	-0.889476	-1.55377	-0.438542	-0.232125	0.0362431	-0.792216		-1	-1	-1	-1	-1	1	-1		1	1	1	1	0	1		168	138	123	136	116	118	127		168	0	2.58039e-10	0	1.90262e-07	3.32316e-08	3.09086e-12
SPBC651.03c	0.650013	-0.829203	-0.596307	-0.431258	-0.21169	-0.361259	-0.191807		1	-1	-1	-1	-1	-1	-1		0	0	0	0	0	0		169	138	123	136	116	118	127		169	0	4.90378e-10	0	3.13609e-07	5.69255e-08	6.44063e-12
SPAC4F10.20	0.647601	1.5149	1.00191	2.30992	0.369182	1.23509	0.770668		1	1	1	1	1	1	1		1	1	1	1	1	1		170	139	124	137	117	119	128		170	0	3.3205e-10	0	2.24525e-07	4.01008e-08	4.22928e-12
SPBC1773.17c	0.647378	0.335077	1.69704	1.09888	-0.633804	1.00012	0.466264		1	1	1	1	-1	1	1		1	1	1	0	1	1		171	140	125	138	117	120	129		171	0	2.24387e-10	0	3.67396e-07	2.81833e-08	2.77223e-12
SPBC3D6.06c	-0.644165	-0.426771	-0.33529	-0.234049	-0.0499273	0.0565279	0.00105501		-1	-1	-1	-1	-1	1	1		1	1	1	1	0	0		172	141	126	139	118	120	129		172	0	1.51331e-10	0	2.63875e-07	4.81626e-08	5.7383e-12
SPAC521.04c	0.644093	0.493724	0.816903	1.08044	0.0819872	0.0609051	0.170106		1	1	1	1	1	1	1		1	1	1	1	1	1		173	142	127	140	119	121	130		173	0	1.01859e-10	0	1.89062e-07	3.39625e-08	3.77609e-12
SPAC1834.08	0.639686	0.232691	0.752937	0.546373	0.129646	0.181472	0.0108927		1	1	1	1	1	1	1		1	1	1	1	1	1		174	143	128	141	120	122	131		174	0	6.84272e-11	0	1.35133e-07	2.38943e-08	2.48046e-12
SPCC1235.15	0.633945	0.593817	1.26588	1.06022	0.021565	0.469329	0.0595068		1	1	1	1	1	1	1		1	1	1	1	1	1		175	144	129	142	121	123	132		175	0	4.588e-11	0	9.63586e-08	1.67729e-08	1.62648e-12
SPAC8E11.02c	-0.633828	0.0554039	-0.355673	0.203608	0.0141767	0.135489	-0.215556		-1	1	-1	1	1	1	-1		0	1	0	0	0	1		176	144	130	142	121	123	133		176	0	3.07041e-11	0	1.59188e-07	2.8756e-08	1.0647e-12
SPAC4G9.15	-0.632636	-0.359684	0.434044	0.528986	-0.139848	0.030442	-0.738567		-1	-1	1	1	-1	1	-1		1	0	0	1	0	1		177	145	130	142	122	123	134		177	0	5.97363e-11	0	1.13868e-07	4.86524e-08	6.95777e-13
SPAC1F12.10c	0.62879	0.124719	0.875324	1.13157	0.0671981	0.335586	-0.158612		1	1	1	1	1	1	-1		1	1	1	1	1	0		178	146	131	143	123	124	134		178	0	4.0123e-11	0	8.12605e-08	3.44522e-08	1.45506e-12
SPBP8B7.17c	-0.628086	0.289705	-0.240324	0.0226946	0.0168956	0.0835063	0.201409		-1	1	-1	1	1	1	1		0	1	0	0	0	0		179	146	132	143	123	124	134		179	0	2.68987e-11	0	1.34026e-07	5.78563e-08	2.99116e-12
SPAC1071.07c	-0.62295	-0.680301	-1.00271	-0.753932	-0.140929	0.116298	#N/A		-1	-1	-1	-1	-1	1			1	1	1	1	0	0		180	147	133	144	124	124	134		180	0	1.79998e-11	0	9.59412e-08	9.59412e-08	6.04594e-12
SPBP35G2.09	0.622525	-0.585561	-0.738722	-0.538073	-0.094472	0.223021	-0.153158		1	-1	-1	-1	-1	1	-1		0	0	0	0	1	0		181	147	133	144	124	125	134		181	0	3.50404e-11	0	1.57149e-07	6.85201e-08	1.20228e-11
SPAC23H4.09	-0.620661	-0.505246	-0.727415	-0.320621	0.0557232	-0.0106429	-0.926757		-1	-1	-1	-1	1	-1	-1		1	1	1	0	1	1		182	148	134	145	124	126	135		182	0	2.35316e-11	0	2.5433e-07	4.88247e-08	8.01614e-12
SPAC26H5.13c	0.619177	-0.500197	-0.308126	-0.139188	-0.0650985	-0.230321	-0.234325		1	-1	-1	-1	-1	-1	-1		0	0	0	0	0	0		183	148	134	145	124	126	135		183	0	4.53504e-11	0	4.06804e-07	8.08297e-08	1.57738e-11
SPBC19C2.03	-0.619097	-0.467863	-1.21627	-0.41227	-0.0868291	-0.250174	-0.101988		-1	-1	-1	-1	-1	-1	-1		1	1	1	1	1	1		184	149	135	146	125	127	136		184	0	3.05621e-11	0	2.95193e-07	5.7771e-08	1.05544e-11
SPCC1827.05c	-0.616864	-0.591114	-0.86019	-0.44718	0.178549	-0.298966	-0.143887		-1	-1	-1	-1	1	-1	-1		1	1	1	0	1	1		185	150	136	147	125	128	137		185	0	2.05583e-11	0	4.6923e-07	4.11976e-08	7.04947e-12
SPBC21B10.08c	-0.604777	0.509098	0.0177295	1.21344	-0.178976	0.897097	0.251178		-1	1	1	1	-1	1	1		0	0	0	1	0	0		186	150	136	147	126	128	137		186	0	3.9443e-11	0	3.41465e-07	6.80931e-08	1.38038e-11
SPBC1539.09c	-0.599227	0.198004	0.377684	0.0395946	-0.214115	0.174592	-0.321092		-1	1	1	1	-1	1	-1		0	0	0	1	0	1		187	150	136	147	127	128	138		187	0	7.45686e-11	0	2.47904e-07	1.11219e-07	9.25204e-12
SPBC405.01	-0.593267	-1.02359	-1.22675	-1.09476	-0.344364	-0.324229	-0.860498		-1	-1	-1	-1	-1	-1	-1		1	1	1	1	1	1		188	151	137	148	128	129	139		188	0	5.0596e-11	0	1.79561e-07	7.99609e-08	6.19016e-12
SPBC1709.18	0.592887	-0.0376139	-0.259357	0.0064273	0.0324394	0.225941	-0.159037		1	-1	-1	1	1	1	-1		0	0	1	1	1	0		189	151	137	149	129	130	139		189	0	9.47807e-11	0	1.29761e-07	5.73593e-08	1.20639e-11
SPAC22A12.16	-0.592679	-0.363494	-0.86289	-0.474342	-0.23332	-0.0494868	-0.411438		-1	-1	-1	-1	-1	-1	-1		1	1	1	1	1	1		190	152	138	150	130	131	140		190	0	6.45238e-11	0	9.35602e-08	4.1055e-08	8.09919e-12
SPBC17D1.01	0.591227	-0.182197	0.202487	0.00682222	0.210514	-0.0248174	0.0323065		1	-1	1	1	1	-1	1		0	1	1	1	0	1		191	152	139	151	131	131	141		191	0	4.38447e-11	0	6.73076e-08	6.73076e-08	5.42788e-12
SPAC3H8.04	0.590677	1.37092	0.857818	0.194364	-0.0763869	0.590492	1.00471		1	1	1	1	-1	1	1		1	1	1	0	1	1		192	153	140	152	131	132	142		192	0	2.97384e-11	0	1.09093e-07	4.83142e-08	3.63132e-12
SPCC1494.07	-0.589233	-0.619138	-0.237855	-0.788365	-0.247354	-0.309762	0.0359871		-1	-1	-1	-1	-1	-1	1		1	1	1	1	1	0		193	154	141	153	132	133	142		193	0	2.01343e-11	0	7.87036e-08	3.46047e-08	7.08067e-12
SPAC644.15	-0.589152	-1.04127	-1.578	-0.951903	-0.229653	0.0564101	-1.09606		-1	-1	-1	-1	-1	1	-1		1	1	1	1	0	1		194	155	142	154	133	133	143		194	0	1.36074e-11	0	5.66542e-08	5.66542e-08	4.75286e-12
